# Supplementary material for: In vitro culture of freshly isolated Trypanosoma brucei brucei bloodstream forms results in gene copy-number changes
Source: PLoS Negl Trop Dis. 2021 Sep 13;15(9):e0009738. doi: 10.1371/journal.pntd.0009738 (PMC8459984; doi:10.1371/journal.pntd.0009738)
Supplement: S1 Table — For details see the top sheet of the table. (XLSX) [file pntd.0009738.s005.xlsx]

## Sheet: Legend
Transcriptomes of minimally passaged bloodstream-form trypanosomes.
RNA was made from two pellets of bloodstream-form trypanosomes from rats as shown in Figure 1C (technical replicates).
Sheet 1. Results of individual DeSeq2 comparisons for different sample pairs. Log2FC is the log2 fold change, and P-value adjusted for multiple comparisons. As an additional comparison, results from Naguleswaran comparing in vitro stumpy forms (ST) with in vitro slender forms (SL), and the comparison of stumpy and slender forms from mouse blood by Silverster et al are included.
Sheet 2. Results of DeSeq2 comparison pf poly A+ compared with ribominus.
Sheet 3. Counts from sheet 4 were selected for the list of unique genes, which contains only one representative of each set of repeated genes (green background). The counts were multiplied by gene copy numbers in the TREU927 genome (blue background), then reads per million reads were calculated (salmon background).
Sheet 4. Reads for all open reading frames for ribo-minus selected RNA. Every read was allowed to align once.
Sheet 5. Reads for all open reading frames for poly(A)+ selected RNA. Every read was allowed to align once.

## Sheet: 1. Sample comparisons
GeneID	Annotation	Class	65A/98A_log2FC	65A/98A_padj	65A/98B_log2FC	65A/98B_padj	65B/98A_log2FC	65B/98A_padj	98A/98B_log2FC	98A/98B_padj	65A/65B_log2FC	65A/65B_padj	Silvester log2 FC	Silvester padj	Naguleswaran FC ST/SL	Naguleswaran Pval	UP Silvester	DOWN Silvester	UP Naguleswaran	DOWN Naguleswaran	UP 65A/98B	UP 65A/98A	DOWN 65A/98B	DOWN 65A/98A	UP 98A/98B	UP	DOWN
Tb927.1.10	hypothetical protein
Tb927.1.40	hypothetical protein	ZUnknown	-0.3405	0.0265305	-0.0486	0.794514	-0.3644	0.0254898	0.2919	0.045855	0.0239772	0.854841				#N/A	0	0	0	0	0	0	0	0	0	0	0
Tb927.1.110	hypothetical protein, conserved	ZUnknown	0.3133	0.100641	0.3954	0.0298541	-0.1825	0.478626	0.0821	0.702299	0.495845	0.00160719	0.6113	0.00660968	-0.304	#N/A	0	0	0	0	0	0	0	0	0	0	0
Tb927.1.560	WD domain, G-beta repeat, putative	ZUnknown	0.5038	2.69648e-05	0.3249	0.00709979	0.1505	0.364436	-0.1789	0.164925	0.353262	0.000844395	1.052	0.000456186	-0.3401	#N/A	1	0	0	0	0	0	0	0	0	1	0
Tb927.1.570	Histone-lysine N-methyltransferase, H3 lysine-76 specific (DOT1B)	Chromatin	0.2533	0.0721152	-0.176	0.205466	0.1485	0.412257	-0.4293	0.000504532	0.104743	0.362624	-0.248	0.0919062	-0.9434	#N/A	0	0	0	0	0	0	0	0	0	0	0
Tb927.1.580	phosphate-repressible phosphate permease, putative	Ions	0.682	5.86338e-09	0.1334	0.313551	0.4008	0.00239096	-0.5486	1.59794e-06	0.281196	0.0078745	0.6025	0.00765755	0.9928	#N/A	0	0	0	0	0	0	0	0	0	0	0
Tb927.1.610	hypothetical protein, conserved	ZUnknown	-0.085	0.686384	-0.3283	0.0548762	-0.2608	0.220055	-0.2433	0.153854	0.175732	0.236933	0.491	0.0246901	-0.152	#N/A	0	0	0	0	0	0	0	0	0	0	0
Tb927.1.630	anti-silencing protein ASF1A	Chromatin	-0.1571	0.365843	-0.5369	0.000204953	0.0327	0.909875	-0.3798	0.00711578	-0.189824	0.15089	0.0684	0.627765	-0.1681	#N/A	0	0	0	0	0	0	0	0	0	0	0
Tb927.1.650	conserved protein, unknown function	ZUnknown	-0.1867	0.382675	-0.3521	0.0640989	-0.023	0.948515	-0.1654	0.400142	-0.163641	0.314144	0.0489	0.805698	-0.454	#N/A	0	0	0	0	0	0	0	0	0	0	0
Tb927.1.670	conserved protein, unknown function	ZUnknown	-0.3127	0.00975736	0.0201	0.895998	-0.3351	0.0081765	0.3328	0.00328935	0.0224073	0.830987	-0.1126	0.395385	0.2987	#N/A	0	0	0	0	0	0	0	0	0	0	0
Tb927.1.690	hypothetical protein, conserved	ZUnknown	-0.0294	0.87832	-0.2735	0.0561374	-0.0627	0.791541	-0.2441	0.0808745	0.0332794	0.78736	0.3266	0.0705049	-0.454	#N/A	0	0	0	0	0	0	0	0	0	0	0
Tb927.1.710	phosphoglycerate kinase (PGKB)	Glucose.glycerol	-0.2085	0.117973	-0.3342	0.00661744	-0.2095	0.161365	-0.1257	0.333475	0.000962482	0.992988	-0.3575	0.0114344	-1.2863	0.00148015	0	0	0	1	0	0	0	0	0	0	1
Tb927.1.730	NADH-ubiquinone oxidoreductase complex I subunit, putative	Mito.e.transport	0.2788	0.0275515	0.5318	6.78393e-06	0.2623	0.0634005	0.253	0.0428223	0.0164461	0.875781	0.7116	0.00186639	-0.0589	#N/A	0	0	0	0	0	0	0	0	0	0	0
Tb927.1.740	phosphatidylinositol-4-phosphate 5-kinase related	Mito.pathway	0.0146	0.945783	0.0773	0.663647	-0.2112	0.281461	0.0627	0.725871	0.225745	0.0881615	0.0818	0.552614	-0.074	#N/A	0	0	0	0	0	0	0	0	0	0	0
Tb927.1.760	wd40 repeat domain-containing protein	ZUnknown	-0.2274	0.0698704	0.1609	0.21089	-0.0199	0.932601	0.3883	0.000557801	-0.207532	0.0451106	0.175	0.0765596	0.189	#N/A	0	0	0	0	0	0	0	0	0	0	0
Tb927.1.780	leucine-rich repeat-containing protein	LRRP	-0.1507	0.386902	-0.5435	0.000161632	0.0875	0.706884	-0.3927	0.00493575	-0.238202	0.0702342	0.1604	0.330499	-0.4941	#N/A	0	0	0	0	0	0	0	0	0	0	0
Tb927.1.790	hypothetical transmembrane protein, conserved	Mito.pathway	-0.2215	0.149266	-0.0676	0.691095	-0.1256	0.536395	0.1539	0.307612	-0.0959102	0.440362	0.6778	0.000992675	0.3448	#N/A	0	0	0	0	0	0	0	0	0	0	0
Tb927.1.820	kelch domain-containing protein	ZUnknown	-0.2097	0.104131	-0.4015	0.000584018	-0.1263	0.442263	-0.1918	0.110107	-0.0834051	0.430901	0.5964	0.00197111	0.3103	#N/A	0	0	0	0	0	0	0	0	0	0	0
Tb927.1.830	hypothetical protein, conserved	ZUnknown	-0.0759	0.605482	0.0138	0.929552	0.0088	0.970093	0.0897	0.504887	-0.0846696	0.417638	0.2957	0.0597082	-0.0145	#N/A	0	0	0	0	0	0	0	0	0	0	0
Tb927.1.840	transmembrane protein, putative	Mito.pathway	0.1731	0.36966	0.0716	0.723662	0.0424	0.893471	-0.1015	0.597649	0.130683	0.371802	0.5602	0.0155141	0.1506	#N/A	0	0	0	0	0	0	0	0	0	0	0
Tb927.1.860	transmembrane protein, putative	ZUnknown	0.3233	0.0122243	0.5974	9.07418e-07	0.043	0.85192	0.2742	0.0338745	0.280309	0.0107003	-0.1093	0.471943	-0.2688	#N/A	0	0	0	0	0	0	0	0	0	0	0
Tb927.1.870	deoxyhypusine synthase, putative	Amino.acids	0.1062	0.455427	0.2102	0.0983485	0.1052	0.54998	0.104	0.443505	0.00104183	0.992122	0.2937	0.0371868	-0.1361	#N/A	0	0	0	0	0	0	0	0	0	0	0
Tb927.1.880	MDN1 homologue. Dynein-related AAA ATPase involved in pre-60S assembly and export	rRNA.tRNA.process	-0.2819	0.166765	2.0242	1.7367e-31	-0.055	0.881236	2.3061	1.66841e-41	-0.226914	0.166917	1.553	0.000876297	1.903	0.0332149	1	0	1	0	1	0	0	0	1	1	0
Tb927.1.890	hypothetical protein, conserved	ZUnknown	-0.2714	0.167565	-0.5441	0.00192346	-0.0446	0.893117	-0.2728	0.124409	-0.226753	0.150896	0.3369	0.04314	-0.1681	#N/A	0	0	0	0	0	0	0	0	0	0	0
Tb927.1.990	Enkuring domain-containig protein	ZUnknown	-0.0463	0.795232	-0.3756	0.00522063	0.0712	0.747752	-0.3293	0.011137	-0.117562	0.325802	-1.1526	0.00206512	-0.7131	#N/A	0	1	0	0	0	0	0	0	0	0	1
Tb927.1.1000	developmentally regulated phosphoprotein (dr6)	Mito.pathway	0.8674	4.12775e-13	0.3311	0.00682532	0.4925	0.000151472	-0.5363	6.2305e-06	0.374966	0.000483653	0.4894	0.0183446	0.546	#N/A	0	0	0	0	0	0	0	0	0	0	0
Tb927.1.1010	E3 ubiquitin-protein ligase KCMF1, putative	Ubiquitin.proteasome	-0.2387	0.108125	-0.3087	0.0279117	0.0533	0.822785	-0.07	0.659379	-0.291934	0.0157261	-0.0891	0.503893	0	#N/A	0	0	0	0	0	0	0	0	0	0	0
Tb927.1.1020	leucine-rich repeat-containing protein	LRRP	0.1389	0.379115	0.0722	0.65461	0.5977	4.13922e-06	-0.0667	0.677455	-0.458814	8.677e-05	0.0316	0.781415	0.2141	#N/A	0	0	0	0	0	0	0	0	0	0	0
Tb927.1.1030	NOP49	Cell.cycle	-0.0174	0.92704	-0.0715	0.658838	0.0757	0.7293	-0.0542	0.735629	-0.0931232	0.437109	0.3831	0.00493453	0.2141	#N/A	0	0	0	0	0	0	0	0	0	0	0
Tb927.1.1050	Metallo-dependent phosphatase-like domain-containing protein	Enzyme	-0.3177	0.0114032	-0.0276	0.860113	-0.0054	0.98214	0.2901	0.0163966	-0.312312	0.00363186	-0.4634	0.00727647	-0.1047	#N/A	0	0	0	0	0	0	0	0	0	0	0
Tb927.1.1060	Cell cycle checkpoint protein RAD1-like, putative	Cell.cycle	-0.2528	0.128482	-0.0566	0.768836	-0.0974	0.679479	0.1962	0.217965	-0.155345	0.25082	0.2264	0.134961	0.0426	#N/A	0	0	0	0	0	0	0	0	0	0	0
Tb927.1.1080	TFIIH basal transcription factor subunit (TSP1)	RNA.synthesis	-0.2427	0.129332	-0.3381	0.0238571	0.0576	0.817935	-0.0954	0.559155	-0.300304	0.0200831	0.0541	0.709003	-0.0291	#N/A	0	0	0	0	0	0	0	0	0	0	0
Tb927.1.1100	BBP109	Cytoskeleton	-0.5952	4.61516e-06	0.4961	0.000234641	-0.2723	0.0761529	1.0913	1.04986e-19	-0.322842	0.00602758	0.0239	0.865065	0.6229	#N/A	0	0	0	0	0	0	0	0	1	0	0
Tb927.1.1120	Ribosomal RNA-processing protein 8, putative (RRP8)	rRNA.tRNA.process	0.3895	0.0187315	0.3534	0.0299184	0.1364	0.56523	-0.0361	0.85624	0.253108	0.0685456	1.0659	0.000129184	0.4222	#N/A	1	0	0	0	0	0	0	0	0	1	0
Tb927.1.1130	glycerol-3-phosphate dehydrogenase (FAD-dependent), in TAO complex	Glucose.glycerol	-0.0374	0.856587	0.2535	0.119849	-0.0612	0.81946	0.2909	0.0620845	0.0238839	0.85895	0.31	0.00915943	0.0566	#N/A	0	0	0	0	0	0	0	0	0	0	0
Tb927.1.1140	Transmembrane protein 231, putative	ZUnknown	0.49	0.00297001	0.3797	0.0208163	0.2944	0.139571	-0.1103	0.562789	0.195578	0.163952	-0.4344	0.00804381	0.1763	#N/A	0	0	0	0	0	0	0	0	0	0	0
Tb927.1.1150	zeta tubulin	Cytoskeleton	-0.3136	0.0545747	-0.4349	0.00439913	0.0222	0.939591	-0.1213	0.465581	-0.335809	0.0128957	0.1181	0.336229	-0.1844	#N/A	0	0	0	0	0	0	0	0	0	0	0
Tb927.1.1160	PPR3	Mito.translation	0.0722	0.680255	0.1298	0.412528	0.1964	0.266386	0.0576	0.727624	-0.124182	0.305359	0.7537	0.00176402	0.275	#N/A	0	0	0	0	0	0	0	0	0	0	0
Tb927.1.1170	RBP12 DNA-directed RNA polymerase I subunit	RNA.synthesis	-0.0615	0.836393	-0.1437	0.578872	-0.2506	0.414642	-0.0822	0.75263	0.189081	0.340343	0.0172	0.861185	-0.3771	#N/A	0	0	0	0	0	0	0	0	0	0	0
Tb927.1.1200	Mitchondrial SSU ribosomal protein	Mito.translation	0.2509	0.110518	0.2106	0.174837	0.0932	0.686995	-0.0403	0.82167	0.157749	0.215262	0.9602	0.00153645	0.1506	#N/A	0	0	0	0	0	0	0	0	0	0	0
Tb927.1.1210	conserved protein, unknown function	ZUnknown	0.1377	0.525813	-0.0728	0.740028	-0.0862	0.781645	-0.2105	0.274203	0.223963	0.160377	0.142	0.330388	-0.2176	#N/A	0	0	0	0	0	0	0	0	0	0	0
Tb927.1.1220	RWD domain-containing protein	ZUnknown	-0.045	0.816425	-0.0991	0.562587	-0.2826	0.110809	-0.054	0.754572	0.237549	0.0708882	0.3002	0.0274052	-0.811	#N/A	0	0	0	0	0	0	0	0	0	0	0
Tb927.1.1230	chaperone DNAj, putative, J47	Chaperone	-0.3273	0.0332329	-0.3671	0.0129677	-0.0918	0.687801	-0.0398	0.820179	-0.235567	0.0683659	0.5615	0.0117482	-0.2515	#N/A	0	0	0	0	0	0	0	0	0	0	0
Tb927.1.1240	CTP synthase	Nucleotides	0.4928	1.19028e-05	0.2847	0.0130849	0.1249	0.443559	-0.2081	0.0804913	0.367921	0.000240891	0.5919	0.00217118	0.4005	#N/A	0	0	0	0	0	0	0	0	0	0	0
Tb927.1.1270	homocysteine S-methyltransferase, putative	Amino.acids	-0.0827	0.660076	-0.2111	0.188893	0.1357	0.520268	-0.1284	0.433738	-0.218488	0.0972322	0.1294	0.512378	0.6323	#N/A	0	0	0	0	0	0	0	0	0	0	0
Tb927.1.1300	hypothetical transmembrane protein, conserved	ZUnknown	-0.0184	0.943134	-0.4385	0.0144284	0.0325	0.928618	-0.42	0.0143589	-0.0509298	0.748311	0.497	0.0779808	-0.4941	#N/A	0	0	0	0	0	0	0	0	0	0	0
Tb927.1.1310	transmembrane protein, conserved	ZUnknown	0.3144	0.0488942	0.0681	0.704774	0.3968	0.0161166	-0.2462	0.112367	-0.0824423	0.525548	0.2476	0.0638757	-0.0439	#N/A	0	0	0	0	0	0	0	0	0	0	0
Tb927.1.1330	Mitochondrial Editosome-like Complex TUTase (MEAT1)	Mito.RNA	0.1245	0.491115	-0.2096	0.189691	-0.0243	0.936089	-0.3341	0.0236204	0.148816	0.264952	0.4589	0.010601	0	#N/A	0	0	0	0	0	0	0	0	0	0	0
Tb927.1.1340	FG-GAP repeat protein, putative,intergrin alpha chain protein, putative	Cytoskeleton	-0.6468	1.11448e-06	-0.2411	0.0969914	-0.4556	0.000898317	0.4057	0.00130608	-0.191173	0.117383	-0.079	0.566147	-0.2176	#N/A	0	0	0	0	0	0	0	0	0	0	0
Tb927.1.1350	kinesin heavy chain, Kinesin-1	Cytoskeleton	-0.568	4.96723e-07	-0.5815	1.57418e-07	-0.3206	0.0108661	-0.0135	0.926615	-0.247408	0.0164604	0.0299	0.793053	0.4114	#N/A	0	0	0	0	0	0	0	0	0	0	0
Tb927.1.1370	rRNA biogenesis protein, putative	rRNA.tRNA.process	-0.0967	0.540805	0.4828	0.000224322	-0.1922	0.256859	0.5795	2.78437e-06	0.0954877	0.410068	1.3669	0.000726639	0.275	#N/A	1	0	0	0	0	0	0	0	0	1	0
Tb927.1.1380	serine/threonine protein phosphatase 2A regulatory subunit, putative	Protein.kinase	-0.3949	0.000628319	-0.4153	0.000220337	-0.2497	0.0594555	-0.0204	0.883655	-0.145238	0.155182	-0.2747	0.226998	0.3896	#N/A	0	0	0	0	0	0	0	0	0	0	0
Tb927.1.1390	hypothetical protein, conserved	ZUnknown	0.2043	0.291437	-0.2426	0.174171	0.1835	0.433845	-0.4468	0.00622609	0.0207452	0.889121	0.4817	0.0261203	-0.1361	#N/A	0	0	0	0	0	0	0	0	0	0	0
Tb927.1.1400	Overproducer of inositol protein 10 homolog, putative	ZUnknown	-0.3157	0.149763	-0.4398	0.031061	-0.4332	0.0612214	-0.1241	0.576721	0.117565	0.514158	0.287	0.179287	-0.0893	#N/A	0	0	0	0	0	0	0	0	0	0	0
Tb927.1.1420	conserved protein, unknown function	ZUnknown	0.2477	0.0522161	0.2086	0.0983485	0.0432	0.844244	-0.0391	0.791849	0.204551	0.053459	0.6806	0.0023124	-0.2688	#N/A	0	0	0	0	0	0	0	0	0	0	0
Tb927.1.1470	conserved protein, unknown function	ZUnknown	1.0217	8.41354e-23	0.3292	0.00243031	0.8005	3.53301e-14	-0.6926	1.7023e-11	0.221262	0.0213824	0.3647	0.0978484	1.5059	#N/A	0	0	0	0	0	1	0	0	0	1	0
Tb927.1.1500	conserved protein, unknown function	ZUnknown	-0.0745	0.634081	-0.2539	0.0502197	0.0629	0.775907	-0.1795	0.187109	-0.137363	0.215809	-0.0459	0.715841	1.5753	#N/A	0	0	0	0	0	0	0	0	0	0	0
Tb927.1.1530	protein kinase, putative	Protein.kinase	0.4183	0.00107917	0.3	0.0202379	0.2624	0.0943409	-0.1183	0.418751	0.15594	0.163414	0.6625	0.00812803	1.281	#N/A	0	0	0	0	0	0	0	0	0	0	0
Tb927.1.1540	Tubulin/FtsZ family, putative	Cytoskeleton	0.3892	0.000613676	0.3874	0.000484334	0.2404	0.0727118	-0.0017	0.991058	0.148737	0.131105	0.7446	0.00169691	0.4957	#N/A	0	0	0	0	0	0	0	0	0	0	0
Tb927.1.1550	tubulin-tyrosine ligase, putative	Cytoskeleton	0.1469	0.243023	0.0695	0.597691	0.1283	0.408895	-0.0774	0.551545	0.0185856	0.850598	0.2155	0.0357746	-0.0439	#N/A	0	0	0	0	0	0	0	0	0	0	0
Tb927.1.1560	vesicular-fusion protein nsf, putative,N-ethylmaleimide sensitive factor (NsF)	Vesicular.transport	-0.0761	0.573659	-0.2719	0.0142654	0.0832	0.619549	-0.1958	0.0804041	-0.159292	0.100142	-0.2284	0.205216	0.0704	#N/A	0	0	0	0	0	0	0	0	0	0	0
Tb927.1.1580	cytochrome c oxidase assembly factor, SCO1/2, putative	Mito.e.transport	0.1531	0.339106	-0.2127	0.144601	-0.0209	0.939815	-0.3658	0.00631198	0.173994	0.157099	0.4473	0.0185723	-0.0439	#N/A	0	0	0	0	0	0	0	0	0	0	0
Tb927.1.1600	pseudouridine synthase TruD, putative	rRNA.tRNA.process	-0.2865	0.0606751	0.9842	1.7617e-12	-0.1649	0.414166	1.2707	1.25124e-21	-0.121575	0.338534	0.5543	0.00474905	0.7137	#N/A	0	0	0	0	0	0	0	0	1	0	0
Tb927.1.1610	hypothetical protein, conserved	Mito.pathway	-0.0202	0.927988	-0.2341	0.16833	0.04	0.894886	-0.2139	0.196857	-0.0602272	0.669788	0.3343	0.069858	-0.3585	#N/A	0	0	0	0	0	0	0	0	0	0	0
Tb927.1.1620	ATP-dependent DEAD/H RNA helicase, putative, no clear yeast homologue	RNA.helicase	0.5237	4.37159e-06	0.857	9.3886e-15	0.2796	0.0380241	0.3333	0.00486563	0.244133	0.0158814	1.2444	0.000242249	0.3103	#N/A	1	0	0	0	0	0	0	0	0	1	0
Tb927.1.1630	transcription elongation factor 1 homolog (ELOF1)	RNA.synthesis	0.1477	0.522453	0.0499	0.837404	0.1223	0.685679	-0.0979	0.663112	0.0254613	0.879303	0.1234	0.505156	-0.7131	#N/A	0	0	0	0	0	0	0	0	0	0	0
Tb927.1.1640	hypothetical protein, conserved	ZUnknown	0.0555	0.797134	-0.1364	0.465888	0.2094	0.325684	-0.1919	0.26764	-0.153858	0.283571	0.4328	0.0322133	-0.3401	#N/A	0	0	0	0	0	0	0	0	0	0	0
Tb927.1.1660	ESCO acetyltransferase domain-containing protein	ZUnknown	0.2254	0.292912	-0.0029	0.990816	0.1709	0.52959	-0.2283	0.254279	0.0545398	0.740468	0.3707	0.0326324	-0.3959	#N/A	0	0	0	0	0	0	0	0	0	0	0
Tb927.1.1670	ARM-like helical domain-containing protein	ZUnknown	-0.2158	0.0814554	0.2342	0.052569	-0.0826	0.65089	0.4501	5.00395e-05	-0.13322	0.193015	0.3203	0.0193747	0.848	#N/A	0	0	0	0	0	0	0	0	0	0	0
Tb927.1.1680	Transcription elongation factor 1 domain-containing protein	RNA.synthesis	0.274	0.070311	-0.0222	0.901886	0.2838	0.0886768	-0.2962	0.0355634	-0.0098792	0.935893	0.0629	0.750123	-0.4739	#N/A	0	0	0	0	0	0	0	0	0	0	0
Tb927.1.1690	RNA editing endoribonuclease (KREN1)	Mito.RNA	0.0718	0.608386	0.3174	0.00551274	0.1483	0.32316	0.2456	0.033062	-0.0764669	0.440368	0.3556	0.00878926	-0.0145	#N/A	0	0	0	0	0	0	0	0	0	0	0
Tb927.1.1700	AATF protein, putative	ZUnknown	0.2237	0.158772	0.6859	1.35823e-06	-0.0246	0.934006	0.4622	0.00135921	0.248275	0.0518995	0.9246	0.00287446	0.2987	#N/A	0	0	0	0	0	0	0	0	0	0	0
Tb927.1.1710	transmembrane protein, conserved	ZUnknown	-0.1652	0.324287	0.8667	7.62144e-10	-0.147	0.498959	1.0319	4.22796e-14	-0.0182296	0.888325	-0.0001	1	0.4114	#N/A	0	0	0	0	0	0	0	0	1	0	0
Tb927.1.1720	cyclophilin 15, putative	Chaperone	0.37	0.0131212	0.0436	0.808744	0.0627	0.804097	-0.3265	0.0236503	0.307288	0.0152354	0.0243	0.859283	0	#N/A	0	0	0	0	0	0	0	0	0	0	0
Tb927.1.1730	conserved protein, unknown function	Mito.pathway	-0.0788	0.629171	1.0523	1.65001e-16	0.0525	0.823298	1.1311	2.47077e-20	-0.131276	0.255706	0.1276	0.226189	0.0566	#N/A	0	0	0	0	1	0	0	0	1	1	0
Tb927.1.1750	conserved protein, unknown function	ZUnknown	0.134	0.347168	-0.0953	0.503094	0.0332	0.888998	-0.2294	0.065995	0.100839	0.355329	-0.0418	0.816608	0.6415	#N/A	0	0	0	0	0	0	0	0	0	0	0
Tb927.1.1760	hypothetical transmembrane protein	ZUnknown	0.2852	0.138325	-0.1101	0.584582	0.2508	0.266301	-0.3953	0.0218469	0.0344505	0.821566	0.5201	0.0554853	-0.1844	#N/A	0	0	0	0	0	0	0	0	0	0	0
Tb927.1.1770	glutaredoxin GRX2	Redox	0.2083	0.174199	-0.0415	0.811509	0.0684	0.772352	-0.2498	0.0763132	0.139929	0.252128	-0.1304	0.495249	0.0286	#N/A	0	0	0	0	0	0	0	0	0	0	0
Tb927.1.1790	hypothetical PIN domain-containing protein, conserved	RNA.processing	0.3767	0.00365736	-0.1463	0.283662	0.3914	0.00382128	-0.523	7.83791e-06	-0.0146966	0.893614	0.3553	0.0417731	-0.0291	#N/A	0	0	0	0	0	0	0	0	0	0	0
Tb927.1.1820	hypothetical PIN domain-containing protein	RNA.processing	0.256	0.0437439	-0.0539	0.707019	0.0836	0.656504	-0.3099	0.00837109	0.172374	0.101676	0.2874	0.165402	0.5656	#N/A	0	0	0	0	0	0	0	0	0	0	0
Tb927.1.1840	conserved protein, unknown function	ZUnknown	0.3608	0.000968096	0.0737	0.558672	0.0955	0.563399	-0.2871	0.00837683	0.265271	0.00550751	0.6092	0.00284516	1.5993	#N/A	0	0	0	0	0	0	0	0	0	0	0
Tb927.1.1850	hypothetical protein, conserved	ZUnknown	0.3572	0.00142225	-0.0177	0.900018	0.4937	6.04826e-06	-0.3749	0.000389346	-0.136463	0.154615	0.401	0.0193078	2.0108	0.0470076	0	0	1	0	0	0	0	0	0	1	0
Tb927.1.1880	WD40 repeat-containing protein	ZUnknown	-0.1987	0.231871	0.8554	2.82311e-09	0.0174	0.954344	1.0541	3.33511e-14	-0.216127	0.101364	0.068	0.604991	0.3896	#N/A	0	0	0	0	0	0	0	0	1	0	0
Tb927.1.1890	RCCP Replication Factor C Subunit 1-related protein	DNA	-0.3249	0.230058	0.7576	0.00179579	-0.0792	0.865292	1.0825	3.92293e-06	-0.245781	0.2535	0.3586	0.0259209	0.6229	#N/A	0	0	0	0	0	0	0	0	1	0	0
Tb927.1.1910	MORN repeat-containing protein	Cytoskeleton	-0.2046	0.11996	0.3962	0.00114449	0.0552	0.79438	0.6008	1.42176e-07	-0.259734	0.0153298	0.0097	0.948849	0.1243	#N/A	0	0	0	0	0	0	0	0	0	0	0
Tb927.1.1920	conserved protein, unknown function	ZUnknown	-0.2745	0.0457305	-0.5735	3.89369e-06	0.0254	0.921353	-0.299	0.0175805	-0.299867	0.008749	-0.4358	0.0185435	0.2869	#N/A	0	0	0	0	0	0	0	0	0	0	0
Tb927.1.1930	TOR4 protein kinase = TOR-like 2	Protein.kinase	0.2207	0.296625	1.0158	1.17794e-08	0.2007	0.463481	0.7951	1.09103e-05	0.0199396	0.903781	-0.0507	0.815396	1.8875	#N/A	0	0	0	0	1	0	0	0	0	1	0
Tb927.1.1960	chaperone DNAj, putative, J16	Chaperone	0.2817	0.033995	0.8606	1.34043e-12	0.114	0.548424	0.5789	1.97481e-06	0.167772	0.131273	0.335	0.0783172	0.189	#N/A	0	0	0	0	0	0	0	0	0	0	0
Tb927.1.1980	Protein transport protein yif1, putative	Vesicular.transport	-0.0837	0.617056	-0.1134	0.461521	-0.1326	0.483813	-0.0297	0.855885	0.0488745	0.682134	0.0756	0.40099	-0.4941	#N/A	0	0	0	0	0	0	0	0	0	0	0
Tb927.1.1990	Pre-mRNA-splicing factor 38, putative	RNA.processing	-0.2634	0.178631	-0.2101	0.284308	-0.094	0.742847	0.0534	0.799628	-0.169387	0.281632	-0.3283	0.0198506	-1.0893	0.0421124	0	0	0	1	0	0	0	0	0	0	1
Tb927.1.2100	calpain-like cysteine peptidase, putative,cysteine peptidase, Clan CA, family C2, putative	Protease	0.2684	0.107837	0.6677	8.72518e-06	-0.1434	0.543344	0.3993	0.0117853	0.411837	0.00260241	0.0955	0.469865	1.1506	0.0014148	0	0	1	0	0	0	0	0	0	1	0
Tb927.1.2110	calpain-like cysteine peptidase, putative,cysteine peptidase, Clan CA, family C2, putative	Protease	-0.1356	0.285878	0.0997	0.441707	-0.033	0.874008	0.2353	0.0371321	-0.102572	0.300545	-0.5786	0.00494554	1.8278	0.000479735	0	0	1	0	0	0	0	0	0	1	0
Tb927.1.2120	calpain, putative,cysteine peptidase, Clan CA, family C2, putative	Protease	0.141	0.274352	0.1177	0.359023	-0.1111	0.513141	-0.0233	0.873789	0.252091	0.0128224	-0.2855	0.0392892	1.2869	#N/A	0	0	0	0	0	0	0	0	0	0	0
Tb927.1.2150	calpain-like protein fragment, putative,calpain-like cysteine peptidase, Clan CA, family C2	Protease	0.3159	0.0157893	-0.3657	0.00294581	0.184	0.26596	-0.6816	2.21354e-09	0.131817	0.232738	0.0971	0.731495	0.4114	#N/A	0	0	0	0	0	0	0	0	0	0	0
Tb927.1.2160	calpain-like protein fragment, putative	Protease	0.3481	0.00372838	-0.2419	0.0406842	0.0276	0.906828	-0.59	2.66955e-08	0.320531	0.00196262	-1.4229	0.000460361	0.433	#N/A	0	1	0	0	0	0	0	0	0	0	1
Tb927.1.2190	RAPTOR-like (TOR complexes)	Signalling	0.2242	0.172194	0.7198	5.68847e-07	-0.0439	0.881857	0.4957	0.000867954	0.268056	0.0424273	-0.3502	0.0318819	1.4114	#N/A	0	0	0	0	0	0	0	0	0	0	0
Tb927.1.2200	ZC3H4	RNA.binding	0.3431	0.0599917	0.4609	0.00787421	0.0706	0.815824	0.1178	0.559075	0.272549	0.0692837	0.0599	0.694764	-0.3585	#N/A	0	0	0	0	0	0	0	0	0	0	0
Tb927.1.2210	nucleosome assembly protein (NAP), putative	ZUnknown	0.208	0.0941331	0.0038	0.978734	-0.0816	0.656058	-0.2042	0.0862933	0.289553	0.00454198	-0.2355	0.0307859	-0.0893	#N/A	0	0	0	0	0	0	0	0	0	0	0
Tb927.1.2310	hypothetical protein	ZUnknown	0.0488	0.775704	-0.2035	0.142112	-0.0123	0.961823	-0.2523	0.0546463	0.0610789	0.599235	-0.0747	0.602312	-1.5564	#N/A	0	0	0	0	0	0	0	0	0	0	0
Tb927.1.2320	hypothetical protein, conserved	ZUnknown	0.1165	0.488737	-0.2454	0.0907483	0.0985	0.64739	-0.3618	0.00717606	0.0179587	0.884273	-0.2304	0.258224	-0.5995	#N/A	0	0	0	0	0	0	0	0	0	0	0
Tb927.1.2330	beta tubulin	Cytoskeleton	0.2619	0.170727	0.2974	0.104331	-0.1169	0.684727	0.0355	0.87463	0.378871	0.0137995	-2.1545	6.711e-05	-1.6897	0.000151047	0	1	0	1	0	0	0	0	0	0	1
Tb927.1.2340	alpha tubulin	Cytoskeleton	0.1949	0.299862	0.2718	0.121632	-0.1588	0.522095	0.0769	0.7058	0.35377	0.0159331	-1.6659	0.000333254	-1.9434	4.39199e-06	0	1	0	1	0	0	0	0	0	0	1
Tb927.1.2420	hypothetical protein	ZUnknown	-0.5455	0.000720484	0.7704	4.47224e-06	-0.0044	0.989593	1.3159	9.84594e-19	-0.541139	0.000127433	0.0194	0.952522	0.4436	#N/A	0	0	0	0	0	0	0	0	1	0	0
Tb927.1.2430	histone H3	Chromatin	-0.0105	0.953523	-0.1449	0.286323	-0.0248	0.921353	-0.1344	0.320933	0.0142841	0.89609	-1.5817	6.14287e-05	-0.6666	#N/A	0	1	0	0	0	0	0	0	0	0	1
Tb927.1.2570	coatomer beta subunit (beta-coP)	Vesicular.transport	0.1445	0.327723	0.2983	0.0241867	0.0375	0.881708	0.1538	0.282945	0.106917	0.348132	-0.5323	0.00228959	0.2016	#N/A	0	0	0	0	0	0	0	0	0	0	0
Tb927.1.2580	EAP1 exosome complex PH subunit	RNA.degradation	0.3447	0.00691674	0.1871	0.154244	0.2044	0.188875	-0.1576	0.23761	0.14034	0.195506	0.4342	0.00354453	0.0841	#N/A	0	0	0	0	0	0	0	0	0	0	0
Tb927.1.2600	PUF9	RNA.binding	-0.4013	0.000321287	-0.2483	0.0300059	-0.0705	0.693269	0.153	0.197973	-0.330755	0.000777265	-0.5051	0.0184254	-0.1844	#N/A	0	0	0	0	0	0	0	0	0	0	0
Tb927.1.2640	hypothetical protein, conserved	ZUnknown	-0.0144	0.943134	-0.517	0.000149598	-0.1653	0.398364	-0.5025	0.000124847	0.15089	0.230607	-0.0023	0.990723	0.0144	#N/A	0	0	0	0	0	0	0	0	0	0	0
Tb927.1.2670	flagellar protein PF16	Cytoskeleton	-0.3801	0.000401267	-0.4668	6.28228e-06	-0.236	0.0594555	-0.0867	0.471809	-0.144028	0.129559	-1.732	6.14287e-05	-0.415	#N/A	0	1	0	0	0	0	0	0	0	0	1
Tb927.1.2700	hypothetical protein, conserved	ZUnknown	0.0398	0.815984	-0.1112	0.448831	-0.1114	0.559844	-0.151	0.2701	0.151138	0.187048	0.0668	0.569817	-0.1361	#N/A	0	0	0	0	0	0	0	0	0	0	0
Tb927.1.2710	hypothetical protein, conserved	ZUnknown	-0.2068	0.0776137	-0.3241	0.00292598	-0.1323	0.377883	-0.1173	0.326534	-0.0744922	0.442738	-0.0297	0.758111	0.8639	#N/A	0	0	0	0	0	0	0	0	0	0	0
Tb927.1.2730	hypothetical protein, conserved	ZUnknown	-0.1188	0.440966	-0.3213	0.0144589	-0.1013	0.605922	-0.2025	0.125356	-0.0174504	0.880091	0.1175	0.332915	-0.1844	#N/A	0	0	0	0	0	0	0	0	0	0	0
Tb927.1.2740	lipase-like protein, putative	Lipids	0.0724	0.61625	-0.1821	0.135031	0.0958	0.578153	-0.2545	0.0263498	-0.0233826	0.818478	-0.1461	0.330105	0.111	#N/A	0	0	0	0	0	0	0	0	0	0	0
Tb927.1.2750	hypothetical protein, conserved	ZUnknown	0.2816	0.0971219	0.2504	0.134141	-0.2397	0.251428	-0.0312	0.876037	0.521356	0.000201036	-0.28	0.0249632	0.3334	#N/A	0	0	0	0	0	0	0	0	0	0	0
Tb927.1.2760	hypothetical protein	ZUnknown	0.2698	0.104501	0.2708	0.0939609	-0.1527	0.497836	0.001	0.996213	0.422432	0.00197648	-0.3254	0.0770486		#N/A	0	0	0	0	0	0	0	0	0	0	0
Tb927.1.2770	hypothetical protein, conserved	ZUnknown	-0.1698	0.240249	-0.1532	0.282256	-0.1575	0.359504	0.0167	0.918602	-0.012327	0.914484	0.3712	0.0407727	-0.6666	#N/A	0	0	0	0	0	0	0	0	0	0	0
Tb927.1.2820	pteridine transporter, putative	Transporter	0.3794	0.000844252	0.0614	0.641504	0.407	0.000571395	-0.318	0.00430665	-0.0275545	0.779216	0.343	0.0430728	0.856	#N/A	0	0	0	0	0	0	0	0	0	0	0
Tb927.1.2970	hypothetical protein, conserved	ZUnknown	-0.0357	0.85517	-0.1889	0.221478	0.1145	0.586553	-0.1533	0.313464	-0.150189	0.233185	-0.2766	0.0382954	-0.5995	#N/A	0	0	0	0	0	0	0	0	0	0	0
Tb927.1.2980	hypothetical protein, conserved	ZUnknown	-0.1216	0.43948	0.5737	1.30048e-05	0.2291	0.171035	0.6952	3.14178e-08	-0.350665	0.00282153	-0.198	0.0624392	0.3674	#N/A	0	0	0	0	0	0	0	0	0	0	0
Tb927.1.2985	ER protein Pkr1, putative	ZUnknown	-0.0287	0.898808	0.3569	0.0396285	-0.0097	0.974702	0.3856	0.0198316	-0.0189722	0.89589	0.2647	0.0681224	-0.1681	#N/A	0	0	0	0	0	0	0	0	0	0	0
Tb927.1.2990	PPR2	Mito.translation	0.0499	0.75359	0.7647	1.33077e-10	-0.0221	0.930594	0.7148	6.39395e-10	0.0719164	0.508011	0.0992	0.319655	0.2388	#N/A	0	0	0	0	0	0	0	0	0	0	0
Tb927.1.3000	amidohydrolase, putative	Amino.acids	-0.0969	0.507503	0.3269	0.00929451	0.1256	0.452925	0.4238	0.000284921	-0.22247	0.0373506	-0.2279	0.083008	-0.1047	#N/A	0	0	0	0	0	0	0	0	0	0	0
Tb927.1.3010	TbPAMC4, RNA editing	Mito.RNA	0.026	0.89739	0.5602	0.000147749	-0.0014	0.997641	0.5342	0.000165313	0.027382	0.831643	0.0319	0.852047	-0.0291	#N/A	0	0	0	0	0	0	0	0	0	0	0
Tb927.1.3030	KREL2	Mito.RNA	0.1927	0.148242	0.3935	0.00124828	0.0703	0.7203	0.2008	0.116965	0.122339	0.252189	0.0452	0.699946	-0.0439	#N/A	0	0	0	0	0	0	0	0	0	0	0
Tb927.1.3040	hypothetical protein, conserved	ZUnknown	0.1016	0.584587	0.4645	0.00238347	0.1347	0.534386	0.3629	0.0172752	-0.0330725	0.801653	0.6671	0.00257438	0.1506	#N/A	0	0	0	0	0	0	0	0	0	0	0
Tb927.1.3050	tRNA (Uracil-5-)-methyltransferase, putative	ZUnknown	0.0341	0.825714	0.4763	3.81952e-05	0.037	0.862653	0.4423	7.73418e-05	-0.00292248	0.977242	0.6208	0.00336053	0.4222	#N/A	0	0	0	0	0	0	0	0	0	0	0
Tb927.1.3070	hypothetical protein, conserved, poly(Q), poly(H)	ZUnknown	0.3189	0.0119055	0.6667	2.01683e-08	0.1562	0.348699	0.3478	0.0050654	0.162731	0.130669	0.5202	0.00684252	0.774	#N/A	0	0	0	0	0	0	0	0	0	0	0
Tb927.1.3110	soluble N-ethylmaleimide sensitive factor (NSF) attachment protein, putative	Vesicular.transport	0.379	0.00187785	0.1341	0.308054	0.2401	0.0958198	-0.2449	0.0447571	0.138854	0.185118	0.1742	0.190998	0.2265	#N/A	0	0	0	0	0	0	0	0	0	0	0
Tb927.1.3120	separase, putative,cysteine peptidase, Clan CD, family C50, putative	DNA	-0.5652	7.22041e-05	0.5495	0.000164855	-0.1976	0.284407	1.1147	1.69132e-17	-0.367639	0.00382852	-0.1293	0.341683	0.6508	#N/A	0	0	0	0	0	0	0	0	1	0	0
Tb927.1.3130	AGC/RSK family serine/threonine kinase, putative	Protein.kinase	-0.6432	3.04103e-07	-0.6343	2.81977e-07	-0.0756	0.69692	0.0089	0.954187	-0.567623	6.24569e-07	-0.5516	0.0016301	0.7485	#N/A	0	0	0	0	0	0	0	0	0	0	0
Tb927.1.3150	hypothetical protein, conserved	ZUnknown	-0.0396	0.80324	-0.1305	0.331878	-0.1105	0.52761	-0.0909	0.504944	0.0708577	0.510369	0.4056	0.0241065	0.3219	#N/A	0	0	0	0	0	0	0	0	0	0	0
Tb927.1.3170	CHORD domain - Zn binding domain	ZUnknown	0.237	0.0713218	0.1403	0.29885	0.109	0.545933	-0.0967	0.490191	0.128008	0.234555	0.3478	0.0238275	0.3448	#N/A	0	0	0	0	0	0	0	0	0	0	0
Tb927.1.3200	SGT1-like protein, cold-shock domain	Chaperone	-1.0012	8.42344e-15	-0.8396	1.02503e-10	-0.8011	9.96792e-11	0.1616	0.236721	-0.200124	0.10607	-0.3265	0.138575	0.585	#N/A	0	0	0	0	0	0	0	1	0	0	1
Tb927.1.3220	TBC-M likely GAP	Signalling	-0.1963	0.126678	-0.2205	0.0736122	-0.2709	0.0447196	-0.0243	0.865939	0.0746497	0.478769	0.446	0.00620631	0.4114	#N/A	0	0	0	0	0	0	0	0	0	0	0
Tb927.1.3230	cell division cycle protein, putative	Cell.cycle	-0.1734	0.219176	0.3135	0.0173701	0.0022	0.993417	0.4868	5.59579e-05	-0.175529	0.117167	0.4592	0.00393038	0.0841	#N/A	0	0	0	0	0	0	0	0	0	0	0
Tb927.1.3250	hypothetical protein, myosin heavy-chain like	Cytoskeleton	-0.7827	5.00296e-07	0.959	5.64788e-10	-0.308	0.120654	1.7417	1.69699e-32	-0.474734	0.00079484	-0.4922	0.0127637	1	#N/A	0	0	0	0	0	0	0	0	1	0	0
Tb927.1.3260	hypothetical protein, conserved	ZUnknown	-0.1588	0.38891	1.2437	1.65001e-16	0.0656	0.821972	1.4025	1.64365e-21	-0.224378	0.109959	0.5134	0.0111656	0.8639	#N/A	0	0	0	0	1	0	0	0	1	1	0
Tb927.1.3270	hypothetical protein, conserved	ZUnknown	-0.3515	0.00927386	0.2642	0.0564606	-0.0476	0.838922	0.6157	5.23917e-07	-0.303921	0.00880201	-0.1629	0.0923037	-0.1203	#N/A	0	0	0	0	0	0	0	0	0	0	0
Tb927.1.3280	septum formation protein MAF homologue, putative	ZUnknown	-0.3627	0.0252472	-0.1345	0.453085	-0.0906	0.70447	0.2283	0.146584	-0.272118	0.0469219	0.1394	0.212167	-0.4739	#N/A	0	0	0	0	0	0	0	0	0	0	0
Tb927.1.3290	hypothetical protein, conserved	ZUnknown	0.1613	0.325796	0.9997	3.9864e-13	0.2762	0.120315	0.8384	6.84694e-10	-0.11491	0.363171	0.3027	0.0198518	0.1763	#N/A	0	0	0	0	0	0	0	0	0	0	0
Tb927.1.3300	myotubularin, putative,zinc-binding phosphatase, putative	Cytoskeleton	-0.1895	0.104501	-0.4084	0.000103153	0.0319	0.876992	-0.2189	0.0459697	-0.221412	0.0203561	-0.1957	0.08486	-0.0893	#N/A	0	0	0	0	0	0	0	0	0	0	0
Tb927.1.3310	hypothetical protein, conserved, no human or yeast homologue	ZUnknown	-0.0014	0.994203	-0.1608	0.212031	-0.2678	0.0579093	-0.1593	0.207136	0.266317	0.0128356	-0.6361	0.0010705	-1.3585	#N/A	0	0	0	0	0	0	0	0	0	0	0
Tb927.1.3320	leucine-rich repeat protein (LRRP)	LRRP	-0.2625	0.0976954	-0.4011	0.00642908	-0.2247	0.229378	-0.1386	0.384525	-0.037882	0.772184	-0.375	0.102264	-1.0291	#N/A	0	0	0	0	0	0	0	0	0	0	0
Tb927.1.3350	hypothetical protein	ZUnknown	-0.804	1.01886e-06	0.0289	0.897379	-0.0325	0.920456	0.8329	5.11813e-08	-0.771525	2.12552e-07	-1.2008	0.00555841	0.0704	#N/A	0	1	0	0	0	0	0	0	0	0	1
Tb927.1.3390	Eukaryotic protein of unknown function (DUF866), putative	ZUnknown	-0.5627	6.76429e-05	-0.5776	2.88327e-05	-0.5962	1.72637e-05	-0.015	0.931339	0.0334949	0.794685	-1.6736	6.14287e-05	-0.6215	#N/A	0	1	0	0	0	0	0	0	0	0	1
Tb927.1.3400	hypothetical protein, conserved	ZUnknown	-0.2511	0.0543291	-0.4074	0.000695578	-0.1522	0.344256	-0.1563	0.215439	-0.0988189	0.363964	-0.0001	1	0.0976	#N/A	0	0	0	0	0	0	0	0	0	0	0
Tb927.1.3410	hypothetical protein, conserved	ZUnknown	0.1262	0.357786	-0.2032	0.0996591	-0.0153	0.948515	-0.3294	0.00389288	0.141511	0.17772	0.6176	0.0201286	0.1635	#N/A	0	0	0	0	0	0	0	0	0	0	0
Tb927.1.3450	hypothetical protein, conserved	ZUnknown	-0.3512	0.00126353	-0.3458	0.00119966	-0.0974	0.530601	0.0054	0.969123	-0.253816	0.00777428	0.0929	0.53289	0.6871	#N/A	0	0	0	0	0	0	0	0	0	0	0
Tb927.1.3550	hypothetical protein	ZUnknown	-0.1665	0.216681	-0.494	2.78924e-05	-0.0564	0.792207	-0.3274	0.00727112	-0.110085	0.30578	-0.7099	0.0133224	1.0286	#N/A	0	0	0	0	0	0	0	0	0	0	0
Tb927.1.3560	MAP2 microtubulue associated protein	Cytoskeleton	-0.3464	0.00537973	-0.1711	0.192332	-0.1715	0.282835	0.1753	0.171737	-0.174846	0.104848	-0.1109	0.243602	0.5656	#N/A	0	0	0	0	0	0	0	0	0	0	0
Tb927.1.3670	ESAG8, putative	ESAG	-0.226	0.063658	0.3518	0.00238994	0.1183	0.46009	0.5778	5.62767e-08	-0.344298	0.000619932	-0.8914	0.0037298	-0.2863	#N/A	0	0	0	0	0	0	0	0	0	0	0
Tb927.1.3800	POMP18	Mito.membrane	0.2604	0.276804	0.0173	0.949624	-0.3597	0.187736	-0.2431	0.290073	0.620141	0.00111253	0.1478	0.360486	0.0704	#N/A	0	0	0	0	0	0	0	0	0	0	0
Tb927.1.3810	hypothetical protein, conserved	ZUnknown	-0.0628	0.795232	-0.2774	0.154159	-0.3181	0.163157	-0.2146	0.265598	0.255338	0.123218	-0.1457	0.368965	-0.2688	#N/A	0	0	0	0	0	0	0	0	0	0	0
Tb927.1.3820	ATP synthase subunit, putative	Mito.e.transport	-0.0842	0.694299	-0.3009	0.0848499	-0.1641	0.48936	-0.2167	0.210239	0.0798348	0.594219	-0.3179	0.0567976	0.0841	#N/A	0	0	0	0	0	0	0	0	0	0	0
Tb927.1.3830	glucose-6-phosphate isomerase, glycosomal (PGI)	Glucose.glycerol	-0.9519	1.99091e-20	-0.727	2.82606e-12	-0.684	1.21311e-11	0.2249	0.0354137	-0.267896	0.00652691	-1.593	0.000203275	-1.4739	#N/A	0	1	0	0	0	0	0	0	0	0	1
Tb927.1.3840	hypothetical protein, conserved	ZUnknown	-0.2608	0.0493222	-0.2264	0.0842533	-0.127	0.461198	0.0344	0.818459	-0.13383	0.227332	-0.143	0.214471	0.1763	#N/A	0	0	0	0	0	0	0	0	0	0	0
Tb927.1.3850	Sec61 beta family and TM domain	Vesicular.transport	-0.0955	0.541306	-0.0233	0.888426	-0.2014	0.221795	0.0722	0.632602	0.105975	0.355333	-0.3604	0.0136783	-0.5146	#N/A	0	0	0	0	0	0	0	0	0	0	0
Tb927.1.3860	hypothetical protein, conserved	ZUnknown	-0.2503	0.0503091	0.3079	0.0131128	-0.128	0.451608	0.5582	8.19438e-07	-0.122294	0.252212	-0.3251	0.0153634	0.5558	#N/A	0	0	0	0	0	0	0	0	0	0	0
Tb927.1.3880	Fusaric acid resistance protein-like, putative	ZUnknown	-0.2266	0.491115	0.9669	0.00036499	-0.1238	0.803893	1.1935	7.78101e-06	-0.102735	0.67371	-0.408	0.00792366	0.8639	#N/A	0	0	0	0	0	0	0	0	1	0	0
Tb927.1.3890	hypothetical protein	ZUnknown	-0.2027	0.237501	0.6462	3.29933e-05	-0.1506	0.489117	0.8489	3.82478e-09	-0.052113	0.702146	-0.533	0.0439453	0.4542	#N/A	0	0	0	0	0	0	0	0	0	0	0
Tb927.1.3910	Anaphase promoting complex subunit CDC23	Cell.cycle	-0.1895	0.117279	0.0808	0.537715	-0.0214	0.925987	0.2703	0.0158472	-0.168177	0.0883334	0.0169	0.873201	0.1763	#N/A	0	0	0	0	0	0	0	0	0	0	0
Tb927.1.3940	hypothetical protein, conserved	ZUnknown	-0.4139	0.00599111	0.8457	3.92357e-09	-0.1214	0.589413	1.2596	1.79644e-20	-0.292472	0.0245727	0.0726	0.512371	0.263	#N/A	0	0	0	0	0	0	0	0	1	0	0
Tb927.1.3950	D-alanine aminotransferase (ALAT)	Mito.pathway	-0.2215	0.0581191	-0.1006	0.42214	-0.3801	0.00125894	0.1208	0.318209	0.158611	0.104504	-0.5112	0.00506522	-0.6215	#N/A	0	0	0	0	0	0	0	0	0	0	0
Tb927.1.4010	TbPRI2, primase 2, kDNA replication	Mito.DNA	-0.4946	1.56261e-05	-0.3855	0.000776038	-0.1787	0.229408	0.1091	0.396466	-0.31592	0.00211598	-0.5582	0.0330888	1.3277	#N/A	0	0	0	0	0	0	0	0	0	0	0
Tb927.1.4020	hypothetical protein	ZUnknown	-0.2897	0.0166131	-0.4243	0.00018741	-0.1716	0.252065	-0.1346	0.277252	-0.118088	0.252871	-0.7671	0.0389574	0.6041	#N/A	0	0	0	0	0	0	0	0	0	0	0
Tb927.1.4040	hypothetical protein, conserved	ZUnknown	-0.351	0.0125344	-0.1602	0.287958	-0.6008	9.59073e-06	0.1908	0.178396	0.249789	0.0415437	0.2579	0.0191009	0.6781	#N/A	0	0	0	0	0	0	0	0	0	0	0
Tb927.1.4050	ser/thr protein phosphatase with EF-Hand domains (PPEF)	Protein.phosphatase	-0.4038	0.000369893	-0.1434	0.247021	-0.2919	0.0235264	0.2605	0.0230503	-0.111895	0.264996	-0.1277	0.220626	0.3674	#N/A	0	0	0	0	0	0	0	0	0	0	0
Tb927.1.4100	cytochrome oxidase subunit IV (COXIV)	Mito.e.transport	0.7611	2.00178e-12	0.6551	1.1104e-09	0.3264	0.0110818	-0.106	0.418464	0.434695	1.18501e-05	-0.0101	0.943303	0.696	#N/A	0	0	0	0	0	0	0	0	0	0	0
Tb927.1.4140	Protein of unknown function (DUF1448), putative	ZUnknown	-0.0949	0.615506	-0.3971	0.00849225	-0.1457	0.499037	-0.3022	0.0414617	0.050852	0.705589	0.1117	0.375111	-0.1681	#N/A	0	0	0	0	0	0	0	0	0	0	0
Tb927.1.4160	hypothetical protein, conserved	ZUnknown	0.2372	0.166772	0.0952	0.6002	-0.0545	0.84781	-0.142	0.412274	0.291625	0.0342234	0.4977	0.00234011	-0.5146	#N/A	0	0	0	0	0	0	0	0	0	0	0
Tb927.1.4180	leucine-rich repeat protein (LRRP)	LRRP	-0.4931	0.000108541	-0.0934	0.534941	-0.2469	0.106596	0.3997	0.0011476	-0.24622	0.0302354	-0.4872	0.00424876	0.2141	#N/A	0	0	0	0	0	0	0	0	0	0	0
Tb927.1.4220	Ydr279p,RNaseH2 domain like,Winged Helix DNA binding	RNA.degradation	0.1125	0.404441	-0.258	0.0265905	0.0827	0.640328	-0.3704	0.000616734	0.0297602	0.76915	0.0144	0.896648	-0.2515	#N/A	0	0	0	0	0	0	0	0	0	0	0
Tb927.1.4230	hypothetical protein, conserved	Mito.pathway	0.4885	5.22807e-05	0.1614	0.21496	0.0217	0.931729	-0.3271	0.00715049	0.466763	1.34248e-05	0.3298	0.019439	0.433	#N/A	0	0	0	0	0	0	0	0	0	0	0
Tb927.1.4250	hypothetical protein, conserved	ZUnknown	-0.3136	0.00910781	-0.0968	0.475104	-0.2473	0.0668102	0.2168	0.0639157	-0.0662682	0.524105	0.3268	0.0288301	0.0144	#N/A	0	0	0	0	0	0	0	0	0	0	0
Tb927.1.4280	hypothetical protein, conserved, African tryp specific, PTZ (tail-specific protease) domain	ZUnknown	-0.6068	4.57468e-07	-0.5563	3.09573e-06	-0.4594	0.000287315	0.0505	0.728996	-0.147369	0.180852	0.0969	0.396723	0.3896	#N/A	0	0	0	0	0	0	0	0	0	0	0
Tb927.1.4300	chaperone DNAj, putative, J17	Chaperone	-0.0439	0.749801	-0.2785	0.00939582	-0.2343	0.0663236	-0.2346	0.0294648	0.190384	0.044554	0.2625	0.0411252	1.0841	#N/A	0	0	0	0	0	0	0	0	0	0	0
Tb927.1.4310	FAZ2 flagellar attachment zone protein	Cytoskeleton	-0.7839	1.4945e-08	0.0661	0.704391	-0.4128	0.0108301	0.85	1.83291e-10	-0.371082	0.0034162	-0.664	0.00152724	0.1243	#N/A	0	0	0	0	0	0	0	0	0	0	0
Tb927.1.4340	hypothetical protein, conserved	ZUnknown	-0.2228	0.0627468	-0.4502	3.49582e-05	-0.0555	0.772352	-0.2275	0.044457	-0.167305	0.0920596	0.1206	0.275066	0.2987	#N/A	0	0	0	0	0	0	0	0	0	0	0
Tb927.1.4370	Putative integral membrane protein conserved region (DUF2404), putative	ZUnknown	0.0067	0.967656	-0.2021	0.0682032	-0.1896	0.154603	-0.2088	0.0536946	0.196322	0.0389711	-0.4297	0.00489622	-0.2515	#N/A	0	0	0	0	0	0	0	0	0	0	0
Tb927.1.4380	Putative integral membrane protein conserved region (DUF2404), putative	ZUnknown	0.084	0.550694	0.0797	0.555097	0.1111	0.499068	-0.0044	0.977416	-0.0270973	0.789626	0.0668	0.589601	-0.0291	#N/A	0	0	0	0	0	0	0	0	0	0	0
Tb927.1.4400	hypothetical protein, conserved	ZUnknown	0.2403	0.0946933	-0.1552	0.281421	0.1114	0.574595	-0.3956	0.00185843	0.128902	0.270152	-0.004	0.976394	-0.3219	#N/A	0	0	0	0	0	0	0	0	0	0	0
Tb927.1.4410	hypothetical protein, conserved	ZUnknown	-0.0023	0.992484	0.5598	0.000211953	-0.4315	0.0124113	0.5621	0.000156075	0.429274	0.00156826	-0.0023	0.98872	0.0426	#N/A	0	0	0	0	0	0	0	0	0	0	0
Tb927.1.4420	ABC transporter, putative	Transporter	0.3346	0.00297348	0.5755	6.93001e-08	0.1513	0.309004	0.2409	0.0358283	0.183281	0.0596511	0.4195	0.00900617	0.7049	#N/A	0	0	0	0	0	0	0	0	0	0	0
Tb927.1.4450	Ion channel/Calcium-activated BK potassium channel alpha subunit, putative	ZUnknown	0.1682	0.176029	0.4899	9.27378e-06	-0.06	0.754693	0.3217	0.00459503	0.228222	0.0223557	0.6709	0.00331944	0.7137	#N/A	0	0	0	0	0	0	0	0	0	0	0
Tb927.1.4470	hypothetical protein, conserved	ZUnknown	-0.0584	0.705401	-0.1808	0.160316	0.0973	0.586339	-0.1224	0.347149	-0.155701	0.143971	0.0916	0.653923	-0.2345	#N/A	0	0	0	0	0	0	0	0	0	0	0
Tb927.1.4480	WD repeat and HMG-box DNA-binding protein, putative	ZUnknown	-0.5942	0.00017216	0.6343	5.44664e-05	-0.3097	0.112522	1.2284	4.11423e-17	-0.284521	0.0427952	-0.2501	0.0577377	0.4542	#N/A	0	0	0	0	0	0	0	0	1	0	0
Tb927.1.4490	acetyltransferase, putative	Lipids	0.5378	2.99152e-06	0.0842	0.533811	0.3232	0.0154368	-0.4536	5.62312e-05	0.214552	0.0370141	0.3112	0.0136141	0.0286	#N/A	0	0	0	0	0	0	0	0	0	0	0
Tb927.1.4500	SNARE associated Golgi protein, putative	ZUnknown	0.0985	0.44602	-0.1115	0.360261	0.0599	0.742847	-0.2099	0.0591875	0.0385833	0.688754	-0.2274	0.0628184	-0.3219	#N/A	0	0	0	0	0	0	0	0	0	0	0
Tb927.1.4520	Zinc finger, C3HC4 type (RING finger), putative	Zinc.finger	0.0209	0.891487	-0.068	0.602933	0.0356	0.864979	-0.0889	0.490603	-0.0147953	0.880445	0.0736	0.601989	0.5261	#N/A	0	0	0	0	0	0	0	0	0	0	0
Tb927.1.4540	cyclin-like F-box protein (CFB1A)	Ubiquitin.proteasome	-0.1543	0.205663	-0.355	0.00104259	-0.0247	0.909881	-0.2006	0.0736706	-0.129665	0.181807	-0.4281	0.0100572	0.1243	#N/A	0	0	0	0	0	0	0	0	0	0	0
Tb927.1.4650	cyclin-like F-box protein (CFB2)	Ubiquitin.proteasome	-0.0542	0.755719	-0.2317	0.103008	-0.0892	0.688689	-0.1775	0.232796	0.0349535	0.770117	-0.2671	0.136558	1.6369	#N/A	0	0	0	0	0	0	0	0	0	0	0
Tb927.1.4680	KKIP6 Kinetochore interacting protein 6	Cell.cycle	0.3025	0.0562516	0.0298	0.874511	-0.1323	0.557303	-0.2727	0.0743363	0.434828	0.000984465	0.5416	0.00278059	-0.3959	#N/A	0	0	0	0	0	0	0	0	0	0	0
Tb927.1.4690	arginine N-methyltransferase (PRMT1)	Arg.methylation	0.5051	1.83741e-05	0.244	0.0450691	0.2195	0.138676	-0.2611	0.0317098	0.285565	0.00613905	0.1335	0.296647	-0.0893	#N/A	0	0	0	0	0	0	0	0	0	0	0
Tb927.1.4700	hypothetical protein, conserved	ZUnknown	0.3523	0.00257875	0.0592	0.661191	0.0367	0.864363	-0.2932	0.00975672	0.315594	0.00180789	0.6497	0.00507227	0.0704	#N/A	0	0	0	0	0	0	0	0	0	0	0
Tb927.1.4710	hypothetical protein, conserved	ZUnknown	-0.1029	0.644176	-0.4998	0.00444609	-0.4256	0.038048	-0.3969	0.0200077	0.322762	0.0455205	0.0758	0.632505	-0.454	#N/A	0	0	0	0	0	0	0	0	0	0	0
Tb927.1.4720	SET domain containing protein, putative	ZUnknown	-0.0511	0.740963	-0.0912	0.512021	-0.0095	0.967389	-0.0401	0.780433	-0.0416092	0.694355	0.0572	0.677404	-0.2688	#N/A	0	0	0	0	0	0	0	0	0	0	0
Tb927.1.4730	Ribonuclease H2 non-catalytic subunit (Ylr154p-like), putative	ZUnknown	0.1042	0.601511	-0.3314	0.0409171	-0.0581	0.838922	-0.4357	0.00414855	0.162315	0.253927	0.2745	0.183353	-0.7859	#N/A	0	0	0	0	0	0	0	0	0	0	0
Tb927.1.4740	FAM91 N-terminus/FAM91 C-terminus, putative	ZUnknown	-0.011	0.947018	-0.1012	0.436627	0.0722	0.694779	-0.0903	0.492053	-0.0832046	0.408646	0.3895	0.00723212	-0.0145	#N/A	0	0	0	0	0	0	0	0	0	0	0
Tb927.1.4760	Vacuolar sorting protein 39 domain 1/Vacuolar sorting protein 39 domain 2, putative	ZUnknown	-0.1361	0.292326	0.1771	0.147915	-0.0676	0.715856	0.3132	0.00574572	-0.0684764	0.497077	0.1304	0.299793	0.0841	#N/A	0	0	0	0	0	0	0	0	0	0	0
Tb927.1.4780	Alpha/beta hydrolase domain-containing protein	Protease	0.0943	0.508296	0.2169	0.0831493	0.0014	0.996317	0.1225	0.349612	0.0929428	0.375077	0.8765	0.000634105	0.3674	#N/A	0	0	0	0	0	0	0	0	0	0	0
Tb927.1.4800	hypothetical protein, conserved	ZUnknown	-0.2064	0.176031	-0.3645	0.00863212	-0.0639	0.782843	-0.1581	0.274424	-0.142464	0.244928	0.7135	0.00608435	0.1375	#N/A	0	0	0	0	0	0	0	0	0	0	0
Tb927.1.4830	Phospholipase A1	Lipids	-1.1938	5.0135e-26	-1.0674	4.17605e-21	-0.9537	1.93415e-19	0.1264	0.29293	-0.240167	0.0305084	-0.2412	0.104189	-1.0589	#N/A	0	0	0	0	0	0	1	1	0	0	1
Tb927.1.4970	hypothetical protein	ZUnknown	0.4973	0.000100988	0.0965	0.508879	0.151	0.399322	-0.4007	0.00123576	0.346226	0.00202917	1.0138	0.00421058	0.6599	#N/A	1	0	0	0	0	0	0	0	0	1	0
Tb927.1.5000	hypothetical protein, conserved, possibly mitochondrial, no yeast or human match	Mito.pathway	0.2243	0.0993871	0.0347	0.827185	0.0617	0.773657	-0.1896	0.148354	0.162566	0.142264	-0.0501	0.642876	-0.1047	#N/A	0	0	0	0	0	0	0	0	0	0	0
Tb927.1.5030	leucine-rich repeat protein (LRRP)	LRRP	-0.3915	0.000886351	-0.4508	7.32996e-05	-0.0938	0.580003	-0.0593	0.657051	-0.297716	0.00398242	-1.0086	0.000178084	0	#N/A	0	1	0	0	0	0	0	0	0	0	1
Tb927.1.5080	ESAG9, putative	ESAG	0.0761	0.700904	0.0366	0.854581	-0.2951	0.122313	-0.0395	0.836052	0.37115	0.007709	1.1847	0.000236955	1.1043	#N/A	1	0	0	0	0	0	0	0	0	1	0
Tb927.1.5160	hypothetical protein	ZUnknown	-2.9082	2.58273e-23	-1.5056	1.01251e-06	-3.2886	8.02083e-30	1.4027	1.92185e-07	0.380317	0.193186	0.0491	0.801335	-0.2863	#N/A	0	0	0	0	0	0	1	1	1	0	1
Tb927.1.5180	hypothetical protein	ZUnknown	-0.2298	0.350026	0.4342	0.0597999	-0.3236	0.231062	0.664	0.00154218	0.0938205	0.624213	-0.4531	0.00276413	0.2016	#N/A	0	0	0	0	0	0	0	0	0	0	0
Tb927.2.950	paraflagellar rod protein PFC13	Cytoskeleton	-0.2114	0.0834609	-0.2109	0.0767728	0.043	0.833684	0.0006	0.997185	-0.254471	0.0113651	-0.7156	0.00149961	0.275	#N/A	0	0	0	0	0	0	0	0	0	0	0
Tb927.2.1380	leucine-rich repeat protein (LRRP)	LRRP	0.074	0.585105	-0.0077	0.957395	0.07	0.68992	-0.0817	0.517915	0.00404873	0.966592	-0.3884	0.0559839	0.6229	#N/A	0	0	0	0	0	0	0	0	0	0	0
Tb927.2.1560	cyclophilin type peptidyl-prolyl cis-trans isomerase, putative (PPIase)	Chaperone	0.5034	0.000555808	0.4573	0.00140465	0.2766	0.115605	-0.0461	0.797985	0.226767	0.0709665	0.0984	0.605245	-0.2863	#N/A	0	0	0	0	0	0	0	0	0	0	0
Tb927.2.1600	invariant surface glycoprotein, putative	ZUnknown	0.0787	0.610894	-0.0283	0.858573	0.2357	0.109255	-0.107	0.438406	-0.156964	0.147837	-0.5174	0.00721596	0.189	#N/A	0	0	0	0	0	0	0	0	0	0	0
Tb927.2.1700	extracellular matrix structural protein, putative (ESP10)	ZUnknown	-0.6436	1.18827e-08	0.0075	0.960344	-0.1999	0.161626	0.6511	8.62291e-10	-0.443684	1.77893e-05	-0.1925	0.127417	0	#N/A	0	0	0	0	0	0	0	0	0	0	0
Tb927.2.1720	hypothetical protein, conserved	ZUnknown	-0.0541	0.845934	-0.0141	0.958328	-0.2226	0.438791	0.04	0.875284	0.168452	0.361252	0.0886	0.363587	-0.1361	#N/A	0	0	0	0	0	0	0	0	0	0	0
Tb927.2.1730	hypothetical protein, conserved	ZUnknown	-0.2434	0.202788	-0.2325	0.211442	-0.092	0.738903	0.0109	0.959694	-0.151462	0.32062	0.1159	0.394727	-0.1047	#N/A	0	0	0	0	0	0	0	0	0	0	0
Tb927.2.1740	hypothetical protein, conserved	ZUnknown	0.0618	0.667142	0.0101	0.946245	0.1291	0.409691	-0.0517	0.702879	-0.0673786	0.501634	-0.0004	0.999824	0.7225	#N/A	0	0	0	0	0	0	0	0	0	0	0
Tb927.2.1760	hypothetical protein, conserved	ZUnknown	0.5939	1.9897e-07	0.5539	8.85987e-07	0.5307	6.62584e-06	-0.04	0.784123	0.063228	0.535304	-0.2065	0.220297	0.4854	#N/A	0	0	0	0	0	0	0	0	0	0	0
Tb927.2.1780	UDP-GlcNAc:PI a1-6 GlcNAc-transferase	Glycans	0.0087	0.970883	0.1277	0.492193	0.0951	0.704786	0.119	0.512697	-0.0863792	0.537342	0.5229	0.00175378	0.4957	#N/A	0	0	0	0	0	0	0	0	0	0	0
Tb927.2.1790	hypothetical protein, conserved	ZUnknown	0.1925	0.44602	-0.0178	0.948667	-0.0721	0.854163	-0.2103	0.366822	0.264625	0.161448	0.4847	0.00813555	0.0976	#N/A	0	0	0	0	0	0	0	0	0	0	0
Tb927.2.1800	DNA polymerase delta catalytic subunit, POLD1	DNA	-0.3197	0.00858398	0.1498	0.250667	-0.0707	0.713221	0.4695	3.00619e-05	-0.249054	0.0172684	-0.3452	0.0178911	0.4222	#N/A	0	0	0	0	0	0	0	0	0	0	0
Tb927.2.1810	transcription silencer (ISWI)	Chromatin	-0.124	0.388711	0.6146	3.59106e-07	-0.2616	0.0818492	0.7386	1.79602e-10	0.137584	0.210937	0.5931	0.0135309	0.2141	#N/A	0	0	0	0	0	0	0	0	0	0	0
Tb927.2.1820	protein kinase, putative	Protein.kinase	-0.2161	0.0735073	-0.5092	2.68971e-06	-0.1579	0.29049	-0.2931	0.00852681	-0.0582243	0.560885	-0.4897	0.216843	0.4647	#N/A	0	0	0	0	0	0	0	0	0	0	0
Tb927.2.1850	Tetratricopeptide repeat, putative	ZUnknown	-0.2809	0.0258786	-0.5002	1.56848e-05	-0.2015	0.169815	-0.2193	0.0636686	-0.0794266	0.457829	-0.1519	0.152152	-0.3585	#N/A	0	0	0	0	0	0	0	0	0	0	0
Tb927.2.1860	REMC2 mitochondrial RNA binding complex 1 subunit (MRB1860)	Mito.RNA	0.0815	0.538375	0.1482	0.210513	0.0781	0.643174	0.0667	0.602538	0.00340541	0.971735	0.1806	0.0876719	0.275	#N/A	0	0	0	0	0	0	0	0	0	0	0
Tb927.2.1890	E2-like ubiquitin-conjugation enzyme (ATG3)	Ubiquitin.proteasome	-0.3203	0.0251666	-0.7934	6.02844e-10	-0.2285	0.176776	-0.4731	0.000169227	-0.0917895	0.449749	0.0515	0.779473	0.0704	#N/A	0	0	0	0	0	0	0	0	0	0	0
Tb927.2.1920	ESAG5, putative	ESAG	-0.0174	0.908006	0.0657	0.608611	-0.0033	0.988486	0.0831	0.504503	-0.0140829	0.883117	0.171	0.1837	0.0426	#N/A	0	0	0	0	0	0	0	0	0	0	0
Tb927.2.2020	ESAG3, putative	ESAG	0.1391	0.462248	0.495	0.00214949	0.1313	0.582015	0.3558	0.0296948	0.00787345	0.955112	-0.1174	0.412362	0.2987	#N/A	0	0	0	0	0	0	0	0	0	0	0
Tb927.2.2090	hypothetical protein	ZUnknown	-0.1631	0.237643	0.017	0.916874	-0.1454	0.402463	0.1801	0.173472	-0.0176328	0.872127	-0.1318	0.367656	0.3219	#N/A	0	0	0	0	0	0	0	0	0	0	0
Tb927.2.2120	NEK22 protein kinase	Protein.kinase	-0.1005	0.480526	-0.5218	4.32842e-06	0.154	0.320023	-0.4213	0.000107109	-0.254425	0.0150622	-0.0971	0.523245	0	#N/A	0	0	0	0	0	0	0	0	0	0	0
Tb927.2.2130	small GTP-binding protein RAB6, putative	Vesicular.transport	0.6574	3.35183e-07	0.221	0.105428	0.3226	0.0352865	-0.4364	0.000658618	0.334795	0.00353284	0.1164	0.434594	0.0704	#N/A	0	0	0	0	0	0	0	0	0	0	0
Tb927.2.2140	hypothetical protein, conserved	ZUnknown	1.0852	1.04872e-09	0.7392	2.4478e-05	0.4038	0.0726637	-0.3461	0.0777781	0.681436	1.63638e-05	1.4878	0.00107289	-0.074	#N/A	1	0	0	0	0	1	0	0	0	1	0
Tb927.2.2160	paraflagellar rod protein PFC11	Cytoskeleton	-0.3667	0.00136937	-0.4801	1.16145e-05	-0.3419	0.00516668	-0.1134	0.354864	-0.0248461	0.805637	-0.9494	0.00244539	-0.811	#N/A	0	0	0	0	0	0	0	0	0	0	0
Tb927.2.2180	RRP41B exosome protein PH subunit	RNA.degradation	0.4899	0.000493562	0.1965	0.183667	0.3397	0.0334849	-0.2933	0.0385644	0.150209	0.214974	0.4631	0.0070791	-0.1203	#N/A	0	0	0	0	0	0	0	0	0	0	0
Tb927.2.2190	histone deacetylase 3 (DAC3 or HDAC3)	Chromatin	-0.242	0.0564347	0.4808	5.2985e-05	-0.1352	0.414166	0.7228	5.43693e-11	-0.106762	0.312081	-0.1876	0.162372	0.0426	#N/A	0	0	0	0	0	0	0	0	0	0	0
Tb927.2.2200	hypothetical protein, conserved	ZUnknown	-0.4625	0.00440895	-0.1538	0.400326	-0.4246	0.0130842	0.3087	0.0481616	-0.0379027	0.790893	-0.115	0.396762	-0.4344	#N/A	0	0	0	0	0	0	0	0	0	0	0
Tb927.2.2210	hypothetical protein, conserved	Mito.pathway	-0.0394	0.816409	0.7851	4.09004e-10	0.0615	0.781843	0.8246	7.53117e-12	-0.100926	0.373868	0.032	0.848642	-0.1047	#N/A	0	0	0	0	0	0	0	0	0	0	0
Tb927.2.2220	hypothetical protein, conserved	ZUnknown	-0.321	0.0670266	-0.1487	0.431156	-0.2688	0.177583	0.1723	0.320597	-0.0522529	0.721268	0.3821	0.0841007	-0.1844	#N/A	0	0	0	0	0	0	0	0	0	0	0
Tb927.2.2230	hypothetical protein, conserved, no domains, Kineto-specific	ZUnknown	0.1894	0.16263	0.5152	2.3765e-05	-0.0256	0.918208	0.3258	0.00881543	0.215031	0.0483116	0.5154	0.0318819	0.0144	#N/A	0	0	0	0	0	0	0	0	0	0	0
Tb927.2.2240	tRNA exportin, putative,exportin-T, putative (25N14.145)	Nuclear.transport	0.1639	0.237501	0.4665	0.000137022	0.1675	0.320608	0.3025	0.0175538	-0.00358123	0.973907	0.2586	0.0241116	0.516	#N/A	0	0	0	0	0	0	0	0	0	0	0
Tb927.2.2260	ATM kinase	Signalling	-0.6932	0.00054922	1.1693	8.71702e-10	-0.2936	0.276394	1.8626	4.95404e-24	-0.399627	0.023709	-0.0049	0.969874	1.3391	#N/A	0	0	0	0	1	0	0	0	1	1	0
Tb927.2.2270	hypothetical protein, conserved	ZUnknown	0.0204	0.926099	-0.3166	0.0493678	-0.0295	0.926705	-0.337	0.0290255	0.0499264	0.720729	0.2862	0.0749034	-0.5146	#N/A	0	0	0	0	0	0	0	0	0	0	0
Tb927.2.2340	Glycerophosphoryl diester phosphodiesterase family, putative	ZUnknown	-0.2329	0.0442136	-0.0581	0.656507	-0.1405	0.342481	0.1748	0.128274	-0.0923518	0.34055	0.5143	0.100119	0.6871	#N/A	0	0	0	0	0	0	0	0	0	0	0
Tb927.2.2360	Ankyrin repeats (3 copies)/Zinc finger, C3HC4 type (RING finger), putative	ZUnknown	-0.0407	0.777313	-0.2373	0.0359857	0.1746	0.210533	-0.1966	0.081054	-0.215246	0.0267807	0.7428	0.000695462	0.757	#N/A	0	0	0	0	0	0	0	0	0	0	0
Tb927.2.2370	Vps51/Vps67, putative	ZUnknown	-0.2624	0.0718243	0.5682	2.351e-05	-0.1564	0.418162	0.8306	6.66476e-11	-0.106067	0.379913	-0.0586	0.541482	0.3896	#N/A	0	0	0	0	0	0	0	0	0	0	0
Tb927.2.2380	glycosyltransferase (GlcNAc), putative	Glycans	-0.3761	0.0029147	0.117	0.414799	-0.0765	0.696554	0.4931	2.40613e-05	-0.299589	0.00639227	-0.7023	0.00230629	0.0286	#N/A	0	0	0	0	0	0	0	0	0	0	0
Tb927.2.2390	hypothetical protein, conserved	ZUnknown	0.2429	0.0707523	0.1443	0.295673	0.1539	0.364155	-0.0985	0.492516	0.0889107	0.418778	0.153	0.103423	0.2869	#N/A	0	0	0	0	0	0	0	0	0	0	0
Tb927.2.2400	glycosyltransferase (GlcNAc), putative	Glycans	-0.3983	0.00130909	0.2134	0.107427	-0.1079	0.539476	0.6118	5.27243e-08	-0.290438	0.00745137	0.3454	0.00587659	1.1375	#N/A	0	0	0	0	0	0	0	0	0	0	0
Tb927.2.2410	hypothetical protein, conserved	ZUnknown	-0.4117	0.00134763	0.0044	0.978303	-0.158	0.340551	0.4161	0.000524488	-0.253699	0.0243179	0.1599	0.160747	-0.0893	#N/A	0	0	0	0	0	0	0	0	0	0	0
Tb927.2.2430	CK2A2 casein kinase II	Protein.kinase	-0.0179	0.903467	-0.0728	0.561156	-0.2172	0.0949922	-0.0549	0.667122	0.199331	0.0364987	0.1444	0.22405	0.4005	#N/A	0	0	0	0	0	0	0	0	0	0	0
Tb927.2.2440	proteasome regulatory non-ATPase subunit 6 (RPN6)	Ubiquitin.proteasome	-0.1977	0.112743	0.0619	0.653999	-0.207	0.141509	0.2596	0.0242843	0.00933613	0.927312	-0.4711	0.0133992	-0.4344	#N/A	0	0	0	0	0	0	0	0	0	0	0
Tb927.2.2450	ribosomal RNA methyltransferase, putative (25N14.40)	rRNA.tRNA.process	0.0302	0.872872	-0.0181	0.919832	0.0878	0.685218	-0.0483	0.76825	-0.0575813	0.632643	0.3382	0.0245409	0.0286	#N/A	0	0	0	0	0	0	0	0	0	0	0
Tb927.2.2460	SUMO-conjugating enzyme e2, UBC9	Ubiquitin.proteasome	-0.8625	7.09553e-12	-0.5702	9.45512e-06	-0.6758	7.18119e-08	0.2924	0.0224214	-0.186767	0.115473	0.0622	0.675006	0.1243	#N/A	0	0	0	0	0	0	0	0	0	0	0
Tb927.2.2470	RNA-editing complex protein,KREPA1 (KREPA1)	Mito.RNA	-0.0823	0.562105	0.3173	0.00769152	-0.0423	0.837341	0.3996	0.000346038	-0.0399842	0.696631	0.1368	0.218488	0.1763	#N/A	0	0	0	0	0	0	0	0	0	0	0
Tb927.2.2490	hypothetical protein	ZUnknown	0.0642	0.681522	0.0594	0.690713	-0.1635	0.324188	-0.0047	0.977214	0.227673	0.0386232	-0.3104	0.0313689	-0.0589	#N/A	0	0	0	0	0	0	0	0	0	0	0
Tb927.2.2500	hypothetical protein, conserved	ZUnknown	0.3144	0.0283759	0.4709	0.00051433	-0.0191	0.945109	0.1565	0.300483	0.333486	0.00561136	0.6729	0.000938187	-0.1681	#N/A	0	0	0	0	0	0	0	0	0	0	0
Tb927.2.2510	Mitochondrial outer membrane protein porin 1	Ions	0.12	0.525253	0.4295	0.00756224	-0.0941	0.708654	0.3095	0.0558418	0.21415	0.123025	-0.1687	0.460897	-0.3401	#N/A	0	0	0	0	0	0	0	0	0	0	0
Tb927.2.2530	hypothetical protein, conserved	ZUnknown	-0.0423	0.800148	0.5857	3.30889e-06	0.2055	0.200082	0.628	1.86535e-07	-0.24778	0.0269265	0.5704	0.00152724	0.4222	#N/A	0	0	0	0	0	0	0	0	0	0	0
Tb927.2.2540	Ribosome biogenesis protein SLX9, putative	ZUnknown	0.0845	0.692542	0.3179	0.0745133	0.0148	0.964992	0.2334	0.192722	0.0696451	0.638284	1.0072	0.000796128	0.4005	#N/A	1	0	0	0	0	0	0	0	0	1	0
Tb927.2.2550	hypothetical protein, conserved	ZUnknown	-0.4165	0.00167735	-0.0958	0.536125	-0.0238	0.926308	0.3207	0.0108294	-0.392753	0.000674848	-0.1032	0.369816	0.4854	#N/A	0	0	0	0	0	0	0	0	0	0	0
Tb927.2.2570	GAP2	Mito.RNA	0.059	0.802014	-0.0439	0.847828	0.1678	0.505921	-0.1028	0.619143	-0.108829	0.487937	0.5741	0.000976392	0.3785	#N/A	0	0	0	0	0	0	0	0	0	0	0
Tb927.2.2580	hypothetical protein, conserved	ZUnknown	-0.3187	0.0181632	0.3684	0.00515258	-0.0173	0.947715	0.6871	1.5347e-08	-0.301354	0.00859712	0.0468	0.68223	1.3103	0.0289298	0	0	1	0	0	0	0	0	0	1	0
Tb927.2.2590	hypothetical protein, conserved	ZUnknown	0.0737	0.755719	-0.19	0.348398	0.0146	0.967389	-0.2637	0.161155	0.0590749	0.714633	0.2291	0.163267	-0.1681	#N/A	0	0	0	0	0	0	0	0	0	0	0
Tb927.2.2650	hypothetical protein, conserved	ZUnknown	-0.4698	0.0191927	1.3254	4.5447e-13	-0.1723	0.562109	1.7952	7.09404e-24	-0.297477	0.0812911	-0.2317	0.245577	1.0841	#N/A	0	0	0	0	1	0	0	0	1	1	0
Tb927.2.2720	MEKK1 or FlaK protein kinase, putative	Protein.kinase	-0.0688	0.639735	0.1699	0.180335	-0.0571	0.782747	0.2387	0.0520464	-0.0116476	0.911078	-0.0419	0.802565	1.4647	#N/A	0	0	0	0	0	0	0	0	0	0	0
Tb927.2.2770	hypothetical protein, conserved	ZUnknown	-0.403	0.000901382	-0.6298	3.36385e-08	-0.0838	0.643475	-0.2268	0.053374	-0.319158	0.0027367	-0.6803	0.0046848	-1	#N/A	0	0	0	0	0	0	0	0	0	0	0
Tb927.2.2830	hypothetical protein, conserved	ZUnknown	-0.3293	0.0147485	-0.6182	6.15516e-07	-0.3553	0.0124626	-0.2889	0.0213255	0.0259903	0.823475	-0.3668	0.0517429	-0.2515	#N/A	0	0	0	0	0	0	0	0	0	0	0
Tb927.2.2860	hypothetical protein, conserved	ZUnknown	-0.1763	0.270712	-0.4424	0.00148843	-0.0424	0.870757	-0.2661	0.0560671	-0.133876	0.285583	-0.365	0.0277236	-0.2345	#N/A	0	0	0	0	0	0	0	0	0	0	0
Tb927.2.2880	TPR repeat/Tetratricopeptide repeat, putative	ZUnknown	-0.0922	0.470235	-0.4328	3.01201e-05	-0.1728	0.206414	-0.3405	0.000867954	0.080508	0.399285	0.1982	0.0657962	0.0976	#N/A	0	0	0	0	0	0	0	0	0	0	0
Tb927.2.2900	ARP2/3 complex subunit, putative	Cytoskeleton	0.1361	0.495886	-0.3656	0.0284359	0.0965	0.717057	-0.5017	0.00123293	0.0396787	0.786422	0.5529	0.00227325	-0.2863	#N/A	0	0	0	0	0	0	0	0	0	0	0
Tb927.2.2910	hypothetical protein, conserved	ZUnknown	-0.1065	0.507594	-0.4317	0.000942278	-0.13	0.491776	-0.3252	0.0108134	0.0235668	0.84268	0.2172	0.0746221	-0.152	#N/A	0	0	0	0	0	0	0	0	0	0	0
Tb927.2.2920	UAA transporter family, putative	ZUnknown	0.334	0.00512117	0.0292	0.842025	-0.0043	0.986199	-0.3048	0.00764813	0.338294	0.000989634	0.254	0.0770952	0.4222	#N/A	0	0	0	0	0	0	0	0	0	0	0
Tb927.2.2940	MIC32	Mito.biogenesis	0.0791	0.654909	-0.1793	0.239238	-0.0222	0.937119	-0.2584	0.0672514	0.101326	0.418111	0.3739	0.0205418	-0.304	#N/A	0	0	0	0	0	0	0	0	0	0	0
Tb927.2.2950	Nop14-like family, putative	ZUnknown	0.3119	0.00950694	0.8745	5.68111e-15	0.1697	0.270916	0.5626	5.32495e-07	0.142201	0.165847	1.3659	0.00010973	0.7049	#N/A	1	0	0	0	0	0	0	0	0	1	0
Tb927.2.2970	mitochondrial carrier protein, MCP13	Mito.transport	0.3518	0.0471505	0.2766	0.115788	0.1932	0.400397	-0.0752	0.707567	0.1586	0.276123	0.9349	0.000814152	0.8639	#N/A	0	0	0	0	0	0	0	0	0	0	0
Tb927.2.2990	hypothetical protein, conserved	ZUnknown	0.18	0.201922	0.4899	0.000103596	0.1619	0.339281	0.3099	0.016432	0.0181354	0.870563	0.4222	0.00733219	-0.1203	#N/A	0	0	0	0	0	0	0	0	0	0	0
Tb927.2.3000	hypothetical protein, conserved	ZUnknown	-0.3962	0.00403405	-0.5642	1.46507e-05	-0.2651	0.0932711	-0.168	0.224926	-0.131126	0.275804	-0.1502	0.219483	-0.4344	#N/A	0	0	0	0	0	0	0	0	0	0	0
Tb927.2.3020	hypothetical protein, conserved	ZUnknown	-0.6635	7.71973e-08	-0.0774	0.610713	-0.3463	0.0126182	0.5861	5.40158e-07	-0.317161	0.00504647	-0.5514	0.00118586	0.6871	#N/A	0	0	0	0	0	0	0	0	0	0	0
Tb927.2.3030	ATP-dependent Clp protease subunit, heat shock protein 78 (HSP78)	Chaperone	-0.6831	1.44146e-06	0.3222	0.0334505	-0.7146	6.78899e-07	1.0053	3.96181e-14	0.0314554	0.808153	-0.0074	0.962288	0.6323	#N/A	0	0	0	0	0	0	0	0	1	0	0
Tb927.2.3080	fatty acid desaturase, putative,oleate desaturase, putative	Lipids	0.3943	0.00408747	0.1614	0.272109	0.1921	0.284856	-0.2328	0.100507	0.202122	0.087502	0.1394	0.216198	0.6323	#N/A	0	0	0	0	0	0	0	0	0	0	0
Tb927.2.3090	hypothetical protein, conserved	ZUnknown	0.4033	0.000840166	0.0535	0.711328	0.1329	0.439054	-0.3498	0.00336429	0.27038	0.0104566	0.3396	0.0730444	-0.152	#N/A	0	0	0	0	0	0	0	0	0	0	0
Tb927.2.3160	Gar1/Naf1 RNA binding region, putative	ZUnknown	0.2223	0.0837413	0.0149	0.923265	0.0097	0.967389	-0.2074	0.0896754	0.212555	0.0439504	0.7784	0.000920468	-0.1203	#N/A	0	0	0	0	0	0	0	0	0	0	0
Tb927.2.3180	kinetoplast polyadenylation/uridylation factor 1 (KPAF1), PPR1	Mito.RNA	-0.0249	0.884407	0.6153	4.77979e-07	-0.1021	0.588645	0.6402	4.50064e-08	0.077194	0.482797	0.0494	0.607214	-0.2688	#N/A	0	0	0	0	0	0	0	0	0	0	0
Tb927.2.3190	Got1/Sft2-like family, putative	ZUnknown	-0.0119	0.950946	0.0136	0.938036	-0.0855	0.683922	0.0255	0.876766	0.0735783	0.530423	0.2919	0.0985948	-0.7859	#N/A	0	0	0	0	0	0	0	0	0	0	0
Tb927.2.3330	hypothetical protein	ZUnknown	0.2541	0.253804	1.5472	9.20493e-14	0.6777	0.00068566	1.2931	1.56858e-10	-0.423585	0.0121571	-1.7024	0.00515972	0.6135	#N/A	0	1	0	0	1	0	0	0	1	1	0
Tb927.2.3340	hypothetical protein	ZUnknown	0.0105	0.96077	1.4611	8.10801e-24	0.3185	0.0432845	1.4505	1.36738e-25	-0.307927	0.0118601	-0.45	0.102815	-1.0893	#N/A	0	0	0	0	1	0	0	0	1	1	0
Tb927.2.3370	UDP-Gal glycosyltransferase GT3	Glycans	1.286	2.5872e-23	0.6155	2.86786e-06	0.8099	2.60949e-09	-0.6705	3.6022e-07	0.476138	7.33051e-05	0.3532	0.0458175	0.2869	#N/A	0	0	0	0	0	1	0	0	0	1	0
Tb927.2.3390	hypothetical protein, conserved	ZUnknown	0.1356	0.286248	0.0064	0.96387	0.1781	0.211852	-0.1292	0.289712	-0.0425688	0.665595	0.3064	0.0132294	0.3103	#N/A	0	0	0	0	0	0	0	0	0	0	0
Tb927.2.3400	conserved, found in PRP19 pull-down	RNA.processing	0.1736	0.346494	-0.108	0.559727	-0.0865	0.747752	-0.2816	0.0835475	0.260131	0.0668544	-0.0741	0.633956	-0.2863	#N/A	0	0	0	0	0	0	0	0	0	0	0
Tb927.2.3420	hypothetical protein, conserved	ZUnknown	-0.1785	0.370628	-0.3287	0.0647633	-0.1449	0.564094	-0.1502	0.419962	-0.0335194	0.826357	-0.6629	0.00155098	-1.1844	#N/A	0	0	0	0	0	0	0	0	0	0	0
Tb927.2.3480	Transcription elongation factor s-II, putative (TFIIS2-2)	RNA.synthesis	0.1937	0.185374	0.0261	0.87673	-0.0499	0.835966	-0.1675	0.240045	0.24361	0.037409	0.163	0.0858076	-0.3219	#N/A	0	0	0	0	0	0	0	0	0	0	0
Tb927.2.3580	transcription elongation factor s-II, putative (TFIIS2-1)	RNA.synthesis	-0.1522	0.250957	-0.1957	0.117102	-0.2986	0.0259067	-0.0435	0.757233	0.146362	0.165214	0.3285	0.00819002	0.5753	#N/A	0	0	0	0	0	0	0	0	0	0	0
Tb927.2.3610	Mitochondrial ATP synthase subunit, putative	Mito.pathway	0.496	0.000364797	0.4827	0.000388998	0.0354	0.897242	-0.0132	0.941048	0.460591	0.000159582	0.2291	0.0509899	-0.6215	#N/A	0	0	0	0	0	0	0	0	0	0	0
Tb927.2.3620	GTP-binding elongation factor Tu family, putative	Translation	0.2524	0.0310861	0.2415	0.0346947	0.1485	0.320023	-0.0109	0.939081	0.103882	0.287899	0.5705	0.00168159	0.275	#N/A	0	0	0	0	0	0	0	0	0	0	0
Tb927.2.3660	paraflagellar rod protein PFC10	Cytoskeleton	-0.2782	0.184948	1.141	3.25527e-10	-0.1073	0.743355	1.4192	1.00774e-15	-0.17092	0.309913	0.1988	0.178701	1.2928	0.0455045	0	0	1	0	1	0	0	0	1	1	0
Tb927.2.3720	ubiquitin-conjugating enzyme, putative	Ubiquitin.proteasome	0.0862	0.539931	-0.3514	0.00210712	0.1164	0.488303	-0.4376	6.71507e-05	-0.0302035	0.767677	-0.0556	0.808262	1.0356	#N/A	0	0	0	0	0	0	0	0	0	0	0
Tb927.2.3730	hypothetical protein, conserved	ZUnknown	-0.4029	0.00109868	-0.5783	7.69022e-07	-0.1776	0.25545	-0.1754	0.161059	-0.2253	0.0377708	-0.318	0.0202877	0.0566	#N/A	0	0	0	0	0	0	0	0	0	0	0
Tb927.2.3750	Domain of unknown function (DUF4520), putative	ZUnknown	-0.1694	0.214548	-0.1044	0.460265	-0.0269	0.910492	0.065	0.651428	-0.142499	0.189126	0.1545	0.366016	0.2987	#N/A	0	0	0	0	0	0	0	0	0	0	0
Tb927.2.3780	IF2 translation initiation factor IF-2, putative	Translation	0.2302	0.101788	0.8108	8.83239e-11	-0.2051	0.234274	0.5806	3.90621e-06	0.435305	0.000166356	0.6498	0.00361219	0.3896	#N/A	0	0	0	0	0	0	0	0	0	0	0
Tb927.2.3800	GRBC2 mRNA processing protein, putative GAP1 MRB complex protein	Mito.RNA	0.4187	0.00043238	0.2075	0.094309	0.1782	0.257095	-0.2113	0.0901295	0.240495	0.021097	-0.334	0.0518619	0.263	#N/A	0	0	0	0	0	0	0	0	0	0	0
Tb927.2.3880	HNRNPH/F	RNA.processing	0.0237	0.878241	-0.2697	0.0175809	-0.0742	0.685268	-0.2934	0.00891838	0.0979437	0.32338	0.0249	0.89053	1.7093	#N/A	0	0	0	0	0	0	0	0	0	0	0
Tb927.2.3910	beta-ketoacyl synthase family protein, putative	Lipids	0.1649	0.162853	-0.0105	0.940691	-0.0104	0.961593	-0.1754	0.117644	0.175368	0.064611	0.4499	0.0135764	0.275	#N/A	0	0	0	0	0	0	0	0	0	0	0
Tb927.2.3920	Complex 1 protein (LYR family), putative	ZUnknown	0.2172	0.226309	0.3387	0.0429687	0.1025	0.689625	0.1214	0.516884	0.114715	0.417474	0.377	0.0802127	-0.9434	#N/A	0	0	0	0	0	0	0	0	0	0	0
Tb927.2.3930	DNA replication licensing factor MCM3	DNA	-0.5774	4.1434e-07	-0.2416	0.047839	-0.2864	0.0263849	0.3358	0.00261534	-0.290974	0.00517099	-0.3813	0.0449933	-0.2176	#N/A	0	0	0	0	0	0	0	0	0	0	0
Tb927.2.3960	chaperone DNAj, putative, J56	Chaperone	0.327	0.0791388	-0.3052	0.0827276	0.3259	0.115933	-0.6322	7.19863e-05	0.00111335	0.994088	0.2452	0.250844	0.0841	#N/A	0	0	0	0	0	0	0	0	0	0	0
Tb927.2.3970	hypothetical protein, conserved	ZUnknown	0.1599	0.274633	-0.1715	0.21386	-0.0016	0.996228	-0.3314	0.00833366	0.161482	0.157678	0.6183	0.0162967	-0.4941	#N/A	0	0	0	0	0	0	0	0	0	0	0
Tb927.2.3990	GRIP-related Arf-binding domain containing protein, putative	ZUnknown	-0.0465	0.797137	0.583	1.81166e-05	-0.1215	0.563256	0.6295	1.89599e-06	0.074971	0.540253	0.3904	0.0196281	0.4436	#N/A	0	0	0	0	0	0	0	0	0	0	0
Tb927.2.4000	hypothetical protein, conserved	ZUnknown	0.1338	0.371495	1.1816	2.98297e-21	0.3031	0.0439886	1.0478	8.08846e-18	-0.169294	0.13579	0.7275	0.0135195	0.2388	#N/A	0	0	0	0	1	0	0	0	1	1	0
Tb927.2.4020	TbNedd8-activating enzyme (TbAPPBP1)	Ubiquitin.proteasome	0.1025	0.450864	0.3691	0.00138092	0.0906	0.60352	0.2666	0.0222579	0.0118719	0.906473	0.1468	0.239832	-0.152	#N/A	0	0	0	0	0	0	0	0	0	0	0
Tb927.2.4060	dynein intermediate chain IC 138	Cytoskeleton	-0.5065	8.26623e-05	0.5438	2.77319e-05	-0.2009	0.223167	1.0502	6.61052e-19	-0.305582	0.00773521	-0.0516	0.653669	0.1375	#N/A	0	0	0	0	0	0	0	0	1	0	0
Tb927.2.4090	signal recognition particle receptor beta subunit, putative	ZUnknown	0.1004	0.482695	-0.1541	0.230358	0.1122	0.510052	-0.2545	0.031403	-0.0118391	0.910252	0.3221	0.0694165	-0.4941	#N/A	0	0	0	0	0	0	0	0	0	0	0
Tb927.2.4110	mitochondrial processing peptidase alpha subunit MPP alpha	Mito.biogenesis	0.5857	5.74269e-07	0.276	0.0225091	0.2454	0.0927657	-0.3097	0.00998449	0.340299	0.00114875	0.4085	0.0117749	-0.152	#N/A	0	0	0	0	0	0	0	0	0	0	0
Tb927.2.4130	enoyl-CoA hydratase/Enoyl-CoA isomerase/3-hydroxyacyl-CoA dehydrogenase, putative	Lipids	0.0905	0.510393	-0.1471	0.234205	0.1583	0.291494	-0.2376	0.0396622	-0.0678181	0.500557	0.2296	0.0831888	-0.5146	#N/A	0	0	0	0	0	0	0	0	0	0	0
Tb927.2.4140	hypothetical protein, conserved	ZUnknown	0.2796	0.017631	0.0849	0.517193	0.1259	0.433964	-0.1947	0.1023	0.15366	0.123656	0.0417	0.771436	0.3219	#N/A	0	0	0	0	0	0	0	0	0	0	0
Tb927.2.4150	hypothetical protein, conserved	ZUnknown	0.1493	0.356104	-0.4863	0.000261167	0.5378	8.11869e-05	-0.6356	2.76975e-07	-0.38851	0.0012357	0.2224	0.189204	0.1375	#N/A	0	0	0	0	0	0	0	0	0	0	0
Tb927.2.4160	hypothetical protein, conserved	ZUnknown	-0.3834	0.00300222	-0.2943	0.0238409	-0.2756	0.0619236	0.0891	0.537006	-0.107757	0.340533	0.0691	0.546608	0.0566	#N/A	0	0	0	0	0	0	0	0	0	0	0
Tb927.2.4200	protein kinase, putative	Protein.kinase	0.7407	8.36995e-11	0.6303	2.63609e-08	0.2957	0.0343773	-0.1104	0.422694	0.444916	2.02194e-05	0.3953	0.126378	1.3219	0.0172145	0	0	1	0	0	0	0	0	0	1	0
Tb927.2.4210	glycosomal phosphoenolpyruvate carboxykinase (PEPCK)	Glucose.glycerol	0.2044	0.113115	0.2484	0.0436004	0.0563	0.786332	0.0441	0.763612	0.14801	0.159107	-1.1386	0.000352549	-0.415	#N/A	0	1	0	0	0	0	0	0	0	0	1
Tb927.2.4240	GTP binding protein, putative	Mito.pathway	0.7033	9.05852e-10	0.2687	0.0246539	0.2934	0.0343427	-0.4346	0.000146789	0.40986	7.70125e-05	0.0451	0.622603	0.1375	#N/A	0	0	0	0	0	0	0	0	0	0	0
Tb927.2.4280	kinetoplastid-specific dual specificity phosphatase, putative	Phosphatase	0.1638	0.253346	0.1011	0.494767	0.095	0.641064	-0.0626	0.688956	0.0687917	0.542765	-0.6676	0.00622127	0.8237	#N/A	0	0	0	0	0	0	0	0	0	0	0
Tb927.2.4330	paraflagellar rod protein PFR5	Cytoskeleton	-0.4607	7.02474e-05	-0.4637	4.41076e-05	-0.2715	0.0375025	-0.003	0.983847	-0.189222	0.0684156	-1.2546	7.19547e-05	-0.1047	#N/A	0	1	0	0	0	0	0	0	0	0	1
Tb927.2.4340	hypothetical protein, conserved	ZUnknown	0.2468	0.107259	-0.2909	0.0403548	0.4109	0.00618677	-0.5377	3.11548e-05	-0.164051	0.17907	0.0205	0.924121	-0.0291	#N/A	0	0	0	0	0	0	0	0	0	0	0
Tb927.2.4370	trypanothione synthetase (TRYS)	Redox	0.7307	1.68957e-08	0.7181	1.82108e-08	0.4024	0.00748661	-0.0126	0.941995	0.328227	0.00523483	0.0111	0.936559	1.2265	0.0332244	0	0	1	0	0	0	0	0	0	1	0
Tb927.2.4380	hypothetical protein, conserved	Mito.pathway	0.3182	0.0298513	0.3187	0.0254271	0.2232	0.200622	0.0006	0.997879	0.0949584	0.433698	0.3353	0.0648072	-0.0439	#N/A	0	0	0	0	0	0	0	0	0	0	0
Tb927.2.4390	endo/exonuclease Mre11 (MRE11)	DNA	-0.1017	0.43779	-0.1226	0.319348	0.0634	0.7203	-0.0209	0.878901	-0.165127	0.0912584	-0.5838	0.00174151	-0.074	#N/A	0	0	0	0	0	0	0	0	0	0	0
Tb927.2.4400	Mitchondrial SSU ribosomal protein	Mito.translation	0.027	0.881755	0.8838	3.10303e-12	-0.0233	0.931857	0.8568	3.89992e-12	0.0503246	0.665797	0.0103	0.932805	0.5656	#N/A	0	0	0	0	0	0	0	0	0	0	0
Tb927.2.4410	Eukaryotic protein of unknown function (DUF846), putative	ZUnknown	0.1543	0.220823	0.1559	0.202116	0.0017	0.995009	0.0016	0.991924	0.152593	0.127262	-0.6169	0.000616983	-0.6215	#N/A	0	0	0	0	0	0	0	0	0	0	0
Tb927.2.4420	MIZ/SP-RING zinc finger, putative	ZUnknown	0.2846	0.0257059	-0.1102	0.417713	0.1141	0.5157	-0.3948	0.000609329	0.170463	0.109927	1.0255	0.00171446	0.275	#N/A	1	0	0	0	0	0	0	0	0	1	0
Tb927.2.4440	hypothetical protein	ZUnknown	0.3768	0.0062595	-0.0455	0.782757	-0.0539	0.824577	-0.4224	0.00101617	0.430699	0.000283529	0.0287	0.844681	-0.304	#N/A	0	0	0	0	0	0	0	0	0	0	0
Tb927.2.4445	hypothetical protein, conserved	ZUnknown	0.2578	0.121785	-0.0907	0.609442	-0.0613	0.823793	-0.3486	0.0210684	0.319127	0.018617	-0.0542	0.740661	-0.2009	#N/A	0	0	0	0	0	0	0	0	0	0	0
Tb927.2.4460	hypothetical protein, conserved	ZUnknown	0.414	0.000300744	-0.0311	0.827185	0.287	0.0262829	-0.4451	3.09959e-05	0.126983	0.201324	0.6067	0.000985684	0.251	#N/A	0	0	0	0	0	0	0	0	0	0	0
Tb927.2.4470	hypothetical protein, conserved	ZUnknown	0.1981	0.100018	-0.1003	0.426158	0.1739	0.223276	-0.2984	0.00635809	0.0242013	0.804647	0.3925	0.0239398	0.0704	#N/A	0	0	0	0	0	0	0	0	0	0	0
Tb927.2.4480	hypothetical protein, conserved	ZUnknown	0.0968	0.474141	-0.2556	0.0258634	0.0788	0.655243	-0.3524	0.00104375	0.017999	0.857047	-0.2602	0.0287456	-0.737	#N/A	0	0	0	0	0	0	0	0	0	0	0
Tb927.2.4510	CRK9 cdc2- like protein kinase	RNA.processing	0.0616	0.675114	0.3228	0.0061365	0.0023	0.993417	0.2612	0.0297907	0.0592754	0.565327	0.4128	0.00337124	0.6323	#N/A	0	0	0	0	0	0	0	0	0	0	0
Tb927.2.4520	hypothetical protein, conserved	ZUnknown	-0.2902	0.0320776	0.3176	0.0163271	-0.276	0.075338	0.6078	5.96099e-07	-0.014182	0.901221	-0.3	0.0132682	0.0144	#N/A	0	0	0	0	0	0	0	0	0	0	0
Tb927.2.4530	intraflagellar transport protein IFT43	Cytoskeleton	0.0625	0.749011	-0.3602	0.0164849	0.2466	0.177324	-0.4226	0.00283688	-0.184133	0.160907	-0.6281	0.00667724	-0.5353	#N/A	0	0	0	0	0	0	0	0	0	0	0
Tb927.2.4540	Small nuclear ribonucleoprotein-associated protein B (TbSmB)	RNA.processing	0.204	0.154081	0.1724	0.221715	0.0304	0.906483	-0.0316	0.844485	0.173557	0.130614	-0.0409	0.671751	-0.415	#N/A	0	0	0	0	0	0	0	0	0	0	0
Tb927.2.4550	SPB1 rRNA methyltransferase	rRNA.tRNA.process	0.1385	0.33269	0.8512	1.41263e-12	-0.1239	0.49946	0.7126	1.52315e-09	0.262419	0.0176197	0.9983	0.000762015	0.189	#N/A	0	0	0	0	0	0	0	0	0	0	0
Tb927.2.4560	TBC-D2 likely GAP	Signalling	-0.1818	0.189518	-0.1656	0.222856	-0.0482	0.824577	0.0162	0.918158	-0.133605	0.22758	0.0162	0.907525	0.2388	#N/A	0	0	0	0	0	0	0	0	0	0	0
Tb927.2.4580	UNC119 (unc119)	Cytoskeleton	0.0968	0.449595	-0.1143	0.341446	0.0359	0.857996	-0.2111	0.0561694	0.0609404	0.523643	-0.7038	0.00298719	-0.0589	#N/A	0	0	0	0	0	0	0	0	0	0	0
Tb927.2.4590	branched-chain amino acid aminotransferase, putative	Amino.acids	-0.4521	9.54836e-05	-0.4818	2.01667e-05	-0.2603	0.0540029	-0.0297	0.834357	-0.191753	0.0637389	-0.5082	0.0022558	-1.3585	#N/A	0	0	0	0	0	0	0	0	0	0	0
Tb927.2.4620	Transmembrane adaptor Erv26, putative	ZUnknown	0.0188	0.914757	-0.2985	0.0172591	-0.1276	0.468231	-0.3173	0.00813136	0.146386	0.186574	0.1346	0.272117	0.1375	#N/A	0	0	0	0	0	0	0	0	0	0	0
Tb927.2.4650	hypothetical protein, conserved	ZUnknown	-0.0143	0.944185	-0.0533	0.762207	-0.2566	0.138111	-0.039	0.819972	0.242335	0.055417	0.9539	0.000324926	0	#N/A	0	0	0	0	0	0	0	0	0	0	0
Tb927.2.4670	hypothetical protein, conserved	ZUnknown	-0.0471	0.755989	-0.3989	0.000468392	0.2108	0.132811	-0.3517	0.00141048	-0.25791	0.0121392	0.3727	0.0124592	0.6781	#N/A	0	0	0	0	0	0	0	0	0	0	0
Tb927.2.4680	hypothetical protein, conserved	ZUnknown	-0.3434	0.0292211	-0.5619	0.000105901	0.3403	0.033122	-0.2185	0.138178	-0.683751	1.49683e-07	0.9414	0.00225771	0.546	#N/A	0	0	0	0	0	0	0	0	0	0	0
Tb927.2.4700	SDH8 succinate dehydrogenase (complex II) subunit	Mito.e.transport	0.2622	0.0223041	-0.1757	0.125493	0.1586	0.270892	-0.438	2.00553e-05	0.103678	0.282128	0.3764	0.0848587	0.7485	#N/A	0	0	0	0	0	0	0	0	0	0	0
Tb927.2.4710	TRRM1	RNA.processing	0.2873	0.0546786	0.3124	0.030426	-0.1349	0.522095	0.0251	0.890685	0.422178	0.00070009	-0.2651	0.304839	-0.5146	#N/A	0	0	0	0	0	0	0	0	0	0	0
Tb927.2.4720	dolichyl-P-Man:GDP-Man7GlcNAc2-PP-dolichyl alpha-1,6-mannosyltransferase, putative	Glycans	-0.1628	0.166733	-0.2778	0.0100594	-0.2008	0.129171	-0.1151	0.326534	0.0379761	0.68929	0.3397	0.0201541	-0.0439	#N/A	0	0	0	0	0	0	0	0	0	0	0
Tb927.2.4740	Mitochondrial LSU ribosomal protein L11	Mito.translation	0.1298	0.51213	0.1612	0.387208	-0.0266	0.936089	0.0314	0.878901	0.156335	0.282542	0.2097	0.0350151	-0.0291	#N/A	0	0	0	0	0	0	0	0	0	0	0
Tb927.2.4750	hypothetical protein, conserved	ZUnknown	-0.0721	0.681657	-0.2046	0.168105	-0.292	0.0784399	-0.1324	0.384576	0.219913	0.07747	0.458	0.011729	-0.0439	#N/A	0	0	0	0	0	0	0	0	0	0	0
Tb927.2.4780	hypothetical protein, conserved	ZUnknown	-0.58	3.24513e-05	0.3289	0.0244761	-0.2844	0.0967785	0.9089	2.78322e-12	-0.295649	0.0179982	-0.2675	0.0208572	0.546	#N/A	0	0	0	0	0	0	0	0	0	0	0
Tb927.2.4800	hypothetical protein, conserved	ZUnknown	0.1364	0.367087	-0.0418	0.798339	0.0207	0.936516	-0.1782	0.190575	0.115687	0.314665	0.3872	0.00697421	-0.4739	#N/A	0	0	0	0	0	0	0	0	0	0	0
Tb927.2.4810	CMF5, T. brucei components of motile flagella (TbCMF5)	Cytoskeleton	-0.4906	0.000685327	0.3959	0.00672091	-0.1743	0.383935	0.8865	3.0851e-11	-0.316325	0.0128714	-0.8831	0.000528691	0.3103	#N/A	0	0	0	0	0	0	0	0	0	0	0
Tb927.2.4830	TFIIF-stimulated CTD phosphatase, putative	Protein.phosphatase	0.0526	0.717784	0.0807	0.544191	-0.0538	0.782532	0.0281	0.841153	0.106429	0.291782	-0.4269	0.0174322	-0.0291	#N/A	0	0	0	0	0	0	0	0	0	0	0
Tb927.2.4840	Vitamin K epoxide reductase family, putative	ZUnknown	0.1084	0.589587	-0.0184	0.931157	0.0946	0.714775	-0.1268	0.487355	0.0138276	0.922578	0.5247	0.00268807	-0.2515	#N/A	0	0	0	0	0	0	0	0	0	0	0
Tb927.2.4850	Phosducin, putative	ZUnknown	0.2737	0.0212084	0.2892	0.0121918	0.1608	0.280885	0.0155	0.916633	0.112907	0.257506	0.4887	0.00274232	0.0841	#N/A	0	0	0	0	0	0	0	0	0	0	0
Tb927.2.4870	kinetoplastid-specific dual specificity phosphatase, putative	Phosphatase	-0.1074	0.539252	-0.251	0.0958274	0.0348	0.898198	-0.1436	0.348771	-0.142211	0.262916	0.2536	0.0724926	-0.1681	#N/A	0	0	0	0	0	0	0	0	0	0	0
Tb927.2.4930	esterase, putative	Enzyme	-0.4419	0.00192585	-0.3454	0.0159987	-0.2251	0.187125	0.0965	0.536798	-0.216846	0.0829357	-0.1384	0.171771	-0.0145	#N/A	0	0	0	0	0	0	0	0	0	0	0
Tb927.2.4950	hypothetical protein, conserved	ZUnknown	-0.4079	0.0031812	0.4795	0.000445626	-0.0133	0.961593	0.8874	1.56282e-12	-0.394609	0.00102357	-0.2422	0.0439453	0.1375	#N/A	0	0	0	0	0	0	0	0	0	0	0
Tb927.2.4970	UV radiation resistance protein and autophagy-related subunit 14, putative	ZUnknown	-0.261	0.0516064	0.2369	0.0802411	-0.1212	0.493205	0.4979	2.6087e-05	-0.13985	0.211505	0.3288	0.016681	0.0426	#N/A	0	0	0	0	0	0	0	0	0	0	0
Tb927.2.4980	EMG1/NEP1 methyltransferase, putative	ZUnknown	0.3938	0.00608935	0.4366	0.00172553	0.268	0.112184	0.0427	0.806324	0.125821	0.300683	0.9386	0.000618119	0.251	#N/A	0	0	0	0	0	0	0	0	0	0	0
Tb927.2.4990	hypothetical protein, conserved	ZUnknown	-0.5467	4.73382e-05	0.1955	0.189691	-0.1049	0.605015	0.7422	2.09399e-09	-0.441814	0.000228587	-0.3356	0.0248487	-0.0145	#N/A	0	0	0	0	0	0	0	0	0	0	0
Tb927.2.5000	hypothetical protein, conserved, no domains, no yeast or human match	ZUnknown	-0.5259	0.000494531	-0.0985	0.583173	-0.143	0.481274	0.4274	0.00251837	-0.382806	0.00405665	-0.1334	0.256585	-0.0145	#N/A	0	0	0	0	0	0	0	0	0	0	0
Tb927.2.5010	Meiotic cell cortex C-terminal pleckstrin homology, putative	ZUnknown	-0.3539	0.00602076	-0.0943	0.522851	-0.0128	0.958703	0.2596	0.0360725	-0.341042	0.00209091	0.2504	0.0623579	0.3448	#N/A	0	0	0	0	0	0	0	0	0	0	0
Tb927.2.5020	acyl-CoA oxidase, putative	Lipids	-0.148	0.24235	0.3294	0.00434572	0.0027	0.992001	0.4773	7.85138e-06	-0.150657	0.131354	-0.0941	0.324483	0.1506	#N/A	0	0	0	0	0	0	0	0	0	0	0
Tb927.2.5030	SPT5 transcription elongation	RNA.synthesis	-0.2133	0.0944044	0.3793	0.00158308	-0.0993	0.572907	0.5926	7.67956e-08	-0.114046	0.276495	-0.0929	0.513979	0.3334	#N/A	0	0	0	0	0	0	0	0	0	0	0
Tb927.2.5040	MORN repeat, putative	ZUnknown	-0.2627	0.212528	-0.2853	0.158684	-0.3381	0.150791	-0.0226	0.926615	0.0754583	0.655816	-0.4144	0.0647669	0.0286	#N/A	0	0	0	0	0	0	0	0	0	0	0
Tb927.2.5050	protein phosphatase 2C, putative	Protein.phosphatase	0.2417	0.0795912	-0.0469	0.766158	0.1699	0.315864	-0.2886	0.0231236	0.0718176	0.522648	0.4598	0.0124592	-0.1681	#N/A	0	0	0	0	0	0	0	0	0	0	0
Tb927.2.5060	GTP binding protein, putative	Enzyme	0.0408	0.793761	0.1201	0.371003	-0.1044	0.554123	0.0793	0.564975	0.145162	0.168642	0.8794	0.00672682	-0.0589	#N/A	0	0	0	0	0	0	0	0	0	0	0
Tb927.2.5070	hypothetical protein, conserved	ZUnknown	0.2883	0.205307	-0.0806	0.74521	0.0045	0.99256	-0.3689	0.0746791	0.283775	0.115806	0.6398	0.014046	0.0286	#N/A	0	0	0	0	0	0	0	0	0	0	0
Tb927.2.5080	hypothetical protein, conserved	ZUnknown	0.0169	0.935367	-0.2497	0.101379	-0.2323	0.213151	-0.2666	0.0690461	0.249225	0.0562735	0.2032	0.0971658	-0.304	#N/A	0	0	0	0	0	0	0	0	0	0	0
Tb927.2.5120	vesicle-associated membrane protein, in Tc vacuolar proteome	Vesicular.transport	0.5128	0.00182343	0.0434	0.82862	0.2317	0.274305	-0.4694	0.00272187	0.281121	0.0456522	0.1243	0.333582	-0.2009	#N/A	0	0	0	0	0	0	0	0	0	0	0
Tb927.2.5130	hypothetical protein, conserved	ZUnknown	0.2729	0.0488637	0.0844	0.576155	0.1231	0.511306	-0.1885	0.167427	0.149722	0.190067	0.5009	0.0125371	0.1635	#N/A	0	0	0	0	0	0	0	0	0	0	0
Tb927.2.5140	hypothetical protein, conserved	ZUnknown	0.0662	0.774296	-0.226	0.23526	0.052	0.874559	-0.2922	0.101946	0.0142363	0.927419	0.4199	0.0418462	-0.0145	#N/A	0	0	0	0	0	0	0	0	0	0	0
Tb927.2.5150	TPR-repeat protein, putative	ZUnknown	-0.1259	0.371357	-0.0486	0.746497	-0.1168	0.499068	0.0773	0.579888	-0.00909993	0.932724	-0.0248	0.861421	-0.304	#N/A	0	0	0	0	0	0	0	0	0	0	0
Tb927.2.5160	chaperone DNAj, putative, J2	Chaperone	-0.5763	5.54661e-07	-0.5438	1.77979e-06	-0.3566	0.00406408	0.0325	0.817232	-0.21972	0.0369753	-0.8619	0.00350921	-0.2863	#N/A	0	0	0	0	0	0	0	0	0	0	0
Tb927.2.5180	aldo-keto reductase, putative	Enzyme	-0.0987	0.586931	-0.0712	0.687493	0.092	0.686995	0.0275	0.878695	-0.190728	0.13902	0.2282	0.132904	-0.304	#N/A	0	0	0	0	0	0	0	0	0	0	0
Tb927.2.5190	HOP2 putative homologue, involved in meiosis?	DNA	0.5192	0.000592892	0.2657	0.086182	0.4696	0.00317581	-0.2535	0.104563	0.0496233	0.699641	0.8358	0.00201957	-0.0589	#N/A	0	0	0	0	0	0	0	0	0	0	0
Tb927.2.5200	hypothetical protein, conserved, resembles human cholesterol esterase	Sterols	-0.1306	0.360165	0.6861	1.75075e-08	0.0014	0.996451	0.8168	1.25047e-12	-0.132073	0.226708	0.0796	0.497775	0.2388	#N/A	0	0	0	0	0	0	0	0	0	0	0
Tb927.2.5210	3-oxoacyl-ACP reductase, putative	Lipids	-0.1256	0.509032	0.1361	0.460385	-0.0348	0.909875	0.2617	0.107911	-0.0908513	0.516006	0.0041	0.97514	-0.4344	#N/A	0	0	0	0	0	0	0	0	0	0	0
Tb927.2.5220	hypothetical protein, conserved	ZUnknown	-0.0175	0.92405	0.1254	0.410178	0.082	0.691983	0.1429	0.320147	-0.0995147	0.393493	0.3198	0.017451	-0.2863	#N/A	0	0	0	0	0	0	0	0	0	0	0
Tb927.2.5230	protein kinase, putative	Protein.kinase	-0.43	0.0105437	-0.1792	0.328303	-0.1726	0.425921	0.2508	0.125001	-0.257467	0.0754397	-0.0856	0.326629	-0.1681	#N/A	0	0	0	0	0	0	0	0	0	0	0
Tb927.2.5240	PRP19	RNA.processing	0.0178	0.916894	0.5831	1.78144e-06	-0.001	0.99817	0.5653	1.29486e-06	0.0187956	0.862465	0.4777	0.00955751	0.1375	#N/A	0	0	0	0	0	0	0	0	0	0	0
Tb927.2.5250	tubulin-tyrosine ligase, putative	Cytoskeleton	0.188	0.193399	0.1941	0.164152	0.1021	0.608007	0.0061	0.97203	0.0859918	0.453061	0.3708	0.0857585	-0.1361	#N/A	0	0	0	0	0	0	0	0	0	0	0
Tb927.2.5260	hypothetical protein, conserved	ZUnknown	0.1642	0.386636	0.1263	0.504174	-0.0185	0.954601	-0.0379	0.851145	0.182664	0.204644	0.6415	0.00212266	0.4005	#N/A	0	0	0	0	0	0	0	0	0	0	0
Tb927.2.5270	IAD-3 inner arm dynein heavy chain	Cytoskeleton	-0.8806	9.34558e-06	0.9423	1.37541e-06	-0.3036	0.264629	1.823	1.08529e-22	-0.577061	0.00123176	-0.7831	0.00233402	1.263	0.0450876	0	0	1	0	0	0	0	0	1	1	0
Tb927.2.5280	trans-sialidase, putative (30J2.90)	Membrane.protein	-0.3366	0.00703392	0.1428	0.295673	-0.3261	0.0158763	0.4795	2.93114e-05	-0.0105498	0.922577	-0.2002	0.0500866	0.1635	#N/A	0	0	0	0	0	0	0	0	0	0	0
Tb927.2.5410	ABC transporter, putative	Transporter	-0.049	0.748484	0.7258	2.43894e-10	0.3617	0.00506035	0.7748	2.27999e-12	-0.410761	7.88783e-05	-0.2568	0.312993	-0.2688	#N/A	0	0	0	0	0	0	0	0	0	0	0
Tb927.2.5440	hypothetical protein, conserved	ZUnknown	0.0773	0.597336	0.4197	0.000337262	0.2413	0.0916337	0.3424	0.00383943	-0.164036	0.114441	0.0438	0.619829	1.1953	0.0219033	0	0	1	0	0	0	0	0	0	1	0
Tb927.2.5480	hypothetical protein, conserved	ZUnknown	-0.38	0.00179015	0.051	0.733596	-0.2672	0.0527048	0.431	0.000141621	-0.112793	0.291639	0.3572	0.011481	0.7137	#N/A	0	0	0	0	0	0	0	0	0	0	0
Tb927.2.5500	hypothetical protein, conserved	ZUnknown	0.4662	0.00110222	0.2442	0.0963541	0.3804	0.01542	-0.222	0.13511	0.0857776	0.483038	0.0051	0.98013	1.0772	0.0221263	0	0	1	0	0	0	0	0	0	1	0
Tb927.2.5530	POMP22	Mito.membrane	-0.1816	0.245709	1.5724	1.04016e-31	0.0902	0.69133	1.7539	3.49907e-41	-0.271724	0.0277031	0.7321	0.000409722	1.5753	0.0196154	0	0	1	0	1	0	0	0	1	1	0
Tb927.2.5540	hypothetical protein, conserved	ZUnknown	-0.2243	0.217402	0.9655	9.34236e-10	-0.0865	0.760635	1.1898	6.53443e-15	-0.137777	0.342198	0.1577	0.148878	1.5509	0.0216109	0	0	1	0	0	0	0	0	1	1	0
Tb927.2.5660	adenylate kinase, putative (ADKA)	Nucleotides	-0.7382	4.51705e-07	-0.3896	0.0113802	-0.2733	0.112058	0.3486	0.0142083	-0.464836	0.000504489	-1.6176	0.000487031	-2.0589	3.6973e-05	0	1	0	1	0	0	0	0	0	0	1
Tb927.2.5710	hypothetical protein	ZUnknown	0.3039	0.407541	0.6672	0.0368462	1.1576	0.00111684	0.3633	0.305941	-0.853689	0.00264579	1.6965	0.00537394	-0.9714	#N/A	1	0	0	0	0	0	0	0	0	1	0
Tb927.2.5720	hypothetical protein, predicted by Mitocarta	ZUnknown	-0.034	0.839922	-0.5173	1.50427e-05	-0.1275	0.472817	-0.4832	2.40127e-05	0.0934728	0.39968	2.1655	0.00152724	0.0704	#N/A	1	0	0	0	0	0	0	0	0	1	0
Tb927.2.5750	tyrosyl-DNA Phosphodiesterase (Tdp1), putative	DNA	-0.0771	0.597156	-0.3266	0.00536759	-0.1097	0.520842	-0.2495	0.0337536	0.0326136	0.754705	-0.1677	0.176535	-0.1361	#N/A	0	0	0	0	0	0	0	0	0	0	0
Tb927.2.5800	sedoheptulose-1,7-bisphosphatase (SBPase)	Glucose.glycerol	-0.1228	0.369859	-0.0429	0.77325	-0.0119	0.96016	0.0799	0.552496	-0.110905	0.287708	-0.6853	0.000726639	-0.152	#N/A	0	0	0	0	0	0	0	0	0	0	0
Tb927.2.5810	SPT6 transcription elongation	RNA.synthesis	-0.2021	0.165074	0.8885	2.90529e-12	-0.1139	0.574584	1.0906	6.18907e-19	-0.08825	0.451748	-0.0732	0.554277	0.4647	#N/A	0	0	0	0	0	0	0	0	1	0	0
Tb927.2.5820	hypothetical protein, conserved	ZUnknown	-0.3572	0.00837977	0.3654	0.00675302	-0.0583	0.799326	0.7226	3.58444e-09	-0.298937	0.0102838	-0.1802	0.0965233	-0.1203	#N/A	0	0	0	0	0	0	0	0	0	0	0
Tb927.2.5830	hypothetical protein, conserved	ZUnknown	-0.0164	0.939298	0.1531	0.370032	-0.0293	0.921627	0.1695	0.297238	0.0129042	0.922613	0.3246	0.0843037	-0.1844	#N/A	0	0	0	0	0	0	0	0	0	0	0
Tb927.2.5850	small nuclear ribonucleoprotein SmD2	RNA.processing	-0.0721	0.75661	-0.153	0.45838	-0.0697	0.824652	-0.0809	0.698941	-0.00235612	0.988226	-0.3515	0.0190522	-0.4941	#N/A	0	0	0	0	0	0	0	0	0	0	0
Tb927.2.5890	hypothetical protein, conserved	ZUnknown	-0.1589	0.255986	0.014	0.932709	-0.1414	0.406054	0.1729	0.184198	-0.0175639	0.87394	0.0167	0.906202	-0.0589	#N/A	0	0	0	0	0	0	0	0	0	0	0
Tb927.2.5900	hypothetical protein, conserved	ZUnknown	-0.1416	0.254989	0.1099	0.383593	-0.0586	0.751759	0.2515	0.0243676	-0.0830117	0.397592	-0.2538	0.052041	0.0566	#N/A	0	0	0	0	0	0	0	0	0	0	0
Tb927.2.5930	hypothetical protein, conserved	Mito.pathway	0.2281	0.0649934	0.2455	0.0396672	0.0103	0.964992	0.0174	0.906419	0.217836	0.0328414	0.3369	0.0178339	-0.2515	#N/A	0	0	0	0	0	0	0	0	0	0	0
Tb927.2.5950	hypothetical protein, conserved	ZUnknown	-0.1607	0.194478	-0.232	0.0439277	-0.0701	0.689625	-0.0713	0.575789	-0.0905653	0.360175	-0.6958	0.000854101	-0.3401	#N/A	0	0	0	0	0	0	0	0	0	0	0
Tb927.2.5970	hypothetical protein, conserved	ZUnknown	0.2128	0.0790862	0.0281	0.845442	-0.0777	0.665165	-0.1848	0.115314	0.290557	0.00370888	-0.5323	0.00447994	0.0144	#N/A	0	0	0	0	0	0	0	0	0	0	0
Tb927.2.5980	ATP-dependent Clp protease subunit, heat shock protein 104 (HSP104)	Chaperone	-1.0146	4.81622e-22	-0.5759	1.14236e-07	-0.8467	9.37262e-17	0.4387	1.68323e-05	-0.167933	0.097794	0.6603	0.00276413	0.9486	#N/A	0	0	0	0	0	0	0	1	0	0	1
Tb927.2.6000	GPI phospholipase C	GPI.anchors	-0.0657	0.637575	-0.321	0.00400406	-0.0195	0.932601	-0.2553	0.0246227	-0.0461957	0.640573	-0.1421	0.193408	-0.4344	#N/A	0	0	0	0	0	0	0	0	0	0	0
Tb927.2.6050	coatamer beta-prime subunit beta prime COP	Vesicular.transport	0.0276	0.859164	-0.0441	0.754714	0.0257	0.910492	-0.0716	0.594723	0.00182485	0.985518	-0.484	0.00285267	0.111	#N/A	0	0	0	0	0	0	0	0	0	0	0
Tb927.2.6070	mitochondrial RNA binding complex 1 subunit (MRB6070)	Mito.RNA	0.3954	0.0042981	0.0462	0.782524	0.1742	0.341298	-0.3491	0.00916657	0.221142	0.0621656	0.0332	0.7281	-0.2176	#N/A	0	0	0	0	0	0	0	0	0	0	0
Tb927.2.6080	hypothetical protein, conserved	ZUnknown	-0.0066	0.970221	-0.155	0.216871	-0.014	0.951941	-0.1484	0.228396	0.0073846	0.942862	0.6612	0.00504955	-0.1681	#N/A	0	0	0	0	0	0	0	0	0	0	0
Tb927.2.6100	hypothetical protein, conserved	ZUnknown	-0.5117	6.80659e-05	-0.5463	1.28091e-05	-0.3162	0.0264819	-0.0347	0.821448	-0.195472	0.0900329	-0.5045	0.00671937	-0.4739	#N/A	0	0	0	0	0	0	0	0	0	0	0
Tb927.2.6130	ABC transporter, putative	Transporter	-0.2208	0.065902	-0.2201	0.0594177	-0.0523	0.784458	0.0007	0.996727	-0.16846	0.0901693	0.6459	0.000697343	0.3448	#N/A	0	0	0	0	0	0	0	0	0	0	0
Tb927.3.580	leucine-rich repeat protein (LRRP)	LRRP	-0.0456	0.783114	0.0975	0.510364	-0.2753	0.0745379	0.1431	0.312923	0.229711	0.0418828	-0.2489	0.309022	0.0976	#N/A	0	0	0	0	0	0	0	0	0	0	0
Tb927.3.590	adenosine transporter AT-E or NT12.1	Nucleotides	0.3473	0.0681918	0.8833	5.75278e-07	0.5194	0.00651834	0.536	0.00322647	-0.172111	0.26181	1.3055	0.000162506	1.8679	0.00185756	1	0	1	0	0	0	0	0	0	1	0
Tb927.3.600	hypothetical protein	ZUnknown	-0.7498	1.22962e-08	-0.7146	3.83918e-08	-0.1613	0.364919	0.0352	0.826288	-0.58852	1.04636e-06	0.1492	0.522183	0.6229	#N/A	0	0	0	0	0	0	0	0	0	0	0
Tb927.3.610	N-acetyltransferase complex ARD1 subunit, putative	Enzyme	0.0652	0.766528	-0.2144	0.236548	0.1115	0.669269	-0.2796	0.099482	-0.0463719	0.754063	-0.089	0.553761	-0.2515	#N/A	0	0	0	0	0	0	0	0	0	0	0
Tb927.3.620	ATP-dependent DEAD/H RNA helicase, putative Dbp7, ribosome biogenesis?	rRNA.tRNA.process	0.1806	0.135493	0.2802	0.0130012	0.0246	0.910492	0.0997	0.427863	0.155935	0.110394	0.7554	0.000813214	0.2016	#N/A	0	0	0	0	0	0	0	0	0	0	0
Tb927.3.630	hypothetical protein, conserved	ZUnknown	0.3518	0.0748865	0.1169	0.583173	0.0428	0.907893	-0.2349	0.232796	0.308963	0.0565144	0.2216	0.067559	-0.454	#N/A	0	0	0	0	0	0	0	0	0	0	0
Tb927.3.640	hypothetical protein, conserved	ZUnknown	0.0926	0.564909	0.1216	0.416154	-0.1031	0.607731	0.029	0.858963	0.195661	0.0925093	0.338	0.0154871	0.3103	#N/A	0	0	0	0	0	0	0	0	0	0	0
Tb927.3.650	hypothetical protein, conserved	ZUnknown	-0.0648	0.810896	-0.323	0.133396	0.0558	0.883894	-0.2582	0.221071	-0.120625	0.503907	-0.0403	0.856214	-0.454	#N/A	0	0	0	0	0	0	0	0	0	0	0
Tb927.3.660	hypothetical protein, conserved	ZUnknown	-0.3377	0.105359	-0.2489	0.237877	-0.2927	0.225222	0.0889	0.689745	-0.0450141	0.794121	0.507	0.00861574	-0.0145	#N/A	0	0	0	0	0	0	0	0	0	0	0
Tb927.3.670	hypothetical protein	ZUnknown	-0.1433	0.386285	-0.3534	0.0133233	-0.0324	0.906043	-0.2101	0.142043	-0.110914	0.377359	0.2843	0.0146907	-0.0893	#N/A	0	0	0	0	0	0	0	0	0	0	0
Tb927.3.680	cytochrome P450, putative	Mito.e.transport	0.292	0.00994583	0.1484	0.207967	0.1907	0.160225	-0.1436	0.222404	0.101249	0.291686	0.815	0.000324926	0.585	#N/A	0	0	0	0	0	0	0	0	0	0	0
Tb927.3.690	protein kinase, putative	Protein.kinase	-0.1621	0.188272	-0.3004	0.00716231	-0.1058	0.507267	-0.1383	0.240045	-0.056265	0.568777	0.2123	0.0726585	0.3334	#N/A	0	0	0	0	0	0	0	0	0	0	0
Tb927.3.700	hypothetical protein, conserved, no clear yeast or human matches	ZUnknown	0.0444	0.873812	-0.0987	0.683656	-0.3289	0.203417	-0.1431	0.533667	0.373333	0.0406507	0.5526	0.00903244	-0.5564	#N/A	0	0	0	0	0	0	0	0	0	0	0
Tb927.3.710	RING-variant domain containing protein, putative	ZUnknown	0.1878	0.115953	0.0204	0.884473	-0.2121	0.119828	-0.1675	0.149573	0.399899	4.52579e-05	0.7274	0.001293	0.2265	#N/A	0	0	0	0	0	0	0	0	0	0	0
Tb927.3.720	ZFP3	RNA.binding	0.145	0.316435	-0.0169	0.918992	-0.1635	0.341161	-0.1619	0.231588	0.308496	0.00609419	-0.4838	0.0023104	-0.3771	#N/A	0	0	0	0	0	0	0	0	0	0	0
Tb927.3.730	hypothetical protein, conserved	ZUnknown	-0.2341	0.0606074	-0.5467	8.87448e-07	-0.1225	0.444269	-0.3125	0.00443484	-0.111627	0.281933	-0.3174	0.0371875	-1.1844	0.0203594	0	0	0	1	0	0	0	0	0	0	1
Tb927.3.740	ZC3H5	RNA.binding	0.4459	0.000766498	0.1828	0.191794	0.0119	0.964992	-0.2631	0.0518523	0.433972	0.000182457	0.3874	0.0459425	0.3785	#N/A	0	0	0	0	0	0	0	0	0	0	0
Tb927.3.750	SET domain containing protein, putative	Mito.pathway	0.4329	0.00273898	0.0933	0.566477	0.1672	0.394664	-0.3397	0.0160397	0.265681	0.0321033	0.5366	0.0309435	0.2141	#N/A	0	0	0	0	0	0	0	0	0	0	0
Tb927.3.760	hypothetical protein, conserved	ZUnknown	-0.1931	0.175057	-0.0462	0.777694	0.0085	0.971395	0.1468	0.285979	-0.201585	0.0768858	0.4141	0.0145384	0.1243	#N/A	0	0	0	0	0	0	0	0	0	0	0
Tb927.3.770	Mitchondrial SSU ribosomal protein	Mito.translation	0.0618	0.754749	-0.0145	0.943245	-0.0226	0.93986	-0.0763	0.668717	0.0844375	0.531656	0.0055	0.967107	0.0144	#N/A	0	0	0	0	0	0	0	0	0	0	0
Tb927.3.780	proteasome alpha 7 subunit (TbPSA7)	Ubiquitin.proteasome	-0.1006	0.576448	0.0544	0.767876	0.0032	0.992416	0.155	0.324779	-0.103843	0.420816	-0.8366	0.00103787	-0.4941	#N/A	0	0	0	0	0	0	0	0	0	0	0
Tb927.3.790	ZC3H6	RNA.binding	-0.2538	0.146153	-0.0911	0.63169	-0.1885	0.37205	0.1628	0.339338	-0.0653596	0.645153	0.1293	0.421845	-0.2515	#N/A	0	0	0	0	0	0	0	0	0	0	0
Tb927.3.800	Vacuolar iron transporter VIT1	Transporter	0.1456	0.248913	0.2122	0.0722844	-0.0205	0.929163	0.0666	0.616455	0.166117	0.0949064	-0.0821	0.36244	-0.074	#N/A	0	0	0	0	0	0	0	0	0	0	0
Tb927.3.810	hypothetical protein, conserved	ZUnknown	-0.0477	0.824135	-0.1136	0.544191	0.0761	0.778682	-0.0658	0.727708	-0.123804	0.382543	0.2875	0.0453656	-0.3219	#N/A	0	0	0	0	0	0	0	0	0	0	0
Tb927.3.820	Mitchondrial LSU ribosomal protein	Mito.translation	0.2309	0.206459	0.0481	0.815508	-0.0213	0.948515	-0.1828	0.30147	0.252277	0.0821387	0.3356	0.0185067	-0.1681	#N/A	0	0	0	0	0	0	0	0	0	0	0
Tb927.3.830	flap endonuclease-1 (FEN-1), putative	DNA	0.1372	0.439783	0.0425	0.823678	-0.0949	0.694779	-0.0947	0.587985	0.232075	0.0816429	0.6972	0.00650674	0.1635	#N/A	0	0	0	0	0	0	0	0	0	0	0
Tb927.3.840	hypothetical protein, conserved	ZUnknown	-0.2886	0.0430804	-0.4411	0.000848422	-0.0761	0.718773	-0.1525	0.272162	-0.212562	0.0746712	0.203	0.213371	-0.2009	#N/A	0	0	0	0	0	0	0	0	0	0	0
Tb927.3.850	hypothetical protein, conserved	ZUnknown	-0.0902	0.52499	-0.0968	0.474654	-0.1897	0.200174	-0.0066	0.965298	0.0994872	0.341971	0.557	0.00634313	0.9561	#N/A	0	0	0	0	0	0	0	0	0	0	0
Tb927.3.860	Acyl carrier protein, mitochondrial	Lipids	0.6867	3.37088e-06	0.5277	0.000320552	0.2303	0.24561	-0.159	0.348112	0.456386	0.000510855	-0.0353	0.799671	-0.5353	#N/A	0	0	0	0	0	0	0	0	0	0	0
Tb927.3.870	SLBP2, like histone RNA hairpin binding proteins, binds to EIF4E2	RNA.binding	-0.6617	1.57687e-05	-0.7499	4.42874e-07	-0.0948	0.687857	-0.0882	0.606672	-0.566965	3.64737e-05	-0.9811	0.000859275	-0.811	#N/A	0	0	0	0	0	0	0	0	0	0	0
Tb927.3.880	Ankyrin repeats (3 copies), putative	ZUnknown	0.0557	0.769882	-0.1548	0.338802	0.0381	0.891833	-0.2104	0.161694	0.0175302	0.891984	0.2903	0.139694	-0.074	#N/A	0	0	0	0	0	0	0	0	0	0	0
Tb927.3.890	hypothetical protein, conserved	ZUnknown	0.1929	0.229917	-0.143	0.368075	0.2033	0.269599	-0.3359	0.0166629	-0.0104401	0.93371	0.3102	0.0260774	-0.0145	#N/A	0	0	0	0	0	0	0	0	0	0	0
Tb927.3.900	PUB domain containing protein, putative	ZUnknown	0.0505	0.779645	-0.2474	0.0835215	0.0589	0.803893	-0.298	0.0278153	-0.00833758	0.945386	0.2945	0.0206194	-0.0145	#N/A	0	0	0	0	0	0	0	0	0	0	0
Tb927.3.910	gamma-tubulin	Cytoskeleton	-0.208	0.167298	-0.0036	0.983938	-0.0446	0.85507	0.2043	0.148756	-0.1634	0.17663	0.5179	0.0145718	0.4436	#N/A	0	0	0	0	0	0	0	0	0	0	0
Tb927.3.920	hypothetical protein, conserved	ZUnknown	-0.4702	0.000688653	0.5567	5.21444e-05	-0.004	0.989593	1.0269	4.86773e-16	-0.466243	0.000126667	0.1408	0.140332	0.4114	#N/A	0	0	0	0	0	0	0	0	1	0	0
Tb927.3.930	OADalpha outer arm dynein heavy chain	Cytoskeleton	-1.0514	5.37652e-08	0.4354	0.0334264	-0.3153	0.233659	1.4868	7.88936e-16	-0.736082	2.93834e-05	-1.4333	0.000284746	0.3561	#N/A	0	1	0	0	0	0	0	1	1	0	1
Tb927.3.940	Complex 1 protein (LYR family), putative	Mito.e.transport	0.5934	8.84757e-05	0.42	0.00530546	0.277	0.140231	-0.1734	0.30147	0.316457	0.0161342	0.7029	0.00107289	-0.0439	#N/A	0	0	0	0	0	0	0	0	0	0	0
Tb927.3.950	2OG-Fe(II) oxygenase superfamily, putative	Mito.pathway	-0.4809	0.000106388	-0.2759	0.0318213	-0.2177	0.148516	0.205	0.105679	-0.263221	0.0173688	0.0792	0.559507	1.0356	0.0340105	0	0	1	0	0	0	0	0	0	1	0
Tb927.3.960	protein transport protein Sec61 gamma subunit, putative	Vesicular.transport	-0.3629	0.00708078	-0.1765	0.217963	-0.1834	0.267492	0.1864	0.164056	-0.179443	0.124207	0.0651	0.529883	-0.4739	#N/A	0	0	0	0	0	0	0	0	0	0	0
Tb927.3.970	Mitchondrial SSU ribosomal protein	Mito.translation	0.2123	0.143944	0.1817	0.204138	0.1131	0.56523	-0.0306	0.852582	0.0992322	0.393982	0.6695	0.000577829	0.0841	#N/A	0	0	0	0	0	0	0	0	0	0	0
Tb927.3.980	hypothetical protein, conserved	ZUnknown	-0.1566	0.202963	-0.1944	0.0948106	0.0888	0.586625	-0.0378	0.774164	-0.245407	0.0117899	0.1681	0.100645	0.4436	#N/A	0	0	0	0	0	0	0	0	0	0	0
Tb927.3.990	hypothetical protein, conserved	ZUnknown	-0.077	0.672776	0.0381	0.837319	-0.2223	0.234106	0.1151	0.487355	0.145343	0.259173	0.2567	0.0425449	0.6229	#N/A	0	0	0	0	0	0	0	0	0	0	0
Tb927.3.1000	frataxin	Mito.pathway	0.2094	0.308136	-0.0623	0.780783	-0.1045	0.723591	-0.2717	0.143461	0.313856	0.0493874	0.1575	0.126676	-0.5146	#N/A	0	0	0	0	0	0	0	0	0	0	0
Tb927.3.1010	hypothetical protein, conserved, Trypanosoma-specific	ZUnknown	-0.3159	0.00487611	-0.0271	0.847981	-0.4678	2.60135e-05	0.2888	0.00796408	0.151868	0.121498	-0.5838	0.00154969	-0.2009	#N/A	0	0	0	0	0	0	0	0	0	0	0
Tb927.3.1020	hypothetical protein, conserved	ZUnknown	-0.2056	0.170045	-0.1808	0.220183	-0.0258	0.923973	0.0248	0.881478	-0.179771	0.134634	-0.0438	0.715298	0.1506	#N/A	0	0	0	0	0	0	0	0	0	0	0
Tb927.3.1030	RBP28	RNA.binding	0.6212	1.82932e-07	0.378	0.00168105	0.2322	0.127723	-0.2431	0.0557684	0.388905	0.000278534	-0.1168	0.409777	-0.1047	#N/A	0	0	0	0	0	0	0	0	0	0	0
Tb927.3.1070	RF1 Mitochondrial peptide chain release factor 1	Mito.translation	-0.102	0.508845	-0.1447	0.308495	-0.1755	0.290968	-0.0427	0.780312	0.0735572	0.519838	0.3439	0.0105526	0.0976	#N/A	0	0	0	0	0	0	0	0	0	0	0
Tb927.3.1080	POMP23	Mito.membrane	0.0872	0.572301	-0.0135	0.934643	-0.0061	0.980294	-0.1007	0.475178	0.0933219	0.399415	-0.0024	0.987631	-0.1681	#N/A	0	0	0	0	0	0	0	0	0	0	0
Tb927.3.1090	U1-24K small nuclear ribonucleoprotein	RNA.processing	0.1756	0.245956	0.1358	0.370155	0.107	0.600354	-0.0398	0.809607	0.0686535	0.562196	0.1503	0.109457	0.2016	#N/A	0	0	0	0	0	0	0	0	0	0	0
Tb927.3.1100	exonuclease, putative	ZUnknown	-0.3751	0.0198273	-0.2928	0.0700278	-0.1895	0.344256	0.0823	0.639491	-0.185588	0.176693	-0.0156	0.877376	0.6781	#N/A	0	0	0	0	0	0	0	0	0	0	0
Tb927.3.1110	flagellar transport protein, putative (PIFTA1)	Cytoskeleton	-0.2721	0.0231459	-0.2447	0.0382332	-0.0369	0.859082	0.0274	0.844485	-0.2352	0.020202	-0.0702	0.566941	-0.2176	#N/A	0	0	0	0	0	0	0	0	0	0	0
Tb927.3.1120	Ran or RTB2	Nuclear.transport	0.0542	0.731696	0.187	0.156378	-0.1606	0.334585	0.1328	0.32818	0.214886	0.0494437	-0.9011	0.00527509	-0.811	#N/A	0	0	0	0	0	0	0	0	0	0	0
Tb927.3.1130	DNA polymerase delta subunit 2, putative	DNA	0.1959	0.116368	0.1985	0.101379	0.2439	0.0696305	0.0026	0.986481	-0.0479784	0.632784	0.6593	0.00170131	-0.0291	#N/A	0	0	0	0	0	0	0	0	0	0	0
Tb927.3.1140	Surp module, putative	ZUnknown	0.0357	0.830043	0.1096	0.443603	0.0149	0.95181	0.0739	0.610856	0.0207734	0.849815	0.1086	0.440543	-0.1047	#N/A	0	0	0	0	0	0	0	0	0	0	0
Tb927.3.1150	Conserved hypothetical ATP binding protein, putative	ZUnknown	0.0613	0.747087	0.0661	0.712036	-0.0002	0.999559	0.0048	0.980541	0.0615657	0.635482	0.4557	0.032323	-0.304	#N/A	0	0	0	0	0	0	0	0	0	0	0
Tb927.3.1160	hypothetical protein, conserved	ZUnknown	-0.0293	0.892943	0.279	0.100918	-0.1357	0.56176	0.3083	0.0572033	0.106379	0.450353	0.713	0.00628606	-0.0893	#N/A	0	0	0	0	0	0	0	0	0	0	0
Tb927.3.1170	TAP42-like family, putative	ZUnknown	0.0177	0.92227	0.251	0.0698574	0.0315	0.899869	0.2333	0.0836038	-0.0137779	0.904973	0.3099	0.0135576	0.3785	#N/A	0	0	0	0	0	0	0	0	0	0	0
Tb927.3.1180	hypothetical protein, conserved	ZUnknown	-0.4298	0.000514839	0.2316	0.0782091	-0.025	0.918657	0.6614	5.17147e-09	-0.404814	0.000198273	-0.0921	0.454382	0.251	#N/A	0	0	0	0	0	0	0	0	0	0	0
Tb927.3.1190	hypothetical protein, conserved	ZUnknown	-0.7094	8.90979e-07	0.5878	5.65718e-05	-0.1751	0.401986	1.2972	1.25124e-21	-0.534346	4.45219e-05	-0.6515	0.0046943	0.774	#N/A	0	0	0	0	0	0	0	0	1	0	0
Tb927.3.1200	hypothetical protein, conserved	ZUnknown	-0.2655	0.0200557	0.0619	0.635494	-0.1307	0.383998	0.3274	0.0022845	-0.134789	0.164939	0.151	0.340274	0.3785	#N/A	0	0	0	0	0	0	0	0	0	0	0
Tb927.3.1210	protein transport protein Sec24	Vesicular.transport	0.0151	0.930031	0.401	0.00105688	0.1049	0.574584	0.3859	0.00154932	-0.0898673	0.406762	0.2361	0.0413901	0.5945	#N/A	0	0	0	0	0	0	0	0	0	0	0
Tb927.3.1220	GIY-YIG catalytic domain containing protein, putative	ZUnknown	-0.1569	0.335269	-0.2851	0.0509556	0.0114	0.966989	-0.1282	0.402041	-0.168276	0.178595	0.6092	0.00102949	0.3334	#N/A	0	0	0	0	0	0	0	0	0	0	0
Tb927.3.1230	DCL2	RNA.degradation	-0.4278	0.00043538	-0.0418	0.785403	-0.1981	0.182508	0.3861	0.000792407	-0.22975	0.0326695	-0.3013	0.0250004	0.0286	#N/A	0	0	0	0	0	0	0	0	0	0	0
Tb927.3.1240	protein phosphatase 2A, putative	Protein.phosphatase	-0.0033	0.988943	-0.2083	0.181606	-0.0577	0.822692	-0.205	0.172191	0.054438	0.674884	0.2669	0.0625658	-0.0291	#N/A	0	0	0	0	0	0	0	0	0	0	0
Tb927.3.1250	RPB10 DNA-directed RNA polymerase I subunit	RNA.synthesis	0.4058	0.00657698	0.1046	0.528601	0.2397	0.186333	-0.3012	0.0390115	0.166068	0.18834	0.9864	0.000324926	0.3448	#N/A	0	0	0	0	0	0	0	0	0	0	0
Tb927.3.1260	hypothetical protein, conserved	ZUnknown	0.1576	0.423986	-0.3001	0.0796807	0.216	0.323083	-0.4578	0.00385453	-0.0583693	0.689211	0.1409	0.373948	-0.304	#N/A	0	0	0	0	0	0	0	0	0	0	0
Tb927.3.1270	PRP38 family, putative	ZUnknown	-0.0707	0.643995	-0.1258	0.359617	0.0465	0.828364	-0.055	0.701041	-0.117253	0.277314	0.0034	0.979203	-0.152	#N/A	0	0	0	0	0	0	0	0	0	0	0
Tb927.3.1280	NPL4 family, putative	ZUnknown	-0.0916	0.540553	-0.1568	0.242492	-0.1482	0.370584	-0.0652	0.648602	0.0565851	0.605654	0.2222	0.194448	-0.2863	#N/A	0	0	0	0	0	0	0	0	0	0	0
Tb927.3.1290	CUL4 cullin	Ubiquitin.proteasome	-0.2113	0.105848	0.4326	0.000345217	-0.0471	0.828745	0.6439	1.21114e-08	-0.164159	0.124921	-0.0016	0.991193	0.0704	#N/A	0	0	0	0	0	0	0	0	0	0	0
Tb927.3.1300	hypothetical protein, conserved, no domains, no yeast or human match	Vesicular.transport	-0.0227	0.890038	-0.0924	0.501915	-0.2819	0.0417896	-0.0697	0.617435	0.259249	0.0143256	0.1673	0.0923933	0.1506	#N/A	0	0	0	0	0	0	0	0	0	0	0
Tb927.3.1310	hypothetical protein, conserved	ZUnknown	-0.3156	0.0332883	0.8039	4.37649e-09	-0.0621	0.803406	1.1194	9.02015e-18	-0.253456	0.0420444	-0.1597	0.129482	0.2869	#N/A	0	0	0	0	0	0	0	0	1	0	0
Tb927.3.1320	hypothetical protein, conserved	ZUnknown	-0.213	0.20265	0.9219	2.68032e-10	0.0035	0.992416	1.1349	6.14632e-16	-0.216473	0.104523	-0.0048	0.977234	0.1506	#N/A	0	0	0	0	0	0	0	0	1	0	0
Tb927.3.1330	hypothetical protein, conserved	ZUnknown	-0.1901	0.216844	0.8497	3.01221e-10	0.1383	0.492202	1.0398	7.41624e-16	-0.328406	0.00728372	0.54	0.00279262	0.4854	#N/A	0	0	0	0	0	0	0	0	1	0	0
Tb927.3.1340	CBP66, nuclear cap-binding complex (ZC3H7)	Nuclear.transport	-0.0088	0.960212	0.1755	0.161393	0.0535	0.786408	0.1844	0.129566	-0.0623696	0.543056	0.0515	0.645097	-0.1844	#N/A	0	0	0	0	0	0	0	0	0	0	0
Tb927.3.1350	hypothetical protein, conserved	ZUnknown	0.2074	0.137205	1.1782	2.24774e-21	0.2958	0.0459778	0.9708	1.20287e-15	-0.0883714	0.429466	1.3989	0.000409722	0.2987	#N/A	1	0	0	0	1	0	0	0	0	1	0
Tb927.3.1360	cytosine-specific DNA methylase, putative	DNA	-0.1989	0.141081	-0.2815	0.0256013	0.0206	0.932643	-0.0825	0.552087	-0.219484	0.0438668	0.4678	0.00583993	-0.304	#N/A	0	0	0	0	0	0	0	0	0	0	0
Tb927.3.1380	ATP synthase subunit beta, mitochondrial (ATPB)	Mito.e.transport	0.7981	6.37365e-08	0.9629	2.45285e-11	0.3111	0.0996256	0.1648	0.340694	0.487039	0.000274221	0.4459	0.0158012	0.2265	#N/A	0	0	0	0	0	0	0	0	0	0	0
Tb927.3.1390	LMBR1-like membrane protein, putative	ZUnknown	-0.0127	0.935201	-0.1786	0.121347	-0.0135	0.951209	-0.1659	0.14318	0.000774531	0.99361	-0.0708	0.524383	0.0976	#N/A	0	0	0	0	0	0	0	0	0	0	0
Tb927.3.1400	alpha-tubulin N-acetyltransferase, putative	Cytoskeleton	-0.3011	0.0200629	-0.6338	6.45247e-08	-0.1889	0.223276	-0.3327	0.00413342	-0.112218	0.309496	-0.3018	0.0344075	-0.3401	#N/A	0	0	0	0	0	0	0	0	0	0	0
Tb927.3.1410	cytochrome oxidase subunit VII (COXVII)	Mito.e.transport	0.6637	3.79094e-06	0.3653	0.0124004	0.08	0.749941	-0.2984	0.0478399	0.583707	5.38801e-06	-0.2408	0.116699	-0.889	#N/A	0	0	0	0	0	0	0	0	0	0	0
Tb927.3.1420	hypothetical protein, conserved, trypanosome-specific, C-terminal Kelch motif	Cytoskeleton	-0.6049	0.00127022	1.083	1.16653e-09	-0.1407	0.634948	1.688	7.37821e-23	-0.464243	0.00475892	-0.0046	0.978651	0.4222	#N/A	0	0	0	0	1	0	0	0	1	1	0
Tb927.3.1430	chaperone DNAj, putative, J46	Chaperone	-0.5199	0.000927931	-0.3363	0.0369428	-0.3581	0.0406678	0.1835	0.259825	-0.161796	0.245009	-0.0401	0.816918	-0.7859	#N/A	0	0	0	0	0	0	0	0	0	0	0
Tb927.3.1440	AAA ATPase, putative,Spastin, putative	Enzyme	-0.3875	0.00330421	0.4854	0.000195396	-0.1046	0.593059	0.8728	2.44729e-13	-0.282893	0.0136553	-0.2058	0.150578	0	#N/A	0	0	0	0	0	0	0	0	0	0	0
Tb927.3.1480	hypothetical protein, conserved	ZUnknown	-0.0846	0.741679	1.1461	1.18284e-08	-0.2482	0.360626	1.2307	1.36111e-10	0.163634	0.356002	-0.4633	0.173602	-0.2688	#N/A	0	0	0	0	1	0	0	0	1	1	0
Tb927.3.1490	leucine-rich repeat protein (LRRP)	LRRP	0.2417	0.0708212	0.7879	5.36176e-11	0.2458	0.111955	0.5462	6.31919e-06	-0.00404921	0.970685	-0.1487	0.54738	0.0144	#N/A	0	0	0	0	0	0	0	0	0	0	0
Tb927.3.1540	CAAX prenyl protease 2, putative,peptidase with unknown catalytic mechanism (family U48)	Protease	-0.133	0.404965	-0.225	0.117829	0.0206	0.937917	-0.092	0.547934	-0.153577	0.201794	0.2884	0.122503	-0.6439	#N/A	0	0	0	0	0	0	0	0	0	0	0
Tb927.3.1550	Rab3 GTPase-activating protein catalytic subunit, putative	Signalling	0.0845	0.51213	0.0524	0.684084	-0.0273	0.897242	-0.0321	0.810304	0.111739	0.238951	-0.3793	0.0150926	0.275	#N/A	0	0	0	0	0	0	0	0	0	0	0
Tb927.3.1560	TIF2 ttaggg binding factor interacting	DNA	0.2875	0.0155215	-0.1134	0.368615	0.0736	0.687892	-0.4009	0.00018926	0.213903	0.0332371	0.0698	0.535939	-0.4941	#N/A	0	0	0	0	0	0	0	0	0	0	0
Tb927.3.1570	protein kinase, LBPK3	Protein.kinase	0.2106	0.0711043	-0.0365	0.788198	0.1561	0.276368	-0.2471	0.0244176	0.0545655	0.569299	0.5129	0.00526965	0.3103	#N/A	0	0	0	0	0	0	0	0	0	0	0
Tb927.3.1580	hypothetical protein, conserved	ZUnknown	-0.0066	0.972687	0.3277	0.016172	0.0855	0.681346	0.3343	0.0112778	-0.0921216	0.427164	0.466	0.00990791	-0.4344	#N/A	0	0	0	0	0	0	0	0	0	0	0
Tb927.3.1590	mitochondrial RNA binding complex 1 subunit (MRB1590)	Mito.RNA	-0.143	0.336889	0.3917	0.00299908	0.0401	0.867969	0.5347	1.48074e-05	-0.183069	0.10965	1.0085	0.00157495	-0.3959	#N/A	1	0	0	0	0	0	0	0	0	1	0
Tb927.3.1600	Tim10/DDP family zinc finger	Mito.biogenesis	0.2275	0.231056	0.1539	0.426493	0.1149	0.665165	-0.0736	0.716897	0.112605	0.44988	0.1283	0.256585	-1	#N/A	0	0	0	0	0	0	0	0	0	0	0
Tb927.3.1610	CLK kinase	Cell.cycle	0.2086	0.0859865	-0.3057	0.0060582	0.3595	0.00261001	-0.5143	5.51017e-07	-0.150903	0.124969	0.1683	0.191621	0.5261	#N/A	0	0	0	0	0	0	0	0	0	0	0
Tb927.3.1620	ER-golgi trafficking TRAPP I complex 85 kDa subunit, putative	Vesicular.transport	-0.0128	0.952013	0.8919	1.93241e-10	0.113	0.623301	0.9047	3.99688e-11	-0.125814	0.329064	0.0854	0.544341	0.9561	#N/A	0	0	0	0	0	0	0	0	0	0	0
Tb927.3.1630	CK1 casein kinase 1	Protein.kinase	0.3081	0.00662683	-0.1627	0.165037	0.1092	0.503455	-0.4707	7.09377e-06	0.198873	0.0413718	0.2202	0.55075	1.6871	#N/A	0	0	0	0	0	0	0	0	0	0	0
Tb927.3.1650	hypothetical protein	ZUnknown	0.0241	0.918137	-0.3773	0.0257781	0.0928	0.73101	-0.4013	0.0123606	-0.0686924	0.642499	-0.0017	0.999136	0.0704	#N/A	0	0	0	0	0	0	0	0	0	0	0
Tb927.3.1660	hypothetical protein, conserved	ZUnknown	0.0054	0.972687	-0.3	0.00543403	-0.0274	0.897242	-0.3054	0.00393029	0.0327902	0.732126	-0.0401	0.812768	1.7442	#N/A	0	0	0	0	0	0	0	0	0	0	0
Tb927.3.1670	hypothetical protein, conserved	ZUnknown	-0.5815	1.0756e-07	-0.3651	0.00114159	-0.2981	0.0148609	0.2164	0.0527729	-0.283397	0.00469904	-0.8632	0.00056047	-0.1844	#N/A	0	0	0	0	0	0	0	0	0	0	0
Tb927.3.1680	eIF3F	Translation	0.3591	0.00422877	0.2718	0.0306891	0.0094	0.970266	-0.0874	0.545166	0.349774	0.00126312	0.0542	0.698633	-0.5564	#N/A	0	0	0	0	0	0	0	0	0	0	0
Tb927.3.1690	Mitochondrial ATP synthase subunit, putative	Mito.pathway	0.7231	6.22774e-07	0.4317	0.0031087	0.2114	0.287403	-0.2914	0.0592454	0.511709	7.81121e-05	-0.2435	0.151969	-0.4739	#N/A	0	0	0	0	0	0	0	0	0	0	0
Tb927.3.1700	DAG acyltransferase	Lipids	-0.0898	0.552989	-0.2639	0.0380999	-0.1553	0.3518	-0.1741	0.175639	0.0654765	0.553237	0.828	0.000409722	0.4114	#N/A	0	0	0	0	0	0	0	0	0	0	0
Tb927.3.1710	Mitchondrial LSU ribosomal protein	Mito.translation	0.5667	1.3842e-05	0.1971	0.153156	0.2462	0.131903	-0.3697	0.00449432	0.320598	0.00524119	0.3152	0.0214212	-0.7612	#N/A	0	0	0	0	0	0	0	0	0	0	0
Tb927.3.1720	hypothetical protein, conserved	Mito.pathway	0.677	8.44309e-06	0.0395	0.835542	0.3301	0.0739006	-0.6375	9.676e-06	0.346939	0.0093688	0.4371	0.0152611	0.2869	#N/A	0	0	0	0	0	0	0	0	0	0	0
Tb927.3.1730	hypothetical protein, conserved	Mito.pathway	0.2849	0.0437193	-0.1951	0.160264	0.2788	0.0735123	-0.48	0.000102339	0.00611598	0.9579	0.2476	0.0218106	-0.7859	#N/A	0	0	0	0	0	0	0	0	0	0	0
Tb927.3.1740	hypothetical protein, conserved	ZUnknown	-0.3857	0.000619437	-0.4353	6.54709e-05	-0.193	0.15106	-0.0496	0.700257	-0.192697	0.0529172	-0.8157	0.000423297	-0.6215	#N/A	0	0	0	0	0	0	0	0	0	0	0
Tb927.3.1750	rev7, putative,mitotic spindle checkpoint component, Mad2-like HORMA domain	Cell.cycle	0.1315	0.531402	-0.3058	0.0866065	0.0467	0.888183	-0.4373	0.00879867	0.0847191	0.579336	0.3221	0.0985982	-0.152	#N/A	0	0	0	0	0	0	0	0	0	0	0
Tb927.3.1760	chaperone DNAj, putative, J36	Chaperone	0.6398	2.06391e-06	0.2897	0.0372115	0.3923	0.0102123	-0.3501	0.0110575	0.247409	0.0375578	0.191	0.172185	-0.1681	#N/A	0	0	0	0	0	0	0	0	0	0	0
Tb927.3.1770	leucine-rich repeat protein (LRRP)	LRRP	-0.1436	0.271994	-0.1047	0.429917	0.0791	0.663134	0.0389	0.782074	-0.222636	0.0293128	-0.0801	0.450707	0.3103	#N/A	0	0	0	0	0	0	0	0	0	0	0
Tb927.3.1780	LSm8	RNA.processing	0.2379	0.166515	-0.1161	0.514042	0.0896	0.722985	-0.354	0.0208688	0.148309	0.278563	0.0525	0.790111	-0.5564	#N/A	0	0	0	0	0	0	0	0	0	0	0
Tb927.3.1790	pyruvate dehydrogenase E1 beta subunit, putative	Mito.citric.acid.cycle	0.9326	2.5309e-12	0.6504	1.16336e-06	0.4471	0.00390421	-0.2822	0.0548557	0.485516	7.3291e-05	0.4894	0.00206512	1.2079	0.00124068	0	0	1	0	0	0	0	0	0	1	0
Tb927.3.1800	hypothetical protein, conserved,linked to nifurtimox efficacy and potential resistance, Arg-rich domain at C-terminus	ZUnknown	-0.1164	0.480831	0.7848	4.40235e-09	0.0582	0.817116	0.9012	3.44812e-12	-0.174578	0.154156	-0.2044	0.0508983	0.0976	#N/A	0	0	0	0	0	0	0	0	0	0	0
Tb927.3.1810	hypothetical protein, conserved, no domains, no yeast or human match	ZUnknown	0.3244	0.0130036	0.0711	0.628908	0.2287	0.13693	-0.2533	0.0464458	0.0956786	0.383814	-0.0894	0.568582	-0.1844	#N/A	0	0	0	0	0	0	0	0	0	0	0
Tb927.3.1820	mitochondrial RNA binding complex 1 subunit (MRB1820)	Mito.RNA	0.2465	0.0354458	0.1018	0.418499	0.0874	0.608235	-0.1447	0.224512	0.159125	0.103358	0.0357	0.802042	-0.0893	#N/A	0	0	0	0	0	0	0	0	0	0	0
Tb927.3.1830	TbRMI1, DNA recombination and antigenic switching	DNA	-0.3347	0.0205672	-0.1992	0.183415	-0.1131	0.571438	0.1356	0.358644	-0.221601	0.0711304	0.1235	0.254462	0.0286	#N/A	0	0	0	0	0	0	0	0	0	0	0
Tb927.3.1840	3-oxo-5-alpha-steroid 4-dehydrogenase, putative	Sterols	0.6256	7.63837e-08	0.616	7.18332e-08	0.3703	0.00461556	-0.0096	0.950944	0.255291	0.014004	-0.0672	0.522242	-0.1681	#N/A	0	0	0	0	0	0	0	0	0	0	0
Tb927.3.1850	Protein kinase domain containing protein, putative	ZUnknown	0.1112	0.400544	-0.0677	0.609464	0.0002	0.999541	-0.179	0.127197	0.110997	0.266787	-0.141	0.370079	0.0566	#N/A	0	0	0	0	0	0	0	0	0	0	0
Tb927.3.1860	ATP-grasp domain containing protein, putative	ZUnknown	-0.577	6.80109e-07	-0.3967	0.000786544	-0.3887	0.00158338	0.1803	0.133939	-0.188289	0.0768296	0.0149	0.894483	0.848	#N/A	0	0	0	0	0	0	0	0	0	0	0
Tb927.3.1870	CHAP domain containing protein, putative	ZUnknown	0.2951	0.0206724	0.1233	0.364293	0.0757	0.698786	-0.1718	0.182397	0.219464	0.0408318	0.5393	0.0126271	0.4005	#N/A	0	0	0	0	0	0	0	0	0	0	0
Tb927.3.1880	hypothetical protein, conserved, trypanosome-specific	ZUnknown	-0.2231	0.0785781	0.1521	0.246081	-0.1998	0.171419	0.3753	0.00101652	-0.0233597	0.824461	-0.1256	0.28068	-0.2345	#N/A	0	0	0	0	0	0	0	0	0	0	0
Tb927.3.1890	cytochrome c oxidase assembly protein, putative	Mito.e.transport	0.2606	0.0665013	0.1591	0.273227	0.2511	0.114221	-0.1015	0.503829	0.00948646	0.934579	0.3499	0.0318792	-0.304	#N/A	0	0	0	0	0	0	0	0	0	0	0
Tb927.3.1900	hypothetical protein, conserved	Cytoskeleton	-0.6746	2.27258e-07	0.341	0.0145638	-0.2865	0.0664499	1.0156	6.00994e-17	-0.38809	0.00109821	-0.9761	0.000335941	-0.3585	#N/A	0	0	0	0	0	0	0	0	1	0	0
Tb927.3.1910	SLBP1, histone RNA binding domain 259-326	RNA.binding	-0.327	0.00509862	-0.4647	2.79925e-05	-0.24	0.0841034	-0.1377	0.271267	-0.0870088	0.389964	-0.2151	0.272117	0.7225	#N/A	0	0	0	0	0	0	0	0	0	0	0
Tb927.3.1920	NOT5	RNA.degradation	0.092	0.549939	0.4326	0.000572225	-0.0491	0.832734	0.3406	0.00785067	0.141025	0.207832	0.5016	0.00718769	0.7908	#N/A	0	0	0	0	0	0	0	0	0	0	0
Tb927.3.1930	CDC40 / PRP17	RNA.processing	0.2753	0.0589403	0.1109	0.476814	0.213	0.217092	-0.1645	0.261715	0.0623881	0.600305	0.712	0.00718769	-0.0291	#N/A	0	0	0	0	0	0	0	0	0	0	0
Tb927.3.1940	hypothetical protein, possible component of cytochorome oxidase complex	Mito.e.transport	0.8962	9.75052e-11	0.7581	2.72394e-08	0.5343	0.000414538	-0.1381	0.408782	0.36192	0.00324083	0.4061	0.00787938	0.6415	#N/A	0	0	0	0	0	0	0	0	0	0	0
Tb927.3.1960	hypothetical protein, conserved	ZUnknown	0.2023	0.189518	-0.0509	0.766485	0.1752	0.345391	-0.2533	0.0728466	0.027075	0.824201	0.8639	0.00101197	0.1375	#N/A	0	0	0	0	0	0	0	0	0	0	0
Tb927.3.1970	DNA / pantothenate metabolism flavoprotein, putative	ZUnknown	0.4773	0.00170645	0.3572	0.0185922	0.3801	0.0235923	-0.1201	0.48839	0.0971877	0.452756	0.5535	0.00181281	0.0144	#N/A	0	0	0	0	0	0	0	0	0	0	0
Tb927.3.1980	hypothetical protein, conserved	ZUnknown	0.0667	0.727143	-0.1095	0.523514	0.251	0.161248	-0.1762	0.2616	-0.184278	0.155491	0.2722	0.0260774	-0.3959	#N/A	0	0	0	0	0	0	0	0	0	0	0
Tb927.3.1990	Tetratricopeptide repeat, putative	ZUnknown	-0.3728	0.00208073	-0.547	1.71824e-06	-0.1401	0.377238	-0.1743	0.148884	-0.232632	0.0278843	-0.4998	0.00754399	-0.2345	#N/A	0	0	0	0	0	0	0	0	0	0	0
Tb927.3.2000	RBP21	RNA.binding	0.0488	0.824832	0.0283	0.894557	0.0297	0.928878	-0.0204	0.922829	0.0190845	0.895785	0.5571	0.00779753	-0.1047	#N/A	0	0	0	0	0	0	0	0	0	0	0
Tb927.3.2010	hypothetical protein, conserved	Mito.pathway	-0.1099	0.435165	-0.2477	0.0432079	0.0205	0.930594	-0.1378	0.272468	-0.130382	0.215366	0.1931	0.159147	-0.2863	#N/A	0	0	0	0	0	0	0	0	0	0	0
Tb927.3.2020	kinesin	Cytoskeleton	-0.6183	5.05066e-08	-0.5587	6.79872e-07	-0.2216	0.0996256	0.0597	0.651428	-0.396755	0.000132633	-1.1046	0.000437311	-0.5353	#N/A	0	1	0	0	0	0	0	0	0	0	1
Tb927.3.2030	acylphosphatase, putative	Lipids	-0.0589	0.793182	-0.0775	0.708554	-0.0569	0.852294	-0.0186	0.931339	-0.00201711	0.989348	0.4197	0.0238232	-0.6215	#N/A	0	0	0	0	0	0	0	0	0	0	0
Tb927.3.2040	kinesin, Kinesin-16	Cytoskeleton	-0.6491	4.00771e-07	0.2786	0.0439277	-0.3416	0.0204503	0.9278	8.97677e-15	-0.307538	0.00840222	-0.1397	0.29364	0.546	#N/A	0	0	0	0	0	0	0	0	0	0	0
Tb927.3.2050	hypothetical protein, conserved, no domains, poly(Q) tracts, K-specific	Mito.DNA	-0.8587	5.19444e-12	-0.1607	0.266153	-0.2544	0.107833	0.698	6.26695e-09	-0.604377	1.77116e-07	-0.9117	0.000554741	0.0704	#N/A	0	0	0	0	0	0	0	0	0	0	0
Tb927.3.2060	protein kinase, putative	Protein.kinase	-0.0108	0.945657	-0.0944	0.449993	0.064	0.716601	-0.0836	0.501435	-0.0747636	0.437904	0.6403	0.00365329	0.9336	#N/A	0	0	0	0	0	0	0	0	0	0	0
Tb927.3.2070	hypothetical protein, conserved	ZUnknown	-0.422	0.00164668	0.4688	0.000403455	-0.1868	0.286874	0.8908	3.32348e-13	-0.235234	0.0451431	-0.4644	0.00463482	0.2141	#N/A	0	0	0	0	0	0	0	0	0	0	0
Tb927.3.2080	hypothetical protein, conserved	Mito.pathway	0.6469	1.60271e-06	0.3164	0.0216503	0.3287	0.0390946	-0.3304	0.0171638	0.318171	0.00744609	0.11	0.276838	0.1635	#N/A	0	0	0	0	0	0	0	0	0	0	0
Tb927.3.2090	aminopeptidase P1, putative,metallo-peptidase, Clan MG, Family M24	Protease	0.0917	0.488566	0.0941	0.45994	0.1537	0.285737	0.0023	0.987185	-0.0619195	0.524236	0.2847	0.0372013	0.4436	#N/A	0	0	0	0	0	0	0	0	0	0	0
Tb927.3.2100	hypothetical protein, conserved	ZUnknown	0.1867	0.134086	0.1266	0.316541	-0.3417	0.00732917	-0.0601	0.660431	0.528371	2.3291e-07	0.4846	0.0172841	-0.2009	#N/A	0	0	0	0	0	0	0	0	0	0	0
Tb927.3.2110	TFIIF-stimulated CTD phosphatase, putative	Protein.phosphatase	0.2004	0.128482	0.3116	0.0114968	-0.2237	0.137078	0.1112	0.415638	0.424092	8.49525e-05	0.5405	0.00551375	0.9855	#N/A	0	0	0	0	0	0	0	0	0	0	0
Tb927.3.2120	hypothetical protein, conserved	ZUnknown	-0.3921	0.00404567	-0.1829	0.208888	-0.2682	0.0841034	0.2093	0.122359	-0.123956	0.298272	0.0577	0.519605	-0.415	#N/A	0	0	0	0	0	0	0	0	0	0	0
Tb927.3.2130	RNA pseudouridylate synthase, putative	Mito.pathway	-0.1734	0.192133	0.1521	0.252986	0.0004	0.999176	0.3256	0.00568842	-0.173847	0.10098	0.1115	0.42152	0.2869	#N/A	0	0	0	0	0	0	0	0	0	0	0
Tb927.3.2140	transcription activator, putative	RNA.synthesis	0.1719	0.220569	0.6677	4.39906e-08	0.1453	0.41615	0.4958	5.42679e-05	0.0265324	0.811522	0.6061	0.00245235	0.8953	#N/A	0	0	0	0	0	0	0	0	0	0	0
Tb927.3.2150	protein phosphatase 2C, putative	Protein.phosphatase	0.2302	0.144142	0.5688	7.32152e-05	0.0551	0.831236	0.3386	0.0218365	0.175138	0.166326	0.5715	0.00407524	0.1375	#N/A	0	0	0	0	0	0	0	0	0	0	0
Tb927.3.2160	Rieske-like [2Fe-2S] domain containing protein, putative	ZUnknown	-0.2332	0.110292	-0.0377	0.827668	-0.1587	0.380705	0.1955	0.161694	-0.0745579	0.533721	0.349	0.0342658	-0.1203	#N/A	0	0	0	0	0	0	0	0	0	0	0
Tb927.3.2170	EF2 translation elongation factor EF-2, putative	Translation	-0.3078	0.00929835	0.4015	0.000550077	-0.1176	0.464778	0.7093	1.74066e-11	-0.190211	0.0616872	-0.0205	0.876705	0.1506	#N/A	0	0	0	0	0	0	0	0	0	0	0
Tb927.3.2180	Mitochondrial ATP synthase subunit, putative	Mito.pathway	0.4521	0.000699805	0.5003	0.000114243	0.1015	0.622057	0.0483	0.767752	0.350559	0.00255484	0.0416	0.810626	-0.1203	#N/A	0	0	0	0	0	0	0	0	0	0	0
Tb927.3.2190	RNA triphosphatase (TbCET1) forms CAP0 on SL	RNA.processing	0.1521	0.344142	0.1377	0.381592	0.1209	0.555343	-0.0144	0.93596	0.0311392	0.799164	0.1693	0.296337	-0.1203	#N/A	0	0	0	0	0	0	0	0	0	0	0
Tb927.3.2200	TPR repeat, putative	ZUnknown	-0.182	0.317059	-0.0547	0.784988	-0.3358	0.0733294	0.1273	0.476041	0.153835	0.280104	-0.0086	0.943772	-0.1681	#N/A	0	0	0	0	0	0	0	0	0	0	0
Tb927.3.2210	KIF-1 binding protein C terminal, putative	ZUnknown	-0.057	0.704565	-0.1104	0.41032	0.0655	0.73118	-0.0534	0.700608	-0.122515	0.238565	0.2887	0.0227548	0.4222	#N/A	0	0	0	0	0	0	0	0	0	0	0
Tb927.3.2220	eIF3j	Translation	0.2382	0.14783	0.1342	0.431683	0.0219	0.94107	-0.104	0.547808	0.216305	0.101828	0.862	0.00160091	0.2265	#N/A	0	0	0	0	0	0	0	0	0	0	0
Tb927.3.2230	succinyl-CoA synthetase alpha subunit, putative	Mito.citric.acid.cycle	1.8915	8.23793e-36	1.5303	3.01022e-24	1.229	5.35485e-15	-0.3612	0.0378245	0.662478	2.64796e-06	1.0651	0.0041709	0.8156	#N/A	1	0	0	0	1	1	0	0	0	1	0
Tb927.3.2240	BRO1-like domain containing protein, putative	ZUnknown	0.0268	0.892892	-0.099	0.555174	0.0144	0.960479	-0.1258	0.429453	0.0123405	0.922911	0.2913	0.0249577	-0.2863	#N/A	0	0	0	0	0	0	0	0	0	0	0
Tb927.3.2250	hypothetical protein, conserved	ZUnknown	-0.1308	0.584164	-0.3026	0.137726	-0.1926	0.478906	-0.1718	0.411622	0.0618622	0.719186	0.914	0.000965441	0.189	#N/A	0	0	0	0	0	0	0	0	0	0	0
Tb927.3.2260	Mitchondrial SSU ribosomal protein	Mito.translation	0.0304	0.897519	0.0503	0.818552	-0.2444	0.276965	0.0198	0.928706	0.274894	0.0741516	0.4839	0.00962061	0.2987	#N/A	0	0	0	0	0	0	0	0	0	0	0
Tb927.3.2270	hypothetical protein, conserved	ZUnknown	-0.099	0.548198	-0.1492	0.320338	0.0149	0.955111	-0.0502	0.752005	-0.113884	0.340825	0.3969	0.0290828	0.0976	#N/A	0	0	0	0	0	0	0	0	0	0	0
Tb927.3.2280	vacuolar sorting protein 33 , putative	Lysosome	-0.0077	0.968891	-0.1464	0.293409	0.1695	0.301089	-0.1387	0.306815	-0.177191	0.111046	0.0169	0.900934	0.0841	#N/A	0	0	0	0	0	0	0	0	0	0	0
Tb927.3.2290	chaperone DNAj, putative, J32	Chaperone	0.1901	0.326533	-0.0044	0.983943	-0.3299	0.115507	-0.1945	0.290202	0.520056	0.000587639	0.6597	0.00100262	0.1243	#N/A	0	0	0	0	0	0	0	0	0	0	0
Tb927.3.2300	DNL zinc finger, putative	Mito.pathway	0.2645	0.151997	0.0303	0.886656	0.0646	0.830313	-0.2342	0.182227	0.199942	0.175708	-0.1529	0.202316	0.189	#N/A	0	0	0	0	0	0	0	0	0	0	0
Tb927.3.2310	flagellar component,PACRGA	Cytoskeleton	-0.3407	0.00552613	-0.3439	0.00414096	-0.1733	0.250188	-0.0032	0.983729	-0.167426	0.115877	-1.4678	7.06056e-05	-0.737	#N/A	0	1	0	0	0	0	0	0	0	0	1
Tb927.3.2320	COP9 signalosome complex subunit 2, putative	Vesicular.transport	-0.1822	0.170248	-0.3294	0.00631303	-0.0776	0.682616	-0.1472	0.243117	-0.104653	0.327107	-0.2395	0.0434425	-0.2863	#N/A	0	0	0	0	0	0	0	0	0	0	0
Tb927.3.2330	KKT17 Kinetochore protein	Cell.cycle	-0.3702	0.00100816	-0.3367	0.00246246	-0.1823	0.183612	0.0335	0.801239	-0.187877	0.0579017	-0.113	0.436126	-0.0145	#N/A	0	0	0	0	0	0	0	0	0	0	0
Tb927.3.2340	PEX2 peroxin-2,glycosome import protein (gim1)	Glycosome	-0.4751	0.00859045	-0.0198	0.933246	-0.3663	0.0679182	0.4553	0.00711641	-0.108809	0.489586	-0.0064	0.963487	-0.1203	#N/A	0	0	0	0	0	0	0	0	0	0	0
Tb927.3.2350	hypothetical protein, conserved	ZUnknown	-0.169	0.476504	0.2054	0.369123	-0.051	0.892176	0.3745	0.0651086	-0.118082	0.502828	0.0878	0.374152	-0.2688	#N/A	0	0	0	0	0	0	0	0	0	0	0
Tb927.3.2360	hypothetical protein, conserved	ZUnknown	-0.1659	0.32688	-0.1974	0.215862	0.188	0.319132	-0.0314	0.859595	-0.353938	0.0061174	0.7105	0.00329376	0.9635	#N/A	0	0	0	0	0	0	0	0	0	0	0
Tb927.3.2370	hypothetical protein, conserved	Mito.pathway	0.3614	0.033852	-0.0426	0.832963	0.0033	0.993417	-0.404	0.0105563	0.358161	0.0118623	0.3492	0.0493498	0.5261	#N/A	0	0	0	0	0	0	0	0	0	0	0
Tb927.3.2380	hypothetical protein, conserved	ZUnknown	0.0478	0.872872	-0.2135	0.374868	-0.1698	0.607097	-0.2613	0.248832	0.217631	0.259448	0.1447	0.599467	0.0976	#N/A	0	0	0	0	0	0	0	0	0	0	0
Tb927.3.2390	hypothetical protein, conserved	ZUnknown	0.0034	0.988089	-0.0719	0.674207	-0.0764	0.749619	-0.0753	0.655654	0.0797904	0.528679	0.1641	0.0902338	-0.1844	#N/A	0	0	0	0	0	0	0	0	0	0	0
Tb927.3.2400	palmitoyl acyltransferase 10, putative	Lipids	-0.2207	0.192374	-0.2376	0.144516	-0.1105	0.629329	-0.0168	0.930266	-0.110227	0.41627	0.3001	0.0167437	-0.1361	#N/A	0	0	0	0	0	0	0	0	0	0	0
Tb927.3.2410	PEX10 peroxisome assembly protein	Glycosome	-0.489	0.00241818	-0.5074	0.00123708	-0.288	0.117187	-0.0184	0.924124	-0.200952	0.156532	-0.1809	0.132816	-0.2863	#N/A	0	0	0	0	0	0	0	0	0	0	0
Tb927.3.2420	Microsomal signal peptidase 12 kDa subunit (SPC12), putative	ZUnknown	0.026	0.914774	-0.0463	0.832963	-0.3066	0.15107	-0.0723	0.722903	0.332528	0.0315619	-0.4517	0.00580988	-0.7612	#N/A	0	0	0	0	0	0	0	0	0	0	0
Tb927.3.2430	Vacuolar sorting protein 9 (VPS9) domain containing protein, putative	ZUnknown	0.0667	0.630332	0.2614	0.0223073	0.1598	0.26918	0.1947	0.0931678	-0.0931494	0.340092	0.3118	0.0782471	0.4647	#N/A	0	0	0	0	0	0	0	0	0	0	0
Tb927.3.2440	AEK1	Protein.kinase	0.0799	0.621551	-0.358	0.00505729	-0.0559	0.803893	-0.4379	0.000279642	0.135799	0.236138	0.2343	0.0958988	1.2265	#N/A	0	0	0	0	0	0	0	0	0	0	0
Tb927.3.2450	hypothetical protein, conserved	ZUnknown	0.2356	0.0606692	-0.1387	0.27593	0.0658	0.733887	-0.3743	0.000790088	0.169779	0.10072	0.0985	0.481485	-0.2863	#N/A	0	0	0	0	0	0	0	0	0	0	0
Tb927.3.2460	hypothetical protein, conserved	ZUnknown	-0.0054	0.977599	-0.3214	0.0187048	0.0079	0.975334	-0.3159	0.016591	-0.0133464	0.911367	0.6852	0.000552878	1.0072	#N/A	0	0	0	0	0	0	0	0	0	0	0
Tb927.3.2470	PUF8	rRNA.tRNA.process	0.3011	0.00608935	0.3587	0.000694406	-0.0985	0.538352	0.0576	0.655692	0.399597	2.48182e-05	1.6477	0.000162506	0.9107	#N/A	1	0	0	0	0	0	0	0	0	1	0
Tb927.3.2480	Arv1-like family, putative	ZUnknown	0.1212	0.44602	-0.4462	0.000545615	0.3009	0.0479639	-0.5674	2.55772e-06	-0.179749	0.124072	-0.0609	0.592225	-0.1047	#N/A	0	0	0	0	0	0	0	0	0	0	0
Tb927.3.2490	P-loop nucloside phosphate hydrolase, PH domain-like	RNA.degradation	-0.0241	0.882458	0.1956	0.119765	-0.0274	0.909667	0.2197	0.0763652	0.00332527	0.974643	-0.3477	0.00519812	0.263	#N/A	0	0	0	0	0	0	0	0	0	0	0
Tb927.3.2550	hypothetical protein, conserved	ZUnknown	-0.2365	0.347755	0.457	0.0524168	0.6723	0.00217908	0.6935	0.00126706	-0.908877	1.39822e-06	-0.9768	0.12674		#N/A	0	0	0	0	0	0	0	0	0	0	0
Tb927.3.2560	hypothetical protein, conserved	ZUnknown	-0.2189	0.499559	0.2869	0.357441	0.4729	0.135864	0.5058	0.0708722	-0.691794	0.00317825	-1.0439	0.145422		#N/A	0	1	0	0	0	0	0	0	0	0	1
Tb927.3.2580	Fam5 cell surface protein	Membrane.protein	0.1603	0.56025	0.735	0.00156133	0.8297	0.000145073	0.5747	0.0135547	-0.669453	0.000446224	-1.3853	0.098775	1.6599	#N/A	0	1	0	0	0	0	0	0	0	0	1
Tb927.3.2590	hypothetical protein	ZUnknown	0.5625	5.62648e-08	0.6339	4.19793e-10	0.4945	3.6941e-06	0.0714	0.576362	0.0680902	0.463499	-1.0539	0.0026752	0.546	#N/A	0	1	0	0	0	0	0	0	0	0	1
Tb927.3.2600	ATP-dependent DEAD/H RNA helicase, putative, no clear yeast homologue	RNA.helicase	0.0265	0.913344	1.3093	1.44891e-15	0.0603	0.854814	1.2828	2.30636e-15	-0.0337665	0.826189	-0.2204	0.149719	0.2265	#N/A	0	0	0	0	1	0	0	0	1	1	0
Tb927.3.2610	GPI inositol deacylase 2 (GPIdeAc2)	GPI.anchors	-0.2413	0.0514838	-0.3611	0.00176907	0.1559	0.306009	-0.1199	0.343292	-0.397199	0.00010864	0.1451	0.439064	0.251	#N/A	0	0	0	0	0	0	0	0	0	0	0
Tb927.3.2620	hypothetical protein, conserved	ZUnknown	-0.1292	0.400915	0.3433	0.0103977	-0.0177	0.948197	0.4725	0.000256271	-0.111459	0.339217	-0.041	0.724084	0.4542	#N/A	0	0	0	0	0	0	0	0	0	0	0
Tb927.3.2630	hypothetical protein, conserved	ZUnknown	0.1276	0.33247	0.32	0.00584357	0.0755	0.682426	0.1924	0.111614	0.0520624	0.606523	0.3286	0.0483518	0	#N/A	0	0	0	0	0	0	0	0	0	0	0
Tb927.3.2640	hypothetical protein, conserved	ZUnknown	-0.0662	0.717918	-0.3589	0.0124223	0.1842	0.318185	-0.2927	0.0355634	-0.250431	0.046089	-0.0146	0.932922	-0.6897	#N/A	0	0	0	0	0	0	0	0	0	0	0
Tb927.3.2650	cytochrome c oxidase copper chaperone, putative	Mito.e.transport	0.6324	3.19916e-05	0.3156	0.0413364	0.3936	0.022671	-0.3168	0.0430603	0.238772	0.0697312	0.844	0.00500262	0.3785	#N/A	0	0	0	0	0	0	0	0	0	0	0
Tb927.3.2660	TatD related DNase, putative	ZUnknown	0.0006	0.997362	1.1208	1.5165e-14	0.1253	0.575689	1.1202	1.47894e-15	-0.124646	0.341262	0.227	0.0547315	0.0704	#N/A	0	0	0	0	1	0	0	0	1	1	0
Tb927.3.2670	hypothetical protein, conserved	Mito.pathway	0.1628	0.331667	-0.1217	0.461905	-0.0112	0.96922	-0.2845	0.0518055	0.173982	0.177255	-0.3548	0.0285716	-0.2515	#N/A	0	0	0	0	0	0	0	0	0	0	0
Tb927.3.2680	Ubiquitin-like domain containing protein, putative	ZUnknown	0.0026	0.989476	0.0045	0.976425	0.0934	0.602306	0.0019	0.990374	-0.0907897	0.387976	0.1509	0.330499	0.0841	#N/A	0	0	0	0	0	0	0	0	0	0	0
Tb927.3.2690	serine/threonine-protein kinase, putative,protein kinase, putative	Protein.kinase	0.0233	0.901237	0.8691	3.61047e-11	0.0761	0.742949	0.8459	4.04934e-11	-0.0528455	0.661015	0.0285	0.833043	1.257	0.00850939	0	0	1	0	0	0	0	0	0	1	0
Tb927.3.2700	hypothetical protein, conserved	ZUnknown	0.1181	0.436221	0.077	0.610713	0.0263	0.918267	-0.0411	0.791163	0.0917736	0.417551	0.6077	0.00840324	-0.1203	#N/A	0	0	0	0	0	0	0	0	0	0	0
Tb927.3.2710	6-phosphofructo-2-kinase/fructose-2,6-bisphosphatase	Glucose.glycerol	0.0325	0.834475	0.0417	0.774585	0.2315	0.100843	0.0093	0.950665	-0.199053	0.0512602	0.1683	0.209613	1.269	0.00324924	0	0	1	0	0	0	0	0	0	1	0
Tb927.3.2720	hypothetical protein	ZUnknown	0.0791	0.637543	-0.3338	0.012582	0.1306	0.492121	-0.4129	0.00107669	-0.0514861	0.662061	-0.4229	0.0131561	-0.3771	#N/A	0	0	0	0	0	0	0	0	0	0	0
Tb927.3.2730	hypothetical protein, trypanosoma specific	ZUnknown	-0.4097	0.173481	0.8222	0.00261312	-0.0321	0.954601	1.2319	2.93056e-06	-0.37753	0.118849	-0.1423	0.202534	0.1375	#N/A	0	0	0	0	0	0	0	0	1	0	0
Tb927.3.2740	hypothetical protein, conserved	ZUnknown	0.0797	0.605482	-0.0426	0.78334	0.2116	0.162527	-0.1224	0.366822	-0.131851	0.225102	0.3032	0.0478412	-0.454	#N/A	0	0	0	0	0	0	0	0	0	0	0
Tb927.3.2750	hypothetical protein, conserved	ZUnknown	0.1061	0.503692	1.6593	4.62571e-37	0.0643	0.780939	1.5532	2.62305e-34	0.0418422	0.720196	1.494	0.00018709	0.6871	#N/A	1	0	0	0	1	0	0	0	1	1	0
Tb927.3.2760	hypothetical protein, conserved	ZUnknown	-0.532	0.000326649	0.5225	0.000406002	-0.1052	0.651526	1.0544	9.55863e-15	-0.426743	0.00109194	-0.0053	0.978648	0.3674	#N/A	0	0	0	0	0	0	0	0	1	0	0
Tb927.3.2770	hypothetical protein, conserved	ZUnknown	0.0545	0.737714	0.468	0.000185985	0.173	0.309106	0.4135	0.000965462	-0.118473	0.288372	-0.1946	0.134773	-0.0291	#N/A	0	0	0	0	0	0	0	0	0	0	0
Tb927.3.2780	hypothetical protein, conserved	ZUnknown	0.0361	0.810208	0.4151	0.000250856	0.0386	0.854886	0.3789	0.000729785	-0.00242103	0.98085	-0.5591	0.00981764	-0.0589	#N/A	0	0	0	0	0	0	0	0	0	0	0
Tb927.3.2790	leucine-rich repeat protein (LRRP)	LRRP	-0.5957	1.0047e-05	0.0121	0.947086	-0.2042	0.237881	0.6078	1.58098e-06	-0.39144	0.00126892	0.1866	0.126112	0.2869	#N/A	0	0	0	0	0	0	0	0	0	0	0
Tb927.3.2800	hypothetical protein	ZUnknown	-0.0471	0.796457	-0.024	0.893767	0.3401	0.0256718	0.023	0.894874	-0.387192	0.0013947	-0.1249	0.304964	0.3674	#N/A	0	0	0	0	0	0	0	0	0	0	0
Tb927.3.2810	hypothetical protein, conserved	ZUnknown	-0.1589	0.296892	0.5598	2.32259e-05	0.022	0.936292	0.7187	1.32942e-08	-0.180963	0.127497	0.1602	0.265128	0.5656	#N/A	0	0	0	0	0	0	0	0	0	0	0
Tb927.3.2820	TFIIF-stimulated CTD phosphatase, putative	Protein.phosphatase	0.0332	0.82689	-0.079	0.549221	0.119	0.451411	-0.1121	0.365577	-0.0858128	0.390184	0.0544	0.525825	-0.304	#N/A	0	0	0	0	0	0	0	0	0	0	0
Tb927.3.2830	brix domain containing protein, putative	ZUnknown	0.4096	0.00220718	0.2908	0.0301874	0.1801	0.299372	-0.1188	0.424387	0.229509	0.0457229	1.186	0.000201189	0.1506	#N/A	1	0	0	0	0	0	0	0	0	1	0
Tb927.3.2840	inorganic pyrophosphatase, putative	Phosphatase	0.3381	0.0280599	-0.0085	0.962975	0.0301	0.918712	-0.3466	0.0165091	0.308011	0.0168606	-0.1857	0.0645019	-0.4941	#N/A	0	0	0	0	0	0	0	0	0	0	0
Tb927.3.2850	Got1/Sft2-like family, putative	ZUnknown	0.3502	0.0588802	0.062	0.771633	0.2519	0.259708	-0.2882	0.106112	0.0983302	0.514268	0.3848	0.00443588	-0.074	#N/A	0	0	0	0	0	0	0	0	0	0	0
Tb927.3.2860	hypothetical protein, conserved	ZUnknown	0.3913	0.0076754	-0.0017	0.99314	0.279	0.102329	-0.393	0.00451343	0.112339	0.364232	0.2782	0.0625607	0.2016	#N/A	0	0	0	0	0	0	0	0	0	0	0
Tb927.3.2870	multicopper oxidase, putative	ZUnknown	-0.0529	0.701098	-0.1727	0.131667	0.0663	0.699883	-0.1198	0.304939	-0.119159	0.211736	-0.2294	0.0353787	0.189	#N/A	0	0	0	0	0	0	0	0	0	0	0
Tb927.3.2880	Mitochondrial ATP synthase subunit, putative	Mito.pathway	0.8883	4.86793e-10	0.5259	0.000231637	0.2493	0.194076	-0.3624	0.0168341	0.639073	7.5269e-07	0.438	0.0128582	-0.1681	#N/A	0	0	0	0	0	0	0	0	0	0	0
Tb927.3.2890	radial spoke protein RSP10, putative	Cytoskeleton	-0.056	0.775704	-0.2528	0.112169	-0.3066	0.0953036	-0.1967	0.222675	0.250522	0.0634995	-0.739	0.00249543	-1.2515	0.00440054	0	0	0	1	0	0	0	0	0	0	1
Tb927.3.2900	EF-2 alpha, elongation initiation factor 2 alpha subunit,	Translation	0.3655	0.00237385	0.4402	0.0001504	-0.0792	0.681997	0.0747	0.596741	0.444711	2.18009e-05	0.8947	0.00047312	-0.0145	#N/A	0	0	0	0	0	0	0	0	0	0	0
Tb927.3.2910	hypothetical protein, conserved	ZUnknown	0.3284	0.0412345	-0.1376	0.413972	0.1819	0.376434	-0.466	0.00119308	0.146462	0.268925	-0.1326	0.486506	-0.0145	#N/A	0	0	0	0	0	0	0	0	0	0	0
Tb927.3.2920	hypothetical protein, conserved	ZUnknown	0.1465	0.341372	-0.2157	0.122139	0.1318	0.487145	-0.3622	0.00491951	0.0146929	0.900367	-0.0828	0.409441	0.251	#N/A	0	0	0	0	0	0	0	0	0	0	0
Tb927.3.2930	RBP6	RNA.binding	0.2953	0.0237319	-0.4848	5.68652e-05	0.1636	0.340264	-0.7801	8.60477e-12	0.131722	0.231333	-0.7544	0.0106926	0.9855	#N/A	0	0	0	0	0	0	0	0	0	0	0
Tb927.3.2940	hypothetical protein, conserved, no clear yeast or human matches	ZUnknown	0.2962	0.0261046	-0.0464	0.765262	0.071	0.734266	-0.3426	0.00539966	0.225195	0.0433194	0.6074	0.0125687	-0.0291	#N/A	0	0	0	0	0	0	0	0	0	0	0
Tb927.3.2950	ribonuclease inhibitor- like protein LRRP-like	LRRP	-0.0994	0.444033	-0.3219	0.00315292	-0.0375	0.852061	-0.2224	0.0444166	-0.0619525	0.523783	-0.1726	0.0781367	-0.074	#N/A	0	0	0	0	0	0	0	0	0	0	0
Tb927.3.2960	inosine-adenosine-guanosine-nucleosidehydrolase (IAGNH)	Nucleotides	-0.3003	0.0148053	-0.3259	0.00633713	-0.1816	0.234585	-0.0256	0.861866	-0.118742	0.260073	-1.9851	0.000324926	-3.6439	0.00624787	0	1	0	1	0	0	0	0	0	0	1
Tb927.3.2970	hypothetical protein, conserved	ZUnknown	-0.073	0.741396	-0.4192	0.0141561	-0.0548	0.858227	-0.3462	0.0360567	-0.0181931	0.904438	0.2317	0.216655	-0.2176	#N/A	0	0	0	0	0	0	0	0	0	0	0
Tb927.3.2980	mitochondrial carrier protein, MCP17	Mito.transport	0.3379	0.0239258	0.2018	0.185828	0.202	0.280277	-0.136	0.394361	0.135889	0.276407	0.4889	0.00410095	-0.304	#N/A	0	0	0	0	0	0	0	0	0	0	0
Tb927.3.2990	hypothetical protein, conserved	ZUnknown	0.1252	0.486524	-0.1438	0.390825	0.0108	0.970323	-0.269	0.0736557	0.114377	0.388086	0.0456	0.80591	-0.3585	#N/A	0	0	0	0	0	0	0	0	0	0	0
Tb927.3.3000	flagellar transport protein, putative (PIFTC3)	Cytoskeleton	-0.1481	0.228028	-0.0936	0.460199	-0.1082	0.497836	0.0545	0.678024	-0.0399194	0.682768	-0.536	0.00639454	-0.2176	#N/A	0	0	0	0	0	0	0	0	0	0	0
Tb927.3.3010	hypothetical protein, conserved	ZUnknown	0.1539	0.424407	-0.0912	0.633151	0.0963	0.712856	-0.245	0.144432	0.057605	0.688354	0.0902	0.48992	-0.4739	#N/A	0	0	0	0	0	0	0	0	0	0	0
Tb927.3.3020	actin-like protein, putative	Cytoskeleton	-0.4102	0.0171981	-0.4447	0.00756224	-0.2787	0.162527	-0.0345	0.861367	-0.131525	0.373532	-0.0937	0.585884	-0.4941	#N/A	0	0	0	0	0	0	0	0	0	0	0
Tb927.3.3030	hypothetical protein, conserved, START (lipid-binding) domain, homologue of human NP_006636.2, probable role in phosphlipid transfer across membranes	Cytoskeleton	0.5771	1.28388e-06	0.5026	2.01667e-05	0.2888	0.0420613	-0.0745	0.60996	0.288375	0.00653245	0.5097	0.0029649	0.669	#N/A	0	0	0	0	0	0	0	0	0	0	0
Tb927.3.3040	Right handed beta helix region, putative	ZUnknown	-0.36	0.00303118	-0.5004	1.38565e-05	-0.2718	0.0424788	-0.1404	0.252658	-0.0882161	0.407493	-0.656	0.00633688	-1.2176	0.0104061	0	0	0	1	0	0	0	0	0	0	1
Tb927.3.3050	hypothetical protein, conserved	ZUnknown	-0.3403	0.0060732	-0.079	0.581398	-0.0485	0.814007	0.2613	0.0281273	-0.291816	0.00631401	0.4368	0.0318505	0.4114	#N/A	0	0	0	0	0	0	0	0	0	0	0
Tb927.3.3060	hypothetical protein, conserved, kinetoplastid-specific	ZUnknown	0.4224	0.00365411	0.1442	0.363111	0.2351	0.197064	-0.2782	0.0589857	0.187274	0.133869	0.3302	0.0870164	1.4489	#N/A	0	0	0	0	0	0	0	0	0	0	0
Tb927.3.3070	3', 5'-cyclic nucleotide phosphodiesterase, putative (PDEC)	Signalling	-0.2172	0.0754984	0.1435	0.256144	0.0622	0.738056	0.3607	0.00107301	-0.279385	0.00545565	-0.0084	0.963088	0.9855	#N/A	0	0	0	0	0	0	0	0	0	0	0
Tb927.3.3080	NEK6 protein kinase	Protein.kinase	-0.333	0.00691912	-0.3067	0.011806	-0.0623	0.747931	0.0263	0.855113	-0.270705	0.0107996	-0.3636	0.0519164	-0.6439	#N/A	0	0	0	0	0	0	0	0	0	0	0
Tb927.3.3090	helicase, putative	DNA	-0.1262	0.334491	0.2861	0.0149154	-0.0791	0.656504	0.4123	0.000163907	-0.0470628	0.640984	0.0405	0.765393	0.0286	#N/A	0	0	0	0	0	0	0	0	0	0	0
Tb927.3.3100	peptidyl-prolyl cis-trans isomerase NIMA-interacting 4, putative	Chaperone	-0.1696	0.321465	-0.0313	0.870854	-0.3723	0.0265721	0.1383	0.398165	0.202701	0.131216	-0.2755	0.218422	-0.7131	#N/A	0	0	0	0	0	0	0	0	0	0	0
Tb927.3.3110	Nuclear condensing complex subunits, C-term domain containing protein, putative	ZUnknown	-0.7141	1.00693e-08	0.6314	9.90411e-07	-0.0483	0.832156	1.3455	1.57487e-30	-0.665853	4.92041e-09	-0.7517	0.000654233	0.516	#N/A	0	0	0	0	0	0	0	0	1	0	0
Tb927.3.3120	hypothetical protein, conserved	ZUnknown	-0.1978	0.163784	-0.4384	0.000484216	-0.0201	0.936516	-0.2406	0.0559171	-0.177723	0.118807	-0.3064	0.0316295	-0.2009	#N/A	0	0	0	0	0	0	0	0	0	0	0
Tb927.3.3130	POMP24	Mito.membrane	-0.1859	0.316615	0.9121	5.34561e-09	-0.2023	0.375746	1.098	4.92143e-13	0.0164672	0.90895	-0.2862	0.0363668	0.4957	#N/A	0	0	0	0	0	0	0	0	1	0	0
Tb927.3.3140	hypothetical protein, conserved	ZUnknown	0.1159	0.622742	0.0467	0.84569	0.0352	0.926705	-0.0691	0.756968	0.0807111	0.626093	0.3186	0.174322	0.0704	#N/A	0	0	0	0	0	0	0	0	0	0	0
Tb927.3.3150	hypothetical protein, conserved	ZUnknown	-0.4629	0.00107379	0.2836	0.0584803	-0.1583	0.402528	0.7464	6.34084e-09	-0.304605	0.014273	-0.0376	0.807094	0.1243	#N/A	0	0	0	0	0	0	0	0	0	0	0
Tb927.3.3160	PAP1 poly(A) polymerase. Cis-spliced. cytosolic	RNA.processing	0.1874	0.125226	0.0642	0.62719	0.0568	0.767379	-0.1231	0.317872	0.130593	0.187178	0.2805	0.199468	-0.2176	#N/A	0	0	0	0	0	0	0	0	0	0	0
Tb927.3.3170	hypothetical protein, conserved	Cytoskeleton	-0.4258	0.000445644	0.0391	0.800726	-0.237	0.0985894	0.4649	4.13191e-05	-0.188862	0.0784213	-0.148	0.178701	-0.4941	#N/A	0	0	0	0	0	0	0	0	0	0	0
Tb927.3.3190	NEK7 protein kinase	Protein.kinase	-0.0065	0.971348	-0.0023	0.988433	-0.1776	0.273909	0.0042	0.980289	0.171039	0.116285	-0.313	0.0438061	0.3561	#N/A	0	0	0	0	0	0	0	0	0	0	0
Tb927.3.3200	Domain of unknown function (DUF4586), putative	ZUnknown	-0.0689	0.613056	-0.3001	0.00603959	-0.0771	0.651153	-0.2312	0.0341593	0.00824041	0.932287	-0.7745	0.0012925	-0.6215	#N/A	0	0	0	0	0	0	0	0	0	0	0
Tb927.3.3210	hypothetical protein	ZUnknown	0.0212	0.915102	0.1784	0.257418	-0.0803	0.73101	0.1572	0.31331	0.101463	0.422762	0.306	0.0296761	-0.4739	#N/A	0	0	0	0	0	0	0	0	0	0	0
Tb927.3.3220	CTR9, part of PAF complex	RNA.synthesis	-0.0617	0.680329	0.5476	2.82288e-06	-0.0908	0.619549	0.6093	4.68884e-08	0.0290732	0.781937	0.3661	0.0116126	0.757	#N/A	0	0	0	0	0	0	0	0	0	0	0
Tb927.3.3230	NOL1/NOP2/sun family, putative	ZUnknown	0.1808	0.208095	0.3381	0.01045	0.2226	0.157484	0.1573	0.264118	-0.041829	0.710832	0.4603	0.00568432	0.0286	#N/A	0	0	0	0	0	0	0	0	0	0	0
Tb927.3.3240	hypothetical protein, conserved	ZUnknown	0.2461	0.164327	-0.0224	0.914627	0.0132	0.966989	-0.2684	0.102623	0.232857	0.100084	0.0805	0.523207	-0.2009	#N/A	0	0	0	0	0	0	0	0	0	0	0
Tb927.3.3250	hypothetical protein, conserved	ZUnknown	-0.4132	0.00735579	-0.3222	0.0378851	-0.1263	0.555343	0.091	0.587711	-0.28687	0.0311738	0.2398	0.141802	-0.2688	#N/A	0	0	0	0	0	0	0	0	0	0	0
Tb927.3.3260	hypothetical protein, conserved, kinetoplastid-specific, poly(E) repeats	ZUnknown	-0.0704	0.708871	-0.0359	0.850113	-0.2383	0.197404	0.0345	0.848047	0.167928	0.203369	0.2505	0.041944	-0.2345	#N/A	0	0	0	0	0	0	0	0	0	0	0
Tb927.3.3270	ATP-dependent phosphofructokinase (TbPFK)	Glucose.glycerol	-0.1773	0.268139	-0.0488	0.78461	-0.1635	0.420185	0.1285	0.432479	-0.0137424	0.913106	-2.092	7.07985e-05	-2.4739	#N/A	0	1	0	0	0	0	0	0	0	0	1
Tb927.3.3280	vacuolar protein sorting-associated protein 4, putative (VPS4)	Lysosome	-0.1987	0.167342	-0.1665	0.243602	-0.2073	0.202018	0.0322	0.83821	0.00863166	0.940888	0.2417	0.0548398	0.4436	#N/A	0	0	0	0	0	0	0	0	0	0	0
Tb927.3.3290	protein kinase, putative	Protein.kinase	-0.1212	0.462696	-0.1994	0.179506	0.0627	0.786339	-0.0782	0.621719	-0.183899	0.132302	0.0642	0.653108	0.4005	#N/A	0	0	0	0	0	0	0	0	0	0	0
Tb927.3.3300	FAZ19 flagellar attachment zone protein	Cytoskeleton	-0.6577	7.74333e-10	-0.1452	0.235225	-0.533	8.36362e-07	0.5125	4.973e-07	-0.124662	0.209862	-0.6325	0.0011558	-0.2176	#N/A	0	0	0	0	0	0	0	0	0	0	0
Tb927.3.3310	60S ribosomal protein L13	Ribosome	0.4959	0.0764502	0.4211	0.12917	0.0491	0.929306	-0.0748	0.821971	0.446718	0.0536549	0.5657	0.00168841	-0.0291	#N/A	0	0	0	0	0	0	0	0	0	0	0
Tb927.3.3330	HSP20 heat shock protein 20, putative	Mito.biogenesis	0.6491	4.07883e-06	0.6831	7.52507e-07	0.2584	0.149028	0.034	0.852875	0.390655	0.00170228	0.3354	0.0127691	0.0286	#N/A	0	0	0	0	0	0	0	0	0	0	0
Tb927.3.3340	3', 5'-cyclic nucleotide phosphodiesterase, putative (PDED)	Lipids	0.3108	0.00603646	-0.0362	0.79311	0.2723	0.0327839	-0.347	0.00128723	0.0385495	0.690563	0.0861	0.480833	1.189	0.0109141	0	0	1	0	0	0	0	0	0	1	0
Tb927.3.3350	hypothetical protein, conserved	ZUnknown	-0.21	0.141773	0.2639	0.056478	-0.2798	0.0679653	0.4739	0.000144452	0.0697855	0.549586	-0.2867	0.0201541	0.189	#N/A	0	0	0	0	0	0	0	0	0	0	0
Tb927.3.3360	acyltransferase, putative	Lipids	0.1103	0.451005	0.3769	0.00255138	-0.0369	0.87384	0.2666	0.0346511	0.147193	0.177879	-0.135	0.218422	0.6415	#N/A	0	0	0	0	0	0	0	0	0	0	0
Tb927.3.3370	hypothetical protein, conserved	ZUnknown	-0.1734	0.258105	-0.0142	0.93758	-0.0533	0.822081	0.1592	0.272404	-0.120023	0.319971	0.245	0.0496805	-0.3959	#N/A	0	0	0	0	0	0	0	0	0	0	0
Tb927.3.3380	TFIIF-stimulated CTD phosphatase, putative	Protein.phosphatase	-0.2123	0.138271	-0.297	0.0264095	0.0601	0.782532	-0.0847	0.565026	-0.27244	0.0181575	-0.3891	0.052803	0.3561	#N/A	0	0	0	0	0	0	0	0	0	0	0
Tb927.3.3410	aspartyl aminopeptidase, putative,metallo-peptidase, Clan MH, Family M20	Protease	0.298	0.0213591	0.2193	0.0908982	0.291	0.0394798	-0.0787	0.587548	0.00703589	0.94799	0.2517	0.0248934	0.5361	#N/A	0	0	0	0	0	0	0	0	0	0	0
Tb927.3.3440	phytanoyl-CoA dioxygenase (PhyH), putative	ZUnknown	0.2426	0.0838374	0.0825	0.587139	0.1672	0.33473	-0.1601	0.25183	0.075349	0.50942	0.4204	0.00539026	0.1243	#N/A	0	0	0	0	0	0	0	0	0	0	0
Tb927.3.3450	ARL3A	Cytoskeleton	-0.2812	0.059997	-0.194	0.201341	-0.2701	0.102101	0.0872	0.581623	-0.0110924	0.929417	-1.0516	0.0026382	-1.3959	0.000366714	0	1	0	1	0	0	0	0	0	0	1
Tb927.3.3460	SDH5 succinate dehydrogenase (complex II) subunit	Mito.e.transport	0.3941	0.000591543	0.2923	0.0109012	0.1704	0.25166	-0.1018	0.431814	0.223788	0.0248675	0.1189	0.258462	0.757	#N/A	0	0	0	0	0	0	0	0	0	0	0
Tb927.3.3470	cytochrome b5, putative (CYB5)	Mito.e.transport	-0.0613	0.797123	0.1047	0.628908	0.0014	0.99817	0.166	0.407226	-0.0627028	0.695265	0.0175	0.919428	0.1506	#N/A	0	0	0	0	0	0	0	0	0	0	0
Tb927.3.3480	U2 small nuclear ribonucleoprotein B, putative (RBP36 U2SNRNPB, U2B''	RNA.processing	-0.1162	0.44947	0.1183	0.430845	-0.1937	0.239982	0.2345	0.0758184	0.0775515	0.502211	-0.0604	0.601713	0.5261	#N/A	0	0	0	0	0	0	0	0	0	0	0
Tb927.3.3490	high mobility group protein, putative (TDP1)	Chromatin	-0.3919	0.0268996	-0.4863	0.00391712	-0.4246	0.0260945	-0.0944	0.62924	0.0327038	0.828536	-0.8256	0.00060575	-0.8365	#N/A	0	0	0	0	0	0	0	0	0	0	0
Tb927.3.3500	hypothetical protein, conserved	ZUnknown	-0.2808	0.0726403	-0.2557	0.0969204	-0.0524	0.836211	0.0251	0.88695	-0.228424	0.0772917	-0.3902	0.00417323	-0.3585	#N/A	0	0	0	0	0	0	0	0	0	0	0
Tb927.3.3510	hypothetical protein, conserved	ZUnknown	-0.0004	0.998467	0.7132	2.72177e-06	-0.0945	0.690927	0.7135	7.48479e-07	0.0941393	0.48056	1.0205	0.00241331	0.4542	#N/A	1	0	0	0	0	0	0	0	0	1	0
Tb927.3.3520	POMP25	Mito.membrane	0.0342	0.891205	0.4277	0.0242027	-0.2971	0.20119	0.3935	0.0355006	0.331341	0.0418118	0.3299	0.0254004	-0.0439	#N/A	0	0	0	0	0	0	0	0	0	0	0
Tb927.3.3530	hypothetical protein, conserved	ZUnknown	-0.306	0.0644452	-0.0874	0.637208	-0.2751	0.136695	0.2186	0.168067	-0.0308292	0.823857	-0.3295	0.0746355	-0.1361	#N/A	0	0	0	0	0	0	0	0	0	0	0
Tb927.3.3540	TbNup53b Inner ring, FG Nup facing both sides	Nuclear.transport	-0.1794	0.187709	-0.0833	0.564289	-0.0967	0.596987	0.0961	0.484948	-0.0827186	0.448259	0.0163	0.901634	-0.0291	#N/A	0	0	0	0	0	0	0	0	0	0	0
Tb927.3.3550	hypothetical protein, conserved	ZUnknown	-0.1841	0.189253	0.4324	0.000639868	0.0056	0.982709	0.6165	2.71776e-07	-0.189745	0.0906781	0.1882	0.131071	0.6508	#N/A	0	0	0	0	0	0	0	0	0	0	0
Tb927.3.3560	U-box domain containing protein, putative	ZUnknown	-0.539	1.29354e-06	-0.108	0.407567	-0.3589	0.00367068	0.4311	7.28071e-05	-0.180092	0.075213	-0.3034	0.0290311	-0.0145	#N/A	0	0	0	0	0	0	0	0	0	0	0
Tb927.3.3570	hypothetical protein, conserved, no clear yeast or human matches	ZUnknown	0.0379	0.901424	-0.1092	0.680979	-0.5413	0.0388795	-0.1472	0.564975	0.579192	0.00409089	0.8363	0.00308782	-0.074	#N/A	0	0	0	0	0	0	0	0	0	0	0
Tb927.3.3580	lipophosphoglycan biosynthetic protein, putative (LPG3)=GRP94 ER chaperone	Glycans	-0.2659	0.0472364	0.0055	0.972592	-0.3974	0.00451145	0.2714	0.0375748	0.131513	0.242235	-0.521	0.00151044	-0.2345	#N/A	0	0	0	0	0	0	0	0	0	0	0
Tb927.3.3590	U3 small nucleolar ribonucleoprotein protein MPP10, putative	rRNA.tRNA.process	0.1728	0.20216	0.6829	8.68086e-09	-0.1644	0.320023	0.5101	1.52488e-05	0.337182	0.00186084	0.9522	0.000367465	0.516	#N/A	0	0	0	0	0	0	0	0	0	0	0
Tb927.3.3600	hypothetical protein	ZUnknown	0.3637	0.00257659	0.0353	0.811306	0.1952	0.189487	-0.3284	0.00452023	0.168496	0.10368	0.864	0.00150999	-0.2863	#N/A	0	0	0	0	0	0	0	0	0	0	0
Tb927.3.3610	PEX7 peroxisomal targeting signal type 2 receptor	Glycosome	-0.2326	0.0961638	0.1068	0.482256	-0.4308	0.00162134	0.3394	0.00741173	0.198278	0.0894996	0.2637	0.0834056	0.0286	#N/A	0	0	0	0	0	0	0	0	0	0	0
Tb927.3.3620	hypothetical protein, conserved	ZUnknown	-0.1501	0.296625	-0.4369	0.000377211	-0.078	0.692604	-0.2868	0.0181998	-0.0720772	0.520207	-0.2316	0.126509	0.2987	#N/A	0	0	0	0	0	0	0	0	0	0	0
Tb927.3.3630	EF-TS Mitochondrial elongation factor ts	Mito.translation	0.4041	0.00864015	0.5119	0.000545764	-0.005	0.98729	0.1078	0.540147	0.409068	0.00187587	0.874	0.000901138	0.6135	#N/A	0	0	0	0	0	0	0	0	0	0	0
Tb927.3.3640	FG-GAP repeat protein, putative,intergrin alpha chain protein, putative	Cytoskeleton	-0.4824	7.6133e-05	-0.1368	0.321173	-0.3019	0.0244637	0.3456	0.00303698	-0.18052	0.0989488	0.1898	0.105378	-0.0589	#N/A	0	0	0	0	0	0	0	0	0	0	0
Tb927.3.3650	hypothetical protein, conserved	ZUnknown	-0.3015	0.0192483	-0.1219	0.386334	-0.0708	0.714775	0.1796	0.155398	-0.230752	0.034878	-0.6095	0.00101197	-0.2863	#N/A	0	0	0	0	0	0	0	0	0	0	0
Tb927.3.3660	NADH-ubiquinone oxidoreductase complex I subunit, putative	Mito.e.transport	0.1852	0.175129	-0.0092	0.954181	0.0125	0.960479	-0.1944	0.127883	0.172705	0.113786	0.4533	0.00509914	-0.152	#N/A	0	0	0	0	0	0	0	0	0	0	0
Tb927.3.3670	TRRM3	RNA.binding	0.1707	0.221371	0.7361	1.87905e-09	-0.102	0.596125	0.5654	2.758e-06	0.272674	0.014142	1.2262	0.000172585	0.5753	#N/A	1	0	0	0	0	0	0	0	0	1	0
Tb927.3.3680	hypothetical protein, conserved	Mito.pathway	-0.0813	0.670395	-0.0948	0.594936	-0.138	0.525642	-0.0135	0.941995	0.0566862	0.674278	0.5661	0.00684459	0.1375	#N/A	0	0	0	0	0	0	0	0	0	0	0
Tb927.3.3690	flagellar radial spoke protein-like, putative	Cytoskeleton	-0.5733	6.62338e-08	-0.5284	4.92338e-07	-0.3706	0.00105028	0.0449	0.725215	-0.202711	0.0376059	-0.9604	0.000333886	-1.152	#N/A	0	0	0	0	0	0	0	0	0	0	0
Tb927.3.3700	hypothetical protein	ZUnknown	0.1187	0.623146	-0.0052	0.983508	-0.016	0.966989	-0.124	0.576721	0.13469	0.43013	0.7022	0.0215562	-0.3959	#N/A	0	0	0	0	0	0	0	0	0	0	0
Tb927.3.3710	Scavenger mRNA decapping enzyme C-term binding, putative	ZUnknown	0.0345	0.878526	-0.3863	0.0183016	0.0837	0.754693	-0.4209	0.00663835	-0.0491604	0.733062	0.0346	0.750481	-0.5146	#N/A	0	0	0	0	0	0	0	0	0	0	0
Tb927.3.3720	Golgi vesicular membrane trafficking protein, putative	Vesicular.transport	0.061	0.782142	-0.374	0.0273916	0.0736	0.797795	-0.435	0.00659966	-0.0125963	0.932371	0.3435	0.0625607	-0.6897	#N/A	0	0	0	0	0	0	0	0	0	0	0
Tb927.3.3730	ABC transporter, putative	Transporter	-0.1207	0.434505	0.2804	0.0387042	0.0567	0.809247	0.401	0.00220575	-0.177398	0.125846	1.1199	0.00194377	1.3618	#N/A	1	0	0	0	0	0	0	0	0	1	0
Tb927.3.3740	Zinc-finger double-stranded RNA-binding, putative	ZUnknown	0.2377	0.042581	0.3813	0.000503748	0.092	0.586129	0.1436	0.235599	0.145736	0.135142	0.5961	0.00628881	0.111	#N/A	0	0	0	0	0	0	0	0	0	0	0
Tb927.3.3750	paraflagellar rod protein PFC7	Cytoskeleton	0.7245	5.91374e-07	0.33	0.0279008	0.3806	0.0260061	-0.3945	0.00826648	0.343927	0.00778556	-0.6158	0.00331944	-0.2345	#N/A	0	0	0	0	0	0	0	0	0	0	0
Tb927.3.3760	tryparedoxin (TRYP1)	Redox	0.0679	0.720777	0.1527	0.362223	-0.153	0.467532	0.0849	0.626352	0.220823	0.0946955	-0.9534	0.000726639	-1.0589	0.00472733	0	0	0	1	0	0	0	0	0	0	1
Tb927.3.3770	paraflagellar rod protein PFC6	Cytoskeleton	-0.4475	0.000127671	-0.5234	3.40377e-06	-0.2698	0.0379783	-0.076	0.55675	-0.177609	0.0888045	-0.5242	0.00451446	-1.0893	0.0301169	0	0	0	1	0	0	0	0	0	0	1
Tb927.3.3800	hypothetical protein, conserved	ZUnknown	-0.2186	0.0759809	0.1137	0.387242	-0.1891	0.188282	0.3323	0.00317446	-0.0294788	0.773085	-0.1554	0.17784	0.0286	#N/A	0	0	0	0	0	0	0	0	0	0	0
Tb927.3.3810	Etoposide-induced protein 2.4 (EI24), putative	ZUnknown	-0.1468	0.39449	-0.077	0.663647	0.001	0.998219	0.0698	0.685075	-0.147765	0.257374	-0.0121	0.905801	-0.1681	#N/A	0	0	0	0	0	0	0	0	0	0	0
Tb927.3.3820	hypothetical protein, conserved	ZUnknown	-0.1197	0.418479	-0.1345	0.33834	-0.1061	0.564412	-0.0148	0.926615	-0.0136099	0.903061	-0.6249	0.00336481	-0.3771	#N/A	0	0	0	0	0	0	0	0	0	0	0
Tb927.3.3830	hypothetical protein, conserved	ZUnknown	-0.3911	0.018408	-0.4914	0.00184218	-0.2801	0.145964	-0.1003	0.576077	-0.111035	0.434641	-0.3681	0.0162229	-0.1681	#N/A	0	0	0	0	0	0	0	0	0	0	0
Tb927.3.3840	Family of unknown function (DUF572), putative	ZUnknown	-0.0741	0.75097	-0.0549	0.811023	-0.3878	0.0734448	0.0192	0.934279	0.313665	0.0526549	-0.1153	0.507474	-0.6666	#N/A	0	0	0	0	0	0	0	0	0	0	0
Tb927.3.3850	Sec23-binding domain of Sec16, matches yeast proline-rich domain proteins associated with actin organisation	Vesicular.transport	-0.3439	0.21404	0.7033	0.00507875	0.0927	0.841583	1.0472	1.50145e-05	-0.436536	0.0479367	0.2947	0.0434708	0.3561	#N/A	0	0	0	0	0	0	0	0	1	0	0
Tb927.3.3860	lipase, putative,triacylglycerol lipase, putative	Lipids	0.0808	0.578225	0.3094	0.00995423	0.1982	0.18542	0.2285	0.0633106	-0.11736	0.258845	-0.4823	0.00287863	0.3103	#N/A	0	0	0	0	0	0	0	0	0	0	0
Tb927.3.3870	lipase domain protein, putative	Lipids	0.0915	0.543506	0.4228	0.000594659	0.1874	0.252454	0.3314	0.00850146	-0.0959335	0.380998	-0.2604	0.0851456	0.7655	#N/A	0	0	0	0	0	0	0	0	0	0	0
Tb927.3.3880	hypothetical protein, conserved	ZUnknown	0.1683	0.31479	-0.1243	0.453599	-0.244	0.190542	-0.2927	0.0464104	0.412288	0.00161519	-0.3941	0.0260774	-0.7131	#N/A	0	0	0	0	0	0	0	0	0	0	0
Tb927.3.3890	hypothetical protein, conserved	Mito.pathway	0.4749	0.00149827	0.2372	0.124899	0.0468	0.867295	-0.2377	0.124955	0.428091	0.000974699	0.457	0.0234055	-0.2009	#N/A	0	0	0	0	0	0	0	0	0	0	0
Tb927.3.3900	carnitine O-palmitoyltransferase II, putative (CPT II)	Lipids	0.6109	7.54695e-07	0.3679	0.00337009	0.2663	0.0847709	-0.2431	0.0663301	0.344661	0.00189222	0.4258	0.0159818	1.0215	0.0100073	0	0	1	0	0	0	0	0	0	1	0
Tb927.3.3910	RNApol Rpc34 family, pol III subunit, likely homologue of yeast RPC34	RNA.synthesis	-0.0259	0.901073	-0.0504	0.790414	0.0648	0.799645	-0.0245	0.896038	-0.0906719	0.494538	0.3849	0.0682641	-0.2176	#N/A	0	0	0	0	0	0	0	0	0	0	0
Tb927.3.3920	AUK2 serine/threonine-protein kinase	Protein.kinase	-0.2538	0.0475457	-0.4355	0.000213458	-0.0923	0.609291	-0.1817	0.136665	-0.161524	0.131254	-0.8014	0.00414773	-0.2688	#N/A	0	0	0	0	0	0	0	0	0	0	0
Tb927.3.3940	DRBD11	RNA.binding	0.361	0.0288026	0.15	0.400582	0.0891	0.742949	-0.211	0.225902	0.271961	0.0507945	0.1785	0.189877	0.8639	#N/A	0	0	0	0	0	0	0	0	0	0	0
Tb927.3.3950	hypothetical protein, conserved	ZUnknown	0.2815	0.0175576	0.0973	0.453865	-0.0852	0.634337	-0.1843	0.124342	0.36676	0.000277941	0.7876	0.00774917	0.2141	#N/A	0	0	0	0	0	0	0	0	0	0	0
Tb927.3.3960	DRBD6A	RNA.binding	0.0416	0.795884	-0.4502	0.000154919	0.184	0.25038	-0.4918	1.86436e-05	-0.142307	0.188197	-0.2057	0.180428	0.696	#N/A	0	0	0	0	0	0	0	0	0	0	0
Tb927.3.3970	RNA binding protein, putative, LYAR-type C2HC zinc finger domain	RNA.binding	0.217	0.117568	-0.0788	0.59434	0.0105	0.966989	-0.2958	0.0190338	0.206476	0.0667057	0.4498	0.0159865	-0.6666	#N/A	0	0	0	0	0	0	0	0	0	0	0
Tb927.3.3980	hypothetical protein, conserved	ZUnknown	0.3011	0.017631	0.1364	0.309519	0.1867	0.23527	-0.1647	0.207415	0.114379	0.284178	0.8687	0.000386726	0.516	#N/A	0	0	0	0	0	0	0	0	0	0	0
Tb927.3.3990	KREPB6	Mito.RNA	-0.1097	0.506892	-0.4056	0.00274794	-0.2005	0.254164	-0.2959	0.0259171	0.0907804	0.459125	0.5677	0.00723125	-0.415	#N/A	0	0	0	0	0	0	0	0	0	0	0
Tb927.3.4000	Adaptin complex AP1 sigma subunit	Vesicular.transport	0.0821	0.646649	-0.0076	0.966039	0.0088	0.973598	-0.0897	0.586619	0.0732341	0.563201	0.0033	0.976394	-0.1203	#N/A	0	0	0	0	0	0	0	0	0	0	0
Tb927.3.4010	hypothetical protein	ZUnknown	-0.2999	0.0464867	0.6756	2.19582e-06	0.2052	0.256606	0.9755	1.3729e-13	-0.505106	5.20395e-05	-1.8777	0.00116876	1.0215	#N/A	0	1	0	0	0	0	0	0	0	0	1
Tb927.3.4020	PI4 kinase	Signalling	0.0067	0.988089	1.5623	5.24303e-09	0.3068	0.454192	1.5556	4.48178e-09	-0.300102	0.226066	-0.7218	0.0052476	0.111	#N/A	0	0	0	0	1	0	0	0	1	1	0
Tb927.3.4030	hypothetical protein, conserved	Mito.pathway	-0.0857	0.639004	0.9985	1.69751e-12	0.0338	0.909875	1.0842	2.27044e-15	-0.119513	0.356183	-0.1047	0.258849	0.3103	#N/A	0	0	0	0	0	0	0	0	1	0	0
Tb927.3.4040	Ankyrin repeats (3 copies), putative	ZUnknown	0.2472	0.0395949	0.3656	0.00122447	0.1873	0.197404	0.1184	0.354864	0.059862	0.549425	-0.1066	0.32485	0.2869	#N/A	0	0	0	0	0	0	0	0	0	0	0
Tb927.3.4050	hypothetical protein, conserved	ZUnknown	-0.0267	0.91507	-0.0086	0.969303	-0.0003	0.999559	0.0181	0.93597	-0.0264218	0.86713	0.4855	0.00961412	-0.415	#N/A	0	0	0	0	0	0	0	0	0	0	0
Tb927.3.4060	asparagine synthase, putative	ZUnknown	-0.1263	0.326944	0.1633	0.179813	0.0232	0.918712	0.2897	0.0101957	-0.149522	0.132616	0.2934	0.018998	-0.1047	#N/A	0	0	0	0	0	0	0	0	0	0	0
Tb927.3.4120	hypothetical protein, conserved	ZUnknown	-0.0531	0.737484	-0.003	0.985041	0.0611	0.767379	0.0502	0.732387	-0.114217	0.29147	0.2148	0.0453698	-0.811	#N/A	0	0	0	0	0	0	0	0	0	0	0
Tb927.3.4130	hypothetical protein, conserved	ZUnknown	0.2789	0.071027	0.2252	0.141624	0.0775	0.747752	-0.0537	0.757277	0.201428	0.11197	0.2177	0.098309	-0.1203	#N/A	0	0	0	0	0	0	0	0	0	0	0
Tb927.3.4140	hypothetical protein, conserved	ZUnknown	0.0829	0.568221	0.1423	0.275446	0.1332	0.410645	0.0594	0.671051	-0.0503255	0.627308	0.0796	0.47611	-0.3401	#N/A	0	0	0	0	0	0	0	0	0	0	0
Tb927.3.4150	hypothetical protein, conserved	ZUnknown	-0.1854	0.208728	-0.2616	0.0567761	-0.0702	0.744191	-0.0762	0.61408	-0.115146	0.327189	0.3721	0.00912981	-0.2515	#N/A	0	0	0	0	0	0	0	0	0	0	0
Tb927.3.4160	XPC-binding domain/UBA/TS-N domain containing protein, putative	ZUnknown	0.3085	0.0181639	0.225	0.0860926	-0.1443	0.41615	-0.0834	0.570983	0.452822	4.74284e-05	0.3896	0.00413348	0.6229	#N/A	0	0	0	0	0	0	0	0	0	0	0
Tb927.3.4170	CRK9AP	RNA.processing	-0.0195	0.931244	-0.3553	0.0288356	-0.0057	0.986199	-0.3358	0.0312465	-0.0137796	0.922778	0.0383	0.683239	0.1243	#N/A	0	0	0	0	0	0	0	0	0	0	0
Tb927.3.4180	hypothetical protein	ZUnknown	0.6601	1.18827e-08	0.3488	0.00298488	0.4293	0.000663617	-0.3113	0.00951734	0.230825	0.0256608	0.9242	0.000681585	1.1506	0.0054168	0	0	1	0	0	0	0	0	0	1	0
Tb927.3.4190	endosomal integral membrane protein, putative	Vesicular.transport	-0.0495	0.723652	-0.0424	0.755455	-0.0009	0.99817	0.0071	0.959694	-0.0486349	0.614947	-0.3405	0.0115881	0.4647	#N/A	0	0	0	0	0	0	0	0	0	0	0
Tb927.3.4200	Integral membrane protein S linking to the trans Golgi network, putative	ZUnknown	-0.1586	0.28476	-0.1447	0.319138	-0.0709	0.737161	0.0139	0.932782	-0.0876246	0.449124	-0.0468	0.656537	-0.3959	#N/A	0	0	0	0	0	0	0	0	0	0	0
Tb927.3.4210	hypothetical protein, conserved, dsRNA binding domain	Mito.pathway	-0.4483	0.00556985	1.0423	8.56489e-12	-0.1061	0.680506	1.4906	2.16332e-24	-0.342226	0.0144062	-0.1435	0.233362	0.5558	#N/A	0	0	0	0	1	0	0	0	1	1	0
Tb927.3.4220	Zn-finger domain protein, putative	Zinc.finger	-0.1654	0.173359	0.1176	0.343397	-0.3365	0.0053513	0.2829	0.0102839	0.171185	0.0815662	-0.2659	0.0491726	0.3896	#N/A	0	0	0	0	0	0	0	0	0	0	0
Tb927.3.4230	CMF33 subtilisin-like serine peptidase	Cytoskeleton	-0.1266	0.483245	0.5382	0.000322788	-0.12	0.616191	0.6648	5.14723e-06	-0.00664825	0.960461	-0.325	0.0118552	1.0635	#N/A	0	0	0	0	0	0	0	0	0	0	0
Tb927.3.4240	tryparedoxin 2, TRX2	Redox	-0.0668	0.76534	-0.3578	0.0408309	-0.2043	0.377765	-0.2911	0.0868309	0.137472	0.370816	0.4033	0.0138554	-0.2688	#N/A	0	0	0	0	0	0	0	0	0	0	0
Tb927.3.4250	hypothetical protein, conserved	ZUnknown	-0.1832	0.154028	-0.4963	9.52349e-06	-0.1781	0.227605	-0.313	0.00460474	-0.00514984	0.960547	0.1573	0.334609	-0.0145	#N/A	0	0	0	0	0	0	0	0	0	0	0
Tb927.3.4260	Acyl-coenzyme A thioesterase, putative	Mito.pathway	0.3623	0.00255896	-0.0137	0.928924	0.2316	0.109387	-0.3759	0.00106618	0.130635	0.207276	0.0238	0.868285	0.5753	#N/A	0	0	0	0	0	0	0	0	0	0	0
Tb927.3.4270	hypothetical protein, conserved	ZUnknown	-0.017	0.923915	-0.0031	0.984977	-0.1564	0.38297	0.0138	0.934421	0.139431	0.219064	0.0934	0.394834	1.6736	#N/A	0	0	0	0	0	0	0	0	0	0	0
Tb927.3.4280	mismatch repair protein MSH5	DNA	0.3065	0.00882911	0.2455	0.0349374	0.7183	6.10729e-12	-0.0609	0.65431	-0.411788	2.42729e-05	0.869	0.000483319	0.9782	#N/A	0	0	0	0	0	0	0	0	0	0	0
Tb927.3.4290	paraflagellar rod component PFR1	Cytoskeleton	-0.5875	6.38885e-08	-0.476	1.20882e-05	-0.24	0.0626477	0.1115	0.35427	-0.347428	0.000470867	-2.2215	5.32686e-05	-1.5564	4.49164e-05	0	1	0	1	0	0	0	0	0	0	1
Tb927.3.4340	diphthamide synthesis protein, putative	Enzyme	0.0339	0.86586	-0.2766	0.0651751	0.1798	0.348154	-0.3104	0.029362	-0.145956	0.253338	-0.1429	0.306572	0.1375	#N/A	0	0	0	0	0	0	0	0	0	0	0
Tb927.3.4350	twin BRCT domain containing protein, putative	ZUnknown	-0.1425	0.281993	0.0838	0.543239	-0.0465	0.821002	0.2263	0.0560591	-0.0960859	0.353221	0.0756	0.546608	0.2388	#N/A	0	0	0	0	0	0	0	0	0	0	0
Tb927.3.4370	Vesicle coat protein involved in Golgi to plasma membrane transport, putative	ZUnknown	-0.0081	0.972759	-0.1605	0.387242	0.1815	0.423827	-0.1524	0.402243	-0.189581	0.190964	0.163	0.136558	0.0426	#N/A	0	0	0	0	0	0	0	0	0	0	0
Tb927.3.4380	Tob55, SAM50	Mito.biogenesis	0.1109	0.503463	-0.0919	0.565239	-0.0417	0.872087	-0.2028	0.155439	0.152583	0.211463	0.3198	0.0338936	0.3785	#N/A	0	0	0	0	0	0	0	0	0	0	0
Tb927.3.4390	dihydrolipoamide dehydrogenase, putative (GCVL-1)	Enzyme	-0.0066	0.972792	-0.0401	0.81475	0.0929	0.652603	-0.0335	0.837997	-0.0994749	0.402163	0.2171	0.0753037	0.2987	#N/A	0	0	0	0	0	0	0	0	0	0	0
Tb927.3.4400	BBP41	Cytoskeleton	0.1809	0.362511	-0.024	0.914902	-0.1311	0.623301	-0.2048	0.268731	0.31201	0.0406999	-0.4148	0.0362129	-0.6439	#N/A	0	0	0	0	0	0	0	0	0	0	0
Tb927.3.4410	pre-RNA processing PIH1/Nop17, putative	ZUnknown	0.2262	0.174441	-0.003	0.987547	0.0601	0.822081	-0.2292	0.141201	0.166075	0.210746	-0.0252	0.864998	-0.5778	#N/A	0	0	0	0	0	0	0	0	0	0	0
Tb927.3.4420	hypothetical protein, conserved, alpha/beta hydrolase domain	Enzyme	-0.1243	0.421261	-0.1431	0.327271	0.1525	0.381893	-0.0188	0.908055	-0.276728	0.0163688	-0.0174	0.923065	-0.2009	#N/A	0	0	0	0	0	0	0	0	0	0	0
Tb927.3.4430	hypothetical protein, conserved	ZUnknown	-0.087	0.600636	0.3355	0.0154583	0.1466	0.426183	0.4225	0.00127551	-0.233631	0.0473094	0.1373	0.326305	-0.2009	#N/A	0	0	0	0	0	0	0	0	0	0	0
Tb927.3.4440	hypothetical protein, conserved	ZUnknown	0.3938	0.00265331	0.1546	0.267922	0.3355	0.0195553	-0.2392	0.0696163	0.0583812	0.60116	0.2066	0.101719	-0.7131	#N/A	0	0	0	0	0	0	0	0	0	0	0
Tb927.3.4450	hypothetical protein, conserved	ZUnknown	0.4737	5.50566e-05	0.1291	0.316123	0.2158	0.139571	-0.3445	0.00284554	0.257811	0.0123575	0.6133	0.000866777	-0.0145	#N/A	0	0	0	0	0	0	0	0	0	0	0
Tb927.3.4460	hypothetical protein, conserved	ZUnknown	0.219	0.130721	-0.1332	0.362836	0.1657	0.348699	-0.3522	0.00596265	0.0533046	0.64617	-0.0412	0.750964	-0.1203	#N/A	0	0	0	0	0	0	0	0	0	0	0
Tb927.3.4470	hypothetical protein, conserved	ZUnknown	0.2634	0.0334461	0.0221	0.881916	0.1364	0.399771	-0.2413	0.0411498	0.127058	0.21721	0.2936	0.0909212	0.0426	#N/A	0	0	0	0	0	0	0	0	0	0	0
Tb927.3.4480	hypothetical protein, conserved	ZUnknown	0.1392	0.406548	-0.2679	0.0673913	0.0888	0.695096	-0.4071	0.00279275	0.0503734	0.688766	0.0757	0.713809	-0.5995	#N/A	0	0	0	0	0	0	0	0	0	0	0
Tb927.3.4490	protein farnesyltransferase alpha subunit, putative	Prenylation	0.2548	0.0288026	0.0492	0.713101	0.2718	0.0309669	-0.2056	0.070497	-0.0170043	0.860702	0.0435	0.641923	0	#N/A	0	0	0	0	0	0	0	0	0	0	0
Tb927.3.4500	fumarate hydratase, class I (FHc)	Glucose.glycerol	0.1899	0.11765	0.019	0.894779	-0.0658	0.720111	-0.1709	0.144707	0.25573	0.00981305	0.2904	0.11193	0.1375	#N/A	0	0	0	0	0	0	0	0	0	0	0
Tb927.3.4510	hypothetical protein, conserved	Cytoskeleton	-0.4831	0.000444578	0.7876	3.56431e-09	-0.1343	0.502869	1.2707	7.09404e-24	-0.348829	0.0040288	-0.2667	0.0301523	0.2987	#N/A	0	0	0	0	0	0	0	0	1	0	0
Tb927.3.4520	hypothetical protein, conserved	ZUnknown	0.3583	0.019179	0.2601	0.0894636	0.3719	0.0224316	-0.0982	0.565876	-0.0135991	0.914573	0.1816	0.194722	-0.3771	#N/A	0	0	0	0	0	0	0	0	0	0	0
Tb927.3.4530	hypothetical protein, conserved	ZUnknown	0.0942	0.634081	0.216	0.209944	0.1691	0.433903	0.1219	0.500985	-0.07494	0.588186	0.3	0.0281709	-0.6897	#N/A	0	0	0	0	0	0	0	0	0	0	0
Tb927.3.4540	NOL1/NOP2/sun family, putative	ZUnknown	0.1759	0.235372	0.6657	3.53015e-07	0.1232	0.520268	0.4898	0.000160717	0.0527408	0.650501	0.4792	0.00339519	0.2016	#N/A	0	0	0	0	0	0	0	0	0	0	0
Tb927.3.4550	KRIPP6/TbPPR6 Kinetoplast ribosomal PPR-repeat containing protein	Mito.translation	0.1233	0.38037	0.7007	3.68275e-09	0.1862	0.227605	0.5774	5.96099e-07	-0.0629095	0.553657	0.5431	0.00261375	0.0566	#N/A	0	0	0	0	0	0	0	0	0	0	0
Tb927.3.4560	AMPKalpha2	Protein.kinase	0.148	0.242847	0.0846	0.520343	0.1134	0.494496	-0.0634	0.643094	0.034584	0.729344	-0.093	0.434493	1.1177	#N/A	0	0	0	0	0	0	0	0	0	0	0
Tb927.3.4570	UDP-GlcNAc:PI a1-6 GlcNAc-transferase, putative	Glycans	-0.0719	0.652744	0.1942	0.159401	0.2749	0.0636306	0.2661	0.0411758	-0.346727	0.00197627	0.1388	0.246338	-0.0291	#N/A	0	0	0	0	0	0	0	0	0	0	0
Tb927.3.4580	hypothetical protein, conserved	ZUnknown	-0.2649	0.0682971	0.6627	7.9554e-07	-0.1545	0.41615	0.9276	1.93575e-13	-0.110396	0.359551	0.1503	0.316078	0.2141	#N/A	0	0	0	0	0	0	0	0	0	0	0
Tb927.3.4590	hypothetical protein, conserved	ZUnknown	0.1723	0.194478	-0.0046	0.975759	-0.0181	0.93986	-0.177	0.161694	0.190472	0.0723103	0.0166	0.885923	1.4957	#N/A	0	0	0	0	0	0	0	0	0	0	0
Tb927.3.4600	hypothetical protein, conserved	ZUnknown	0.2953	0.0106695	0.5075	3.19246e-06	0.1192	0.458816	0.2122	0.071641	0.176061	0.0744335	0.7325	0.00121275	0.4005	#N/A	0	0	0	0	0	0	0	0	0	0	0
Tb927.3.4610	Right handed beta helix region, putative	ZUnknown	-0.7325	2.18671e-05	1.2447	6.90828e-14	-0.3798	0.0744362	1.9773	7.74646e-35	-0.352699	0.0224664	-0.4252	0.0190873	0.9782	#N/A	0	0	0	0	1	0	0	0	1	1	0
Tb927.3.4620	AAA domain containing protein, putative	ZUnknown	-0.1896	0.247607	1.3815	6.42657e-23	-0.0731	0.775333	1.5711	1.01275e-30	-0.116477	0.368813	0.4705	0.0111469	0.585	#N/A	0	0	0	0	1	0	0	0	1	1	0
Tb927.3.4630	UDP-glucose:glycoprotein glucosyltransferase, ER quality control	Glycans	-0.2645	0.0826234	0.8364	1.11823e-09	-0.1395	0.506381	1.1009	6.79969e-17	-0.124947	0.321164	-0.0385	0.772695	1.0426	0.00616284	0	0	1	0	0	0	0	0	1	1	0
Tb927.3.4640	POMP26	Mito.membrane	0.3117	0.037267	-0.0812	0.619953	0.2678	0.114221	-0.3929	0.00398019	0.0438829	0.721317	0.6517	0.00391535	0.4114	#N/A	0	0	0	0	0	0	0	0	0	0	0
Tb927.3.4650	C-8 sterol isomerase, putative	Sterols	1.1072	7.75579e-21	0.6407	5.20553e-08	0.4416	0.00127915	-0.4664	0.000153673	0.665569	9.16796e-10	0.3258	0.0370443	0.5059	#N/A	0	0	0	0	0	1	0	0	0	1	0
Tb927.3.4660	WD domain, G-beta repeat, putative	ZUnknown	-0.3382	0.00275757	-0.4717	1.08163e-05	-0.0279	0.893117	-0.1335	0.24777	-0.310301	0.00156242	-0.2358	0.110355	-0.2688	#N/A	0	0	0	0	0	0	0	0	0	0	0
Tb927.3.4670	CRK10 cdc2- like protein kinase	Protein.kinase	-0.3893	0.00147526	-0.8952	1.18654e-15	0.0684	0.7203	-0.506	2.67493e-06	-0.457623	1.74362e-05	-0.022	0.862635	0.8237	#N/A	0	0	0	0	0	0	0	0	0	0	0
Tb927.3.4680	RAB GDP dissociation inhibitor alpha, putative	Signalling	0.0553	0.712548	0.0487	0.735669	0.0076	0.973326	-0.0065	0.966792	0.047659	0.647023	-0.5068	0.00225387	-0.304	#N/A	0	0	0	0	0	0	0	0	0	0	0
Tb927.3.4690	DTW domain containing protein, putative	ZUnknown	-0.4241	0.00133771	-0.1526	0.295673	-0.1549	0.364613	0.2714	0.0344966	-0.26914	0.0202889	0.4959	0.00840702	0.0286	#N/A	0	0	0	0	0	0	0	0	0	0	0
Tb927.3.4700	Domain of unknown function (DUF4379), putative	ZUnknown	-0.1769	0.28781	-0.025	0.896007	-0.0831	0.724083	0.1519	0.338151	-0.09381	0.470271	0.1003	0.419378	0.0144	#N/A	0	0	0	0	0	0	0	0	0	0	0
Tb927.3.4710	hypothetical protein, conserved	ZUnknown	0.1191	0.335269	-0.0449	0.733681	0.1063	0.499938	-0.164	0.152509	0.0128864	0.892217	0.4852	0.022833	1.1243	#N/A	0	0	0	0	0	0	0	0	0	0	0
Tb927.3.4720	dynamin DLP1	Vesicular.transport	-0.1566	0.187709	-0.2049	0.0673062	-0.0295	0.887602	-0.0483	0.707567	-0.127133	0.181385	-0.7078	0.00121917	-0.5353	#N/A	0	0	0	0	0	0	0	0	0	0	0
Tb927.3.4730	leucine-rich repeat protein (LRRP)	LRRP	-0.7195	2.93881e-06	-0.1834	0.301814	-0.4753	0.00304265	0.5361	0.000181576	-0.244279	0.083457	0.0769	0.609366	-0.0145	#N/A	0	0	0	0	0	0	0	0	0	0	0
Tb927.3.4740	NAD-dependent glycerol-3-phosphate dehydrogenase N-terminus, putative	ZUnknown	-0.0917	0.635057	0.3637	0.0254741	-0.1059	0.656064	0.4554	0.0027275	0.0142507	0.917272	0.4509	0.0118552	0.2141	#N/A	0	0	0	0	0	0	0	0	0	0	0
Tb927.3.4750	aminopeptidase, putative,metallo-peptidase, Clan MA(E) Family M1	Protease	-0.5503	1.99686e-05	0.4921	0.000197163	-0.1102	0.564696	1.0424	1.77844e-18	-0.440113	0.000138401	0.0749	0.419611	-0.3585	#N/A	0	0	0	0	0	0	0	0	1	0	0
Tb927.3.4800	hypothetical protein, conserved	ZUnknown	0.0818	0.576032	0.026	0.863297	0.1407	0.380583	-0.0559	0.692151	-0.0588629	0.572133	0.9114	0.00225771	0.5361	#N/A	0	0	0	0	0	0	0	0	0	0	0
Tb927.3.4810	DNA replication complex GINS protein SLD5, putative	DNA	0.1829	0.242562	0.123	0.439898	0.0858	0.698664	-0.0598	0.719955	0.0971033	0.428558	0.459	0.00748127	0.0426	#N/A	0	0	0	0	0	0	0	0	0	0	0
Tb927.3.4820	acyltransferase, putative	Lipids	0.0727	0.597796	0.3007	0.00787421	-0.1692	0.239026	0.2281	0.0449091	0.241845	0.0143721	0.6891	0.00748815	0.4751	#N/A	0	0	0	0	0	0	0	0	0	0	0
Tb927.3.4830	hypothetical protein	ZUnknown	-0.2193	0.103728	-0.1682	0.212802	-0.1691	0.298568	0.0511	0.729111	-0.0502043	0.65038	0.0812	0.466187	0.516	#N/A	0	0	0	0	0	0	0	0	0	0	0
Tb927.3.4840	ubiquitin hydrolase, putative,cysteine peptidase, Clan CA, family C19, putative	Ubiquitin.proteasome	-0.2738	0.0332329	0.5742	1.89248e-06	-0.0173	0.94397	0.848	5.55791e-14	-0.256519	0.0175099	-0.1096	0.198583	0.2987	#N/A	0	0	0	0	0	0	0	0	0	0	0
Tb927.3.4850	enoyl-CoA hydratase, mitochondrial precursor, putative	Lipids	0.0501	0.740221	-0.0906	0.503992	0.0982	0.575001	-0.1407	0.265207	-0.0481401	0.640756	0.3318	0.0206125	-0.2345	#N/A	0	0	0	0	0	0	0	0	0	0	0
Tb927.3.4860	MKK1 protein kinase	Protein.kinase	-0.2391	0.166733	-0.5722	0.000160118	0.0791	0.75442	-0.3331	0.0265907	-0.318199	0.0211579	-0.9209	0.00200677	-0.1844	#N/A	0	0	0	0	0	0	0	0	0	0	0
Tb927.3.4870	hypothetical protein, conserved	ZUnknown	0.2026	0.302002	-0.1514	0.434466	0.2396	0.280955	-0.354	0.0381578	-0.0369661	0.805683	0.1205	0.19172	0.3219	#N/A	0	0	0	0	0	0	0	0	0	0	0
Tb927.3.4880	nucleosome assembly protein (NAP), putative	ZUnknown	0.1956	0.28982	0.2435	0.162856	-0.0804	0.772352	0.0479	0.810991	0.275924	0.0556163	0.6964	0.00113436	-0.1047	#N/A	0	0	0	0	0	0	0	0	0	0	0
Tb927.3.4890	ubiquinone biosynthesis protein COQ7 homolog, putative	Mito.pathway	0.1751	0.402034	-0.2065	0.284302	0.1107	0.694779	-0.3816	0.0290525	0.0644155	0.680638	0.313	0.0376091	0.1243	#N/A	0	0	0	0	0	0	0	0	0	0	0
Tb927.3.4900	tRNA isopentenyltransferase, putative	rRNA.tRNA.process	0.4185	0.00125387	0.2879	0.0272809	0.0836	0.68647	-0.1306	0.358254	0.334931	0.00288315	0.5574	0.0037111	-0.1361	#N/A	0	0	0	0	0	0	0	0	0	0	0
Tb927.3.4910	signal peptide peptidase, putative,aspartic peptidase, clan AD, family A22B, putative	Vesicular.transport	0.0209	0.906312	0.0536	0.733596	-0.1617	0.345576	0.0328	0.834014	0.182605	0.108663	-0.4829	0.00298719	-0.2515	#N/A	0	0	0	0	0	0	0	0	0	0	0
Tb927.3.4920	LETM1 and EF-hand domain-containing protein 1, inner mitochondrial membrane?	Mito.pathway	0.3115	0.0084999	0.4152	0.000245735	0.1525	0.32316	0.1037	0.430412	0.159062	0.114637	0.3448	0.0270932	0.251	#N/A	0	0	0	0	0	0	0	0	0	0	0
Tb927.3.4930	hypothetical protein, conserved	ZUnknown	0.0607	0.790502	0.0393	0.859626	0.0498	0.878239	-0.0214	0.923144	0.0109556	0.942898	0.5317	0.00253167	-0.6897	#N/A	0	0	0	0	0	0	0	0	0	0	0
Tb927.3.4940	5-histidylcysteine sulfoxide synthase, 1st step ovothiol s/s	Redox	0.0243	0.872025	0.4282	7.49897e-05	-0.0702	0.689625	0.4039	0.00012973	0.0944874	0.328365	0.321	0.05421	1.1699	0.00444734	0	0	1	0	0	0	0	0	0	1	0
Tb927.3.4950	hypothetical protein, conserved	ZUnknown	-0.0273	0.87832	0.3314	0.0131345	0.1611	0.340683	0.3587	0.00491951	-0.188352	0.0959375	0.2357	0.0787151	0.0976	#N/A	0	0	0	0	0	0	0	0	0	0	0
Tb927.3.4960	Trypanosome-specific kinesin family 2	Cytoskeleton	-0.5268	0.000277474	1.2322	9.6777e-19	-0.2964	0.093375	1.759	1.49005e-39	-0.230442	0.0724443	0.4037	0.0265729	1.2388	0.00652016	0	0	1	0	1	0	0	0	1	1	0
Tb927.3.4970	hypothetical protein, conserved	ZUnknown	-0.3261	0.0067349	0.1805	0.153279	-0.1643	0.287403	0.5065	4.9283e-06	-0.161745	0.119778	0.0697	0.48701	0.275	#N/A	0	0	0	0	0	0	0	0	0	0	0
Tb927.3.4990	oxidoreductase, putative	Enzyme	0.3636	0.0138043	0.4451	0.00174323	0.3833	0.0142449	0.0815	0.63295	-0.0196376	0.873323	0.4147	0.0175702	0.2869	#N/A	0	0	0	0	0	0	0	0	0	0	0
Tb927.3.5000	hypothetical protein, conserved	ZUnknown	0.0021	0.992439	-0.1942	0.152197	-0.0452	0.843928	-0.1963	0.136033	0.0472543	0.676961	0.2592	0.0468288	0.251	#N/A	0	0	0	0	0	0	0	0	0	0	0
Tb927.3.5010	hypothetical protein, conserved	ZUnknown	-0.5856	1.26063e-06	-0.5277	1.09315e-05	-0.5259	1.35267e-05	0.0579	0.682559	-0.0596967	0.591056	-0.7426	0.00329212	-0.9714	#N/A	0	0	0	0	0	0	0	0	0	0	0
Tb927.3.5020	Flagellar Member 6 (FLAM6)	Cytoskeleton	-0.3803	0.00594686	0.3048	0.0288955	-0.2073	0.243197	0.6851	6.96133e-08	-0.172969	0.147913	-0.464	0.00263107	-0.0589	#N/A	0	0	0	0	0	0	0	0	0	0	0
Tb927.3.5030	KU70 protein (KU70)	DNA	-0.2227	0.133099	0.4433	0.00140581	-0.0006	0.998731	0.6659	1.59467e-07	-0.222034	0.0642175	0.1493	0.271834	0.0976	#N/A	0	0	0	0	0	0	0	0	0	0	0
Tb927.3.5040	hypothetical protein, conserved	ZUnknown	-0.1961	0.121286	-0.1198	0.361437	-0.0951	0.579484	0.0763	0.565026	-0.100972	0.328083	0.0934	0.274418	0.0566	#N/A	0	0	0	0	0	0	0	0	0	0	0
Tb927.3.5050	60S ribosomal protein L4	Ribosome	0.5231	0.0868117	0.5122	0.0860926	-0.0147	0.980128	-0.0109	0.978162	0.537819	0.0327858	0.643	0.0024915	-0.0589	#N/A	0	0	0	0	0	0	0	0	0	0	0
Tb927.3.5060	Ankyrin repeats (many copies)/Ankyrin repeats (3 copies), putative	ZUnknown	-0.5962	1.79724e-07	-0.5077	8.43243e-06	-0.3286	0.00814177	0.0885	0.490761	-0.267605	0.0106165	-0.9182	0.000966758	-0.9714	#N/A	0	0	0	0	0	0	0	0	0	0	0
Tb927.3.5070	hypothetical protein, conserved	ZUnknown	0.112	0.370507	0.079	0.528601	-0.0005	0.998731	-0.033	0.803852	0.112519	0.237964	0.1693	0.174974	-0.1047	#N/A	0	0	0	0	0	0	0	0	0	0	0
Tb927.3.5080	PSP1 C-terminal conserved region, putative	ZUnknown	0.1939	0.113438	-0.1178	0.350145	0.2634	0.0492171	-0.3117	0.00595369	-0.0695339	0.485309	0.1567	0.409652	0.856	#N/A	0	0	0	0	0	0	0	0	0	0	0
Tb927.3.5090	tryparedoxin, putative	Redox	-0.0199	0.917114	-0.1625	0.282198	-0.1146	0.575629	-0.1426	0.334277	0.0946893	0.439489	0.6612	0.00187294	-0.3219	#N/A	0	0	0	0	0	0	0	0	0	0	0
Tb927.3.5100	TFIIH basal transcription factor subunit XPB	RNA.synthesis	-0.2937	0.0114111	0.2135	0.0749913	-0.163	0.257142	0.5073	1.18953e-06	-0.130768	0.189959	0.1436	0.225007	0.2141	#N/A	0	0	0	0	0	0	0	0	0	0	0
Tb927.3.5110	hypothetical protein, conserved, no domains	ZUnknown	-0.2493	0.0698093	-0.3222	0.0131128	-0.177	0.283778	-0.0729	0.619143	-0.0722652	0.526911	0.1524	0.249548	-0.0291	#N/A	0	0	0	0	0	0	0	0	0	0	0
Tb927.3.5120	Ankyrin repeats (3 copies), putative	ZUnknown	-0.4777	0.000677959	-0.6959	1.67581e-07	-0.1273	0.521083	-0.2182	0.122008	-0.350363	0.00462761	-0.3819	0.0160972	-0.1681	#N/A	0	0	0	0	0	0	0	0	0	0	0
Tb927.3.5130	exonuclease, putative	ZUnknown	0.1755	0.163325	-0.2007	0.0901118	0.0083	0.970323	-0.3762	0.000506726	0.167183	0.0976262	0.9567	0.000348239	-0.1844	#N/A	0	0	0	0	0	0	0	0	0	0	0
Tb927.3.5140	exonuclease, putative	ZUnknown	-0.3737	0.000763968	-0.6334	1.20333e-09	-0.1704	0.225032	-0.2597	0.0162044	-0.203272	0.0375929	0.3774	0.00646547	0.6415	#N/A	0	0	0	0	0	0	0	0	0	0	0
Tb927.3.5150	exonuclease, putative	RNA.degradation	0.2222	0.111742	0.246	0.0674625	0.0525	0.818734	0.0238	0.882337	0.169687	0.134517	-0.1883	0.387714	-0.152	#N/A	0	0	0	0	0	0	0	0	0	0	0
Tb927.3.5160	BBP136	Cytoskeleton	-0.6581	1.04642e-07	-0.1668	0.232034	-0.3579	0.0108354	0.4913	4.35242e-05	-0.300226	0.00800151	0.0212	0.861405	0.0286	#N/A	0	0	0	0	0	0	0	0	0	0	0
Tb927.3.5170	hypothetical protein, conserved	ZUnknown	-0.039	0.835077	-0.0524	0.762909	-0.1029	0.626693	-0.0134	0.938536	0.0639161	0.605522	0.1742	0.147229	-0.3959	#N/A	0	0	0	0	0	0	0	0	0	0	0
Tb927.3.5180	cofilin/actin depolymerizing factor, putative	Cytoskeleton	0.04	0.795501	-0.1824	0.143621	0.1895	0.199282	-0.2224	0.0625402	-0.149506	0.148525	-0.7785	0.00506588	-0.3219	#N/A	0	0	0	0	0	0	0	0	0	0	0
Tb927.3.5190	hypothetical protein, conserved	ZUnknown	0.6573	4.07755e-10	0.1363	0.244245	0.2828	0.0244637	-0.521	3.30803e-07	0.374454	8.73583e-05	0.4803	0.0109678	0.5558	#N/A	0	0	0	0	0	0	0	0	0	0	0
Tb927.3.5200	hypothetical protein, conserved	ZUnknown	-0.3225	0.0285377	-0.5955	9.4028e-06	0.0031	0.992416	-0.273	0.0436545	-0.325593	0.00845161	-0.3369	0.0142793	-0.2863	#N/A	0	0	0	0	0	0	0	0	0	0	0
Tb927.3.5210	hypothetical protein, conserved	ZUnknown	0.0698	0.644176	-0.3896	0.000965688	0.1465	0.370433	-0.4595	4.10241e-05	-0.0766418	0.471459	0.6591	0.000828491	0.84	#N/A	0	0	0	0	0	0	0	0	0	0	0
Tb927.3.5220	hypothetical protein, conserved	ZUnknown	-0.2351	0.0497998	-0.3882	0.00043855	-0.0469	0.808762	-0.1532	0.188055	-0.188163	0.059418	-0.2925	0.0215603	0.6323	#N/A	0	0	0	0	0	0	0	0	0	0	0
Tb927.3.5230	DNA repair protein, putative	DNA	-0.2038	0.108903	0.0844	0.54284	0.0102	0.96499	0.2882	0.0125235	-0.213986	0.0388181	-0.1115	0.396479	-0.4344	#N/A	0	0	0	0	0	0	0	0	0	0	0
Tb927.3.5240	KRIPP8 Mitchondrial SSU ribosomal associated (PPR)	Mito.translation	0.2905	0.0160778	0.1999	0.10035	0.2503	0.0661554	-0.0906	0.497304	0.0402416	0.691107	0.1947	0.147039	-0.0439	#N/A	0	0	0	0	0	0	0	0	0	0	0
Tb927.3.5250	ZC3H8	RNA.binding	0.0046	0.976346	-0.1786	0.112829	-0.0528	0.776966	-0.1831	0.101386	0.0573585	0.54436	0.2068	0.202772	1.7991	#N/A	0	0	0	0	0	0	0	0	0	0	0
Tb927.3.5260	hypothetical protein, conserved	ZUnknown	-0.243	0.0917437	-0.524	5.01482e-05	-0.0464	0.8447	-0.281	0.0318357	-0.196545	0.0964843	-0.0902	0.553424	0.111	#N/A	0	0	0	0	0	0	0	0	0	0	0
Tb927.3.5270	DNA-directed RNA polymerases II subunit, putative (RPB4)	RNA.synthesis	0.1064	0.546929	-0.0921	0.584361	0.05	0.847331	-0.1985	0.187035	0.0563882	0.658919	0.398	0.0189164	-0.5353	#N/A	0	0	0	0	0	0	0	0	0	0	0
Tb927.3.5280	spliceosome-associated protein 49, SF3b(SAP)49 (DRBD1)	RNA.processing	0.2138	0.156108	0.0451	0.79219	0.1081	0.602223	-0.1687	0.248512	0.105699	0.379443	-0.0709	0.540751	-0.3401	#N/A	0	0	0	0	0	0	0	0	0	0	0
Tb927.3.5290	hypothetical protein, conserved	ZUnknown	-0.2992	0.0358181	0.5429	5.85893e-05	-0.0973	0.643602	0.842	1.89193e-11	-0.201862	0.0917833	0.1876	0.117966	0.1635	#N/A	0	0	0	0	0	0	0	0	0	0	0
Tb927.3.5300	hypothetical protein, conserved, sigpep, no domains	ZUnknown	0.3779	0.0175371	0.2358	0.1441	0.004	0.991015	-0.1421	0.406039	0.373927	0.00546918	0.8787	0.00303988	0.0144	#N/A	0	0	0	0	0	0	0	0	0	0	0
Tb927.3.5310	paraflagellar rod protein,I2 antigen	Cytoskeleton	-0.387	0.00963662	0.5743	6.01235e-05	-0.0392	0.891986	0.9613	1.1034e-12	-0.347832	0.0067754	-0.8597	0.00104689	0.111	#N/A	0	0	0	0	0	0	0	0	0	0	0
Tb927.3.5320	hypothetical protein, conserved, UBX5 of yeast 3e-4, blast-back +ve, interaction with ubiquitinated proteins	Ubiquitin.proteasome	0.1464	0.251256	-0.1283	0.302328	0.0863	0.618353	-0.2747	0.0139661	0.0600573	0.548081	0.0963	0.331411	-0.2345	#N/A	0	0	0	0	0	0	0	0	0	0	0
Tb927.3.5330	ADP-ribosylation factor GTPase activating protein, centaurin beta 5 (Cnt-b5)	Vesicular.transport	0.3656	0.0126246	0.0791	0.631169	-0.055	0.831236	-0.2865	0.0450844	0.420524	0.00077695	0.1565	0.325104	-0.3771	#N/A	0	0	0	0	0	0	0	0	0	0	0
Tb927.3.5340	Hsc70-interacting protein (Hip), putative	Chaperone	0.3401	0.00690528	0.4342	0.000330152	0.1456	0.39196	0.094	0.512154	0.194546	0.0705273	-0.3635	0.0262214	-0.1681	#N/A	0	0	0	0	0	0	0	0	0	0	0
Tb927.3.5350	hypothetical protein, conserved, no known domains	ZUnknown	-0.2487	0.0574449	-0.5493	2.72744e-06	-0.1469	0.364613	-0.3006	0.00944909	-0.10178	0.350679	-0.7023	0.00447994	-1	#N/A	0	0	0	0	0	0	0	0	0	0	0
Tb927.3.5360	FHA domain containing protein, putative	ZUnknown	0.2228	0.171968	-0.0559	0.757019	0.1284	0.555343	-0.2787	0.0599876	0.0944401	0.465637	0.0779	0.569416	0.2869	#N/A	0	0	0	0	0	0	0	0	0	0	0
Tb927.3.5370	hypothetical protein, conserved	DNA	-0.2595	0.0320375	-0.5087	3.79158e-06	-0.0097	0.965431	-0.2493	0.0243875	-0.249764	0.0138294	-1.2811	0.000171256	-1.5995	0.000208176	0	1	0	1	0	0	0	0	0	0	1
Tb927.3.5380	Tubulin-tyrosine ligase family, putative	ZUnknown	0.0625	0.673247	-0.2084	0.0881114	-0.0144	0.951443	-0.2708	0.0193204	0.0768503	0.459474	-0.3125	0.0165523	-0.3219	#N/A	0	0	0	0	0	0	0	0	0	0	0
Tb927.3.5390	Ring finger domain containing protein, putative	ZUnknown	-0.1882	0.151994	-0.654	7.16679e-09	0.1011	0.57116	-0.4658	2.74823e-05	-0.289285	0.0061492	-0.3453	0.00666155	0.546	#N/A	0	0	0	0	0	0	0	0	0	0	0
Tb927.3.5400	RIO1 protein kinase	Protein.kinase	0.4275	0.00029531	0.3302	0.0049501	-0.0152	0.949894	-0.0973	0.472707	0.442679	2.0324e-05	1.1028	0.000350974	-0.0589	#N/A	1	0	0	0	0	0	0	0	0	1	0
Tb927.3.5410	hypothetical protein, conserved, no clear yeast or human matches	ZUnknown	0.2891	0.0947185	-0.0053	0.978303	0.216	0.302489	-0.2944	0.0693899	0.0730633	0.600986	0.9751	0.000688693	-0.5778	#N/A	0	0	0	0	0	0	0	0	0	0	0
Tb927.3.5420	protein transport protein Sec24	Vesicular.transport	0.238	0.047134	0.1734	0.149652	0.1532	0.315161	-0.0646	0.633184	0.0848073	0.39447	0.173	0.110996	0.6229	#N/A	0	0	0	0	0	0	0	0	0	0	0
Tb927.3.5430	hypothetical protein, conserved	ZUnknown	-0.0823	0.623099	-0.0595	0.715286	-0.3113	0.0430829	0.0227	0.890685	0.229007	0.0565846	0.9481	0.000938187	0.1375	#N/A	0	0	0	0	0	0	0	0	0	0	0
Tb927.3.5440	SNF2 DNA repair protein, putative	DNA	0.0663	0.639735	0.3261	0.00438032	0.131	0.413648	0.2598	0.0259168	-0.0647055	0.518287	0.0814	0.529883	0.3219	#N/A	0	0	0	0	0	0	0	0	0	0	0
Tb927.3.5450	BBP96	Cytoskeleton	-0.073	0.652744	0.6298	7.28375e-07	0.0273	0.918208	0.7028	9.63624e-09	-0.100345	0.38264	-0.2052	0.0506666	0.3896	#N/A	0	0	0	0	0	0	0	0	0	0	0
Tb927.3.5460	RBSR3	RNA.processing	-0.0716	0.623897	0.494	2.19319e-05	-0.124	0.45327	0.5656	2.94746e-07	0.052422	0.613694	-0.1839	0.0825184	-0.2009	#N/A	0	0	0	0	0	0	0	0	0	0	0
Tb927.3.5470	hypothetical protein, conserved	ZUnknown	0.4064	0.00291699	0.0255	0.879554	0.0838	0.697851	-0.3809	0.00342146	0.322648	0.00607181	0.4744	0.0144742	0.1763	#N/A	0	0	0	0	0	0	0	0	0	0	0
Tb927.3.5480	hypothetical protein, conserved	ZUnknown	0.0876	0.620193	-0.1218	0.449166	0.2155	0.229749	-0.2094	0.154063	-0.127842	0.302384	0.6672	0.0067479	-0.304	#N/A	0	0	0	0	0	0	0	0	0	0	0
Tb927.3.5490	flagellar transport protein, putative (PIFTB2)	Cytoskeleton	-0.2211	0.0508315	-0.2088	0.0595936	-0.1612	0.242582	0.0122	0.929799	-0.0598777	0.526826	-0.1725	0.107517	-0.1361	#N/A	0	0	0	0	0	0	0	0	0	0	0
Tb927.3.5500	DNA-directed RNA polymerase II subunit 3, putative, (RPB3)	RNA.synthesis	0.0529	0.779645	-0.1049	0.531709	0.1318	0.5254	-0.1578	0.309934	-0.0788536	0.535478	-0.1841	0.0991216	-0.1681	#N/A	0	0	0	0	0	0	0	0	0	0	0
Tb927.3.5510	hypothetical protein, conserved	ZUnknown	0.0048	0.976346	-0.2122	0.06821	0.1362	0.369347	-0.217	0.0558524	-0.131461	0.183536	-0.3366	0.0280289	-0.0589	#N/A	0	0	0	0	0	0	0	0	0	0	0
Tb927.3.5520	proteasome regulatory non-ATPase subunit 1 (RPN1)	Ubiquitin.proteasome	-0.1273	0.366274	0.3101	0.0128546	-0.0273	0.91118	0.4374	0.00022632	-0.100046	0.353551	-0.2877	0.0367431	-0.304	#N/A	0	0	0	0	0	0	0	0	0	0	0
Tb927.3.5530	Tb-292 membrane associated protein	Membrane.protein	-0.3507	0.0225697	0.3934	0.00832344	-0.0267	0.930594	0.744	9.82581e-08	-0.323996	0.012871	0.0845	0.561268	1.3161	#N/A	0	0	0	0	0	0	0	0	0	0	0
Tb927.3.5540	FAP133, Component of the IFT dynein motor	Cytoskeleton	-0.0783	0.558331	-0.1839	0.110958	-0.0562	0.758807	-0.1056	0.376696	-0.0221271	0.819519	-0.1083	0.398153	-0.2176	#N/A	0	0	0	0	0	0	0	0	0	0	0
Tb927.3.5550	small GTP-binding protein, putative (TbRX1)	Signalling	-0.1008	0.51356	-0.3314	0.00991124	-0.1693	0.314954	-0.2305	0.0700482	0.0684919	0.548517	-0.3386	0.00788612	-0.6439	#N/A	0	0	0	0	0	0	0	0	0	0	0
Tb927.3.5560	hypothetical protein, conserved	ZUnknown	0.3727	0.0447807	0.1318	0.511397	0.1779	0.474488	-0.2409	0.192089	0.194822	0.201915	0.4692	0.00176353	-0.0589	#N/A	0	0	0	0	0	0	0	0	0	0	0
Tb927.3.5570	syntaxin, putative	Vesicular.transport	0.457	0.00060132	0.0544	0.732379	0.2901	0.0609128	-0.4026	0.00155627	0.166857	0.145584	-0.1301	0.305454	-0.6439	#N/A	0	0	0	0	0	0	0	0	0	0	0
Tb927.3.5580	tryptophanyl-tRNA synthetase, putative	Translation.tRNA	-0.1767	0.203825	-0.2902	0.0228596	-0.2268	0.135864	-0.1135	0.405228	0.0500848	0.653571	0.1234	0.211828	-0.6215	#N/A	0	0	0	0	0	0	0	0	0	0	0
Tb927.3.5590	hypothetical protein, conserved	ZUnknown	0.2343	0.0607198	0.0622	0.652755	0.1495	0.340551	-0.1722	0.160838	0.0848295	0.408526	0.4492	0.00992318	0.0144	#N/A	0	0	0	0	0	0	0	0	0	0	0
Tb927.3.5600	hypothetical protein, conserved	ZUnknown	0.5421	0.000181646	0.2735	0.0650849	0.4097	0.00980982	-0.2685	0.0717315	0.132352	0.28799	-0.0215	0.880518	-0.152	#N/A	0	0	0	0	0	0	0	0	0	0	0
Tb927.3.5610	ribosomal protein L3 mitochondrial, putative	Mito.translation	0.4699	0.000353767	0.3605	0.00580816	0.3076	0.0412837	-0.1094	0.465735	0.162293	0.152892	0.2695	0.0622004	0.1243	#N/A	0	0	0	0	0	0	0	0	0	0	0
Tb927.3.5620	FACT complex subunit SPT16, involved in pol II trasncription initiation, histone H2A/B dissociation from chromatin	RNA.synthesis	-0.1259	0.30656	0.3418	0.00168293	-0.1268	0.400315	0.4677	5.23844e-06	0.000837609	0.993027	-0.1874	0.197988	0	#N/A	0	0	0	0	0	0	0	0	0	0	0
Tb927.3.5630	3,2-trans-enoyl-CoA isomerase, mitochondrial precursor, putative	Lipids	0.2145	0.203116	-0.184	0.257865	0.0813	0.746149	-0.3985	0.00631737	0.133203	0.317248	0.065	0.530767	-0.5146	#N/A	0	0	0	0	0	0	0	0	0	0	0
Tb927.3.5640	nuclear transcription factor, putative	RNA.synthesis	0.0679	0.652086	-0.1451	0.269794	0.0733	0.704418	-0.213	0.0828964	-0.00540859	0.959388	0.0249	0.792789	-0.5564	#N/A	0	0	0	0	0	0	0	0	0	0	0
Tb927.3.5650	protein kinase, putative,serine/threonine protein kinase, putative	Protein.kinase	0.3329	0.00241107	-0.2789	0.00946316	0.1831	0.182581	-0.6117	5.48082e-10	0.149794	0.114468	0.1002	0.454179	0.4542	#N/A	0	0	0	0	0	0	0	0	0	0	0
Tb927.3.5660	GnT11 UDP-GlcNAc:α3-D-mannoside β1–2-N-acetylglucosaminyltransferase I	Glycans	0.0261	0.865914	-0.03	0.834617	-0.0897	0.603692	-0.0561	0.67419	0.115776	0.247641	0.1019	0.444418	0.4542	#N/A	0	0	0	0	0	0	0	0	0	0	0
Tb927.3.5670	hypothetical protein	ZUnknown	0.3222	0.09242	0.2212	0.250667	0.2181	0.359504	-0.101	0.628609	0.10402	0.500476	-0.0978	0.695227	0.0704	#N/A	0	0	0	0	0	0	0	0	0	0	0
Tb927.3.5690	hypothetical protein, conserved	ZUnknown	1.0951	3.00008e-22	1.1154	2.26248e-23	0.9292	2.88849e-16	0.0203	0.899456	0.165901	0.109459	-0.6208	0.0488122	-0.7612	#N/A	0	0	0	0	1	1	0	0	0	1	0
Tb927.3.5770	hypothetical protein	ZUnknown	-0.3479	0.0599962	-0.7814	2.05682e-06	-0.3119	0.133152	-0.4335	0.00721804	-0.0360113	0.816492	0.774	0.262914		#N/A	0	0	0	0	0	0	0	0	0	0	0
Tb927.4.310	hypothetical protein, conserved, C-terminal HECT E3 ligase domain (Neddylation)	Ubiquitin.proteasome	-0.2752	0.253634	1.2884	3.19802e-10	0.0383	0.932601	1.5636	5.86522e-15	-0.313572	0.0997672	0.2533	0.330125	1.4489	#N/A	0	0	0	0	1	0	0	0	1	1	0
Tb927.4.320	Eukaryotic protein of unknown function (DUF914), putative	ZUnknown	0.405	0.000833507	0.3948	0.000879221	0.1696	0.283778	-0.0102	0.947248	0.235418	0.0250438	0.5975	0.00150999	0.3448	#N/A	0	0	0	0	0	0	0	0	0	0	0
Tb927.4.330	hypothetical protein, conserved	Mito.pathway	0.6214	7.54657e-06	0.605	9.04922e-06	0.4699	0.00163861	-0.0165	0.930266	0.151559	0.210346	0.5671	0.0020225	0.2141	#N/A	0	0	0	0	0	0	0	0	0	0	0
Tb927.4.340	hypothetical protein, conserved	ZUnknown	0.0405	0.86699	-0.0358	0.87387	0.0849	0.77481	-0.0763	0.713845	-0.0443539	0.774897	0.1758	0.162776	-0.6215	#N/A	0	0	0	0	0	0	0	0	0	0	0
Tb927.4.350	hypothetical protein, conserved	ZUnknown	0.0697	0.639478	0.0297	0.84569	0.0575	0.776185	-0.0401	0.780446	0.0122563	0.906988	0.2861	0.0670969	0.0426	#N/A	0	0	0	0	0	0	0	0	0	0	0
Tb927.4.360	1,2-Dihydroxy-3-keto-5-methylthiopentene dioxygenase, putative	Amino.acids	0.1064	0.425287	-0.064	0.63169	-0.2427	0.0747967	-0.1704	0.151909	0.349064	0.000564916	0.4775	0.014211	-0.4344	#N/A	0	0	0	0	0	0	0	0	0	0	0
Tb927.4.370	hypothetical protein, conserved	ZUnknown	0.3199	0.021339	-0.1467	0.310545	0.1404	0.456072	-0.4667	0.000196017	0.179478	0.123924	0.1486	0.407368	-0.2515	#N/A	0	0	0	0	0	0	0	0	0	0	0
Tb927.4.380	WD domain, G-beta repeat, putative	ZUnknown	-0.231	0.153792	-0.2872	0.0604452	-0.3554	0.0331599	-0.0562	0.743519	0.124387	0.347003	0.1089	0.333498	-0.2345	#N/A	0	0	0	0	0	0	0	0	0	0	0
Tb927.4.390	hypothetical protein, conserved	ZUnknown	0.881	2.31635e-06	0.1811	0.375526	0.4831	0.0263849	-0.7	0.000104369	0.397985	0.013985	0.7297	0.00900394	0.0144	#N/A	0	0	0	0	0	0	0	0	0	0	0
Tb927.4.400	DRBD7	RNA.binding	0.2129	0.104824	-0.1114	0.413614	0.1541	0.342481	-0.3243	0.00605791	0.0587884	0.580564	0.4377	0.016091	-0.0893	#N/A	0	0	0	0	0	0	0	0	0	0	0
Tb927.4.410	CAF40	RNA.degradation	0.2722	0.041531	0.223	0.0918078	0.0952	0.625127	-0.0492	0.746352	0.177031	0.110392	0.615	0.00207835	0.516	#N/A	0	0	0	0	0	0	0	0	0	0	0
Tb927.4.420	TOR2 protein kinase	Protein.kinase	-0.171	0.296481	0.7699	3.16191e-08	-0.0389	0.892176	0.941	3.0784e-12	-0.132148	0.301028	0.389	0.0634567	1.384	#N/A	0	0	0	0	0	0	0	0	0	0	0
Tb927.4.440	NADH-ubiquinone oxidoreductase complex I subunit, putative	Mito.e.transport	0.5655	0.000281035	0.1132	0.520971	-0.1127	0.651526	-0.4522	0.00288899	0.678146	8.24073e-07	0.5659	0.00902964	-0.4941	#N/A	0	0	0	0	0	0	0	0	0	0	0
Tb927.4.450	coatomer alpha subunit, putative (TbCoatomerAlpha)	Vesicular.transport	0.1772	0.166962	0.1009	0.449412	0.1565	0.323696	-0.0763	0.581514	0.0207351	0.840151	-0.2683	0.0516433	0.3219	#N/A	0	0	0	0	0	0	0	0	0	0	0
Tb927.4.460	Alkylated DNA repair protein (alkB homolog), putative	DNA	0.314	0.0391302	-0.0588	0.733766	0.1883	0.323696	-0.3728	0.00771878	0.125715	0.31669	0.416	0.00696367	-0.2345	#N/A	0	0	0	0	0	0	0	0	0	0	0
Tb927.4.470	snoRNP protein GAR1, putative	rRNA.tRNA.process	0.1903	0.254872	0.3878	0.0109353	-0.1562	0.461198	0.1976	0.220428	0.346471	0.00885673	0.6424	0.00932733	-0.0589	#N/A	0	0	0	0	0	0	0	0	0	0	0
Tb927.4.480	Cullin binding, putative	Ubiquitin.proteasome	-0.01	0.968562	-0.299	0.0780573	-0.1509	0.52509	-0.2889	0.0786252	0.140903	0.333861	-0.2717	0.0356974	-0.5778	#N/A	0	0	0	0	0	0	0	0	0	0	0
Tb927.4.490	hypothetical protein, conserved	ZUnknown	0.1299	0.346509	-0.0771	0.578872	0.1795	0.236337	-0.207	0.0884797	-0.0496443	0.635794	0.0797	0.649554	-0.1361	#N/A	0	0	0	0	0	0	0	0	0	0	0
Tb927.4.500	FHA domain containing protein, putative	ZUnknown	0.0545	0.721262	-0.6509	4.37649e-09	0.5947	1.06277e-07	-0.7054	1.14247e-11	-0.540123	1.63405e-07	-0.718	0.00125358	1.541	0.000647645	0	0	1	0	0	0	0	0	0	1	0
Tb927.4.510	hypothetical protein, conserved	ZUnknown	0.2263	0.302353	-0.1549	0.475926	0.0802	0.810535	-0.3812	0.0458923	0.146072	0.387667	0.1555	0.396081	-0.2345	#N/A	0	0	0	0	0	0	0	0	0	0	0
Tb927.4.520	hypothetical protein, conserved	ZUnknown	0.6972	2.08275e-06	0.0907	0.592309	0.3792	0.0259749	-0.6065	1.40146e-05	0.317967	0.0134693	-0.0797	0.355319	-0.074	#N/A	0	0	0	0	0	0	0	0	0	0	0
Tb927.4.530	hypothetical protein, conserved	ZUnknown	-0.0071	0.970221	-0.1242	0.375324	-0.0356	0.88026	-0.1172	0.389466	0.0285029	0.796604	0.1081	0.251521	-0.1844	#N/A	0	0	0	0	0	0	0	0	0	0	0
Tb927.4.540	hypothetical protein, conserved	ZUnknown	0.0375	0.827417	-0.0286	0.861244	0.0579	0.79121	-0.0661	0.661879	-0.0204373	0.856979	0.8287	0.000348239	0.4751	#N/A	0	0	0	0	0	0	0	0	0	0	0
Tb927.4.550	Zinc knuckle, putative	Zinc.finger	0.3958	0.0200388	0.1686	0.350145	0.0219	0.947509	-0.2272	0.18879	0.37392	0.00921278	0.2029	0.165669	-0.3771	#N/A	0	0	0	0	0	0	0	0	0	0	0
Tb927.4.560	Cytoplasmic dynein 2 heavy chain (DYNC2H1), putative	Cytoskeleton	-0.5343	0.00655121	0.9589	1.93767e-07	-0.1973	0.488009	1.4932	4.15005e-17	-0.337064	0.0468507	-0.4445	0.0253266	1.189	#N/A	0	0	0	0	0	0	0	0	1	0	0
Tb927.4.570	Replication factor-A C terminal domain containing protein, putative	ZUnknown	-0.0756	0.640808	-0.2887	0.0288533	-0.101	0.606158	-0.2132	0.103425	0.025468	0.825027	-0.3487	0.0707691	-0.152	#N/A	0	0	0	0	0	0	0	0	0	0	0
Tb927.4.580	hypothetical protein, conserved	ZUnknown	-0.1199	0.513432	-0.3344	0.0312973	-0.0904	0.71122	-0.2145	0.17136	-0.0295139	0.82718	0.3566	0.111493	0.2141	#N/A	0	0	0	0	0	0	0	0	0	0	0
Tb927.4.590	PQQ-like domain/Protein of unknown function (DUF1620), putative	ZUnknown	0.0673	0.638913	0.369	0.00131231	0.006	0.979321	0.3017	0.0094048	0.0612794	0.546269	0.3468	0.0141465	-0.2345	#N/A	0	0	0	0	0	0	0	0	0	0	0
Tb927.4.600	Alpha/beta hydrolase family, putative	Mito.pathway	0.4537	0.000413811	0.2595	0.0470155	0.1366	0.451411	-0.1942	0.149882	0.317095	0.00456115	0.0638	0.596285	-0.1203	#N/A	0	0	0	0	0	0	0	0	0	0	0
Tb927.4.610	PX domain containing protein, putative	ZUnknown	0.1957	0.105889	-0.1135	0.36011	0.3883	0.000763623	-0.3092	0.00437016	-0.192579	0.0475814	0.0164	0.867288	0.1506	#N/A	0	0	0	0	0	0	0	0	0	0	0
Tb927.4.620	hypothetical protein, conserved	Cytoskeleton	-0.8666	3.12344e-10	0.5404	0.00014506	-0.3695	0.0251612	1.407	7.42423e-27	-0.497146	9.1392e-05	-0.6268	0.00497985	0.2141	#N/A	0	0	0	0	0	0	0	0	1	0	0
Tb927.4.630	MIC34	Mito.biogenesis	0.0403	0.841223	-0.1565	0.342598	-0.0587	0.823717	-0.1968	0.204165	0.0989548	0.453111	-0.024	0.883243	-0.6666	#N/A	0	0	0	0	0	0	0	0	0	0	0
Tb927.4.640	GRIP domain containing protein, putative	ZUnknown	0.0154	0.930983	-0.0838	0.57148	-0.0594	0.783434	-0.0992	0.488839	0.0748399	0.506082	0.5108	0.0121839	-0.2176	#N/A	0	0	0	0	0	0	0	0	0	0	0
Tb927.4.650	chaperone DNAj, putative, J19	Chaperone	0.3746	0.0141275	0.0159	0.933246	0.1464	0.486893	-0.3588	0.0130194	0.228255	0.0757561	-0.0793	0.522183	-0.0893	#N/A	0	0	0	0	0	0	0	0	0	0	0
Tb927.4.660	hypothetical protein, conserved	ZUnknown	-0.361	0.0030846	-0.0595	0.682596	-0.1073	0.53197	0.3015	0.0101077	-0.253711	0.0168875	-0.2053	0.046341	-0.3401	#N/A	0	0	0	0	0	0	0	0	0	0	0
Tb927.4.670	conserved protein, unknown function	ZUnknown	0.0142	0.923915	-0.1521	0.184785	-0.055	0.763071	-0.1663	0.13814	0.0692227	0.465519	0.0632	0.544504	0.6415	#N/A	0	0	0	0	0	0	0	0	0	0	0
Tb927.4.680	hypothetical protein, conserved	ZUnknown	0.2033	0.271391	0.0897	0.641323	0.1647	0.47316	-0.1137	0.544174	0.0386421	0.786984	0.4972	0.00482458	-0.6215	#N/A	0	0	0	0	0	0	0	0	0	0	0
Tb927.4.690	geranylgeranyl transferase type II beta subunit, putative	Prenylation	0.0372	0.850968	-0.3652	0.0122536	0.0015	0.99718	-0.4024	0.00358911	0.035719	0.782472	-0.422	0.00534968	-0.5146	#N/A	0	0	0	0	0	0	0	0	0	0	0
Tb927.4.700	hypothetical protein, conserved	ZUnknown	-0.1627	0.332032	-0.4626	0.00122648	-0.1127	0.606603	-0.2999	0.0341593	-0.0500955	0.699233	0.0436	0.849666	-0.5995	#N/A	0	0	0	0	0	0	0	0	0	0	0
Tb927.4.710	hypothetical protein, conserved	ZUnknown	-0.3949	0.00278394	-0.6923	1.53805e-08	-0.161	0.337946	-0.2974	0.0148457	-0.233933	0.0423933	0.3586	0.010637	0.5945	#N/A	0	0	0	0	0	0	0	0	0	0	0
Tb927.4.720	hypothetical protein, conserved, no clear yeast or human matches	Mito.pathway	0.848	9.40729e-08	0.5629	0.0003428	0.3189	0.114129	-0.2852	0.099482	0.52909	0.000167862	0.1882	0.192508	-0.0589	#N/A	0	0	0	0	0	0	0	0	0	0	0
Tb927.4.730	Peptidase family C78, putative	ZUnknown	-0.2799	0.0596234	-0.0497	0.779366	-0.2574	0.119645	0.2303	0.102519	-0.0225699	0.856025	0.2736	0.240479	-0.415	#N/A	0	0	0	0	0	0	0	0	0	0	0
Tb927.4.740	Rgp1, putative	ZUnknown	0.4936	2.01137e-05	0.2339	0.0503896	0.2683	0.0497072	-0.2597	0.0285873	0.225301	0.0270151	0.2737	0.0140164	0.2016	#N/A	0	0	0	0	0	0	0	0	0	0	0
Tb927.4.750	50S ribosomal protein L7Ae, putative	Mito.translation	0.4648	0.00182257	0.4661	0.00138603	0.0108	0.97036	0.0013	0.99544	0.454005	0.000452251	-0.0763	0.685974	-0.5353	#N/A	0	0	0	0	0	0	0	0	0	0	0
Tb927.4.760	adaptin complex AP1 gamma subunit	Vesicular.transport	-0.2555	0.0522916	0.1401	0.3123	-0.0067	0.978662	0.3956	0.00114304	-0.248847	0.0231723	-0.4364	0.0243939	-0.074	#N/A	0	0	0	0	0	0	0	0	0	0	0
Tb927.4.770	ubiquitin-protein ligase, putative (upl3)	Ubiquitin.proteasome	0.0958	0.487865	0.2951	0.0121715	-0.0515	0.802622	0.1992	0.10468	0.147315	0.15014	0.0725	0.485234	0.3785	#N/A	0	0	0	0	0	0	0	0	0	0	0
Tb927.4.780	Phosphatidylinositol N-acetylglucosaminyltransferase subunit Y, putative	ZUnknown	0.1354	0.495331	-0.1356	0.470955	-0.1193	0.642618	-0.271	0.107876	0.254692	0.0836309	0.4174	0.00544238	-0.7859	#N/A	0	0	0	0	0	0	0	0	0	0	0
Tb927.4.790	hypothetical protein, conserved	ZUnknown	-0.2634	0.113812	-0.3944	0.0108808	-0.2735	0.142995	-0.131	0.434517	0.0101075	0.941271	0.3044	0.100546	0.2141	#N/A	0	0	0	0	0	0	0	0	0	0	0
Tb927.4.800	TOR3 protein kinase = TOR-like 1	Protein.kinase	-0.293	0.096677	0.6078	0.000160973	-0.0166	0.961593	0.9008	5.83672e-09	-0.276473	0.0565785	-0.3404	0.0267781	0.9336	#N/A	0	0	0	0	0	0	0	0	0	0	0
Tb927.4.810	ESAG5, putative	ESAG	0.0169	0.915546	-0.1173	0.360859	0.0703	0.701389	-0.1342	0.276397	-0.053362	0.597862	-0.2393	0.154954	-0.304	#N/A	0	0	0	0	0	0	0	0	0	0	0
Tb927.4.820	TFIIF-stimulated CTD phosphatase, putative	Protein.phosphatase	-0.1396	0.343952	-0.1977	0.147113	-0.1735	0.294478	-0.058	0.69709	0.0339057	0.766312	0.0011	0.995475	0.0426	#N/A	0	0	0	0	0	0	0	0	0	0	0
Tb927.4.830	cytochrome c oxidase assembly protein PET191, putative	Mito.e.transport	0.3211	0.178073	0.1668	0.503094	-0.0593	0.888183	-0.1544	0.537006	0.380484	0.0466116	-0.2282	0.053704	0	#N/A	0	0	0	0	0	0	0	0	0	0	0
Tb927.4.840	Histidine kinase-, DNA gyrase B-, and HSP90-like ATPase, putative	ZUnknown	0.3958	0.000674588	0.002	0.988876	0.2705	0.0420465	-0.3938	0.000329317	0.125323	0.212619	0.3029	0.036575	0.263	#N/A	0	0	0	0	0	0	0	0	0	0	0
Tb927.4.850	hypothetical protein, conserved	ZUnknown	0.0485	0.805936	-0.2766	0.074287	-0.2302	0.233659	-0.3251	0.0266632	0.278703	0.0382691	0.0988	0.704422	-0.3959	#N/A	0	0	0	0	0	0	0	0	0	0	0
Tb927.4.860	hypothetical protein, conserved	ZUnknown	0.1144	0.463241	-0.0875	0.564293	0.1034	0.599941	-0.2019	0.133602	0.0110336	0.923733	-0.4386	0.0203787	-0.1361	#N/A	0	0	0	0	0	0	0	0	0	0	0
Tb927.4.870	dynein heavy chain DNAH10 IAD-1alpha inner arm dynein heavy chain	Cytoskeleton	-1.2495	4.63381e-12	0.5361	0.00494374	-0.343	0.156467	1.7856	1.30453e-24	-0.906523	6.51576e-08	-1.4146	0.000162506	0.6323	#N/A	0	1	0	0	0	0	0	1	1	0	1
Tb927.4.880	TPR-repeat-containing chaperone protein DNAJ, putative	Chaperone	-0.4276	0.000921106	-0.0922	0.541832	-0.0966	0.611655	0.3355	0.00677371	-0.331075	0.00347399	-0.1903	0.169437	-0.3219	#N/A	0	0	0	0	0	0	0	0	0	0	0
Tb927.4.890	small nuclear ribonucleoprotein SmD3, in U2	RNA.processing	0.1315	0.402586	0.0946	0.544784	-0.0954	0.649191	-0.0369	0.821971	0.226885	0.0567667	-0.4702	0.0414643	-0.4739	#N/A	0	0	0	0	0	0	0	0	0	0	0
Tb927.4.900	hypothetical protein, conserved	ZUnknown	-0.2344	0.119031	-0.2743	0.0559219	-0.2965	0.063544	-0.0399	0.807399	0.062165	0.61626	0.3485	0.00725614	0.1763	#N/A	0	0	0	0	0	0	0	0	0	0	0
Tb927.4.910	hypothetical protein, conserved	ZUnknown	0.1138	0.463045	-0.1253	0.390709	0.1202	0.520445	-0.2391	0.0686864	-0.00639263	0.955491	0.4329	0.0113472	0.0976	#N/A	0	0	0	0	0	0	0	0	0	0	0
Tb927.4.920	TPR repeat, putative	ZUnknown	0.1286	0.44947	0.0125	0.946841	-0.1276	0.548603	-0.116	0.472707	0.256142	0.0445093	0.0544	0.665706	0.0426	#N/A	0	0	0	0	0	0	0	0	0	0	0
Tb927.4.930	Mitchondrial LSU ribosomal protein L14, putative	Mito.translation	0.4041	0.00949294	0.0708	0.691853	0.1885	0.354176	-0.3333	0.0266947	0.215589	0.101153	0.4964	0.00558398	-0.2345	#N/A	0	0	0	0	0	0	0	0	0	0	0
Tb927.4.940	hypothetical protein, conserved	ZUnknown	0.0108	0.962293	-0.0603	0.744717	0.0613	0.811655	-0.071	0.685695	-0.0505176	0.702388	0.3672	0.00999425	-0.2009	#N/A	0	0	0	0	0	0	0	0	0	0	0
Tb927.4.950	hypothetical protein, conserved	ZUnknown	0.079	0.679509	0.0647	0.72688	-0.0418	0.885131	-0.0143	0.940195	0.120724	0.36661	0.687	0.00167559	-0.2863	#N/A	0	0	0	0	0	0	0	0	0	0	0
Tb927.4.960	WD domain, G-beta repeat, putative	ZUnknown	-0.3806	0.00477485	0.0195	0.910931	0.1356	0.464301	0.4001	0.00188422	-0.516224	8.90567e-06	-0.111	0.192344	-0.2009	#N/A	0	0	0	0	0	0	0	0	0	0	0
Tb927.4.970	hypothetical protein, conserved, no clear yeast or human matches	ZUnknown	0.3827	0.0715137	0.1173	0.610585	0.0083	0.984287	-0.2654	0.207135	0.374375	0.0320351	1.4051	0.000124567	-0.074	#N/A	1	0	0	0	0	0	0	0	0	1	0
Tb927.4.980	actin, putative	Cytoskeleton	0.0198	0.913171	0.1309	0.370061	-0.2185	0.177583	0.1111	0.446186	0.238311	0.0385044	0.3834	0.00861123	0.111	#N/A	0	0	0	0	0	0	0	0	0	0	0
Tb927.4.990	hypothetical protein, conserved	ZUnknown	-0.0016	0.994554	-0.0295	0.87387	-0.1088	0.623789	-0.0279	0.876805	0.107155	0.405607	0.124	0.424773	-0.152	#N/A	0	0	0	0	0	0	0	0	0	0	0
Tb927.4.1000	hypothetical protein, conserved	ZUnknown	-0.1091	0.449527	-0.397	0.00098466	-0.1858	0.252065	-0.2879	0.0208768	0.0766695	0.478613	0.6041	0.0135193	1.7485	#N/A	0	0	0	0	0	0	0	0	0	0	0
Tb927.4.1010	hypothetical protein	ZUnknown	-0.1161	0.687509	0.1088	0.696759	-0.0214	0.961593	0.2249	0.366903	-0.0947191	0.637909	-0.1823	0.428166	-0.5564	#N/A	0	0	0	0	0	0	0	0	0	0	0
Tb927.4.1020	Serine palmitoyltransferase	Lipids	-0.0652	0.647979	-0.0089	0.952759	-0.089	0.608235	0.0564	0.675706	0.0237302	0.815234	-0.3971	0.00799049	-0.2345	#N/A	0	0	0	0	0	0	0	0	0	0	0
Tb927.4.1030	Protein of unknown function (DUF501), putative	ZUnknown	-0.228	0.261233	-0.1538	0.459491	-0.2785	0.218224	0.0742	0.724641	0.0504812	0.754395	0.441	0.0109982	-0.0291	#N/A	0	0	0	0	0	0	0	0	0	0	0
Tb927.4.1040	hypothetical protein, conserved	ZUnknown	-0.3457	0.0506906	-0.699	1.12102e-05	-0.129	0.596125	-0.3532	0.0243772	-0.216694	0.142621	-0.2951	0.0265294	-0.1203	#N/A	0	0	0	0	0	0	0	0	0	0	0
Tb927.4.1050	IP5K kinase inositol phosphate kinase	ZUnknown	-0.0083	0.968891	0.4997	0.000302813	-0.0456	0.854814	0.508	0.000125625	0.0373333	0.758271	0.2494	0.203035	-0.152	#N/A	0	0	0	0	0	0	0	0	0	0	0
Tb927.4.1060	hypothetical protein, conserved	ZUnknown	-0.3182	0.0179302	0.7468	4.88032e-09	-0.0415	0.862096	1.0651	4.32531e-19	-0.276759	0.0154468	0.3401	0.110675	0.4957	#N/A	0	0	0	0	0	0	0	0	1	0	0
Tb927.4.1070	Mitchondrial LSU ribosomal protein L13, putative	Mito.translation	-0.0068	0.977045	-0.3861	0.0199376	-0.268	0.198183	-0.3793	0.0171845	0.261143	0.0778473	0.0854	0.434883	-0.0145	#N/A	0	0	0	0	0	0	0	0	0	0	0
Tb927.4.1080	V-type ATPase, A subunit, putative	Lysosome	-0.396	0.000369564	-0.0669	0.611947	-0.1555	0.274046	0.3291	0.00203321	-0.240454	0.014405	-0.5431	0.00144803	-0.2345	#N/A	0	0	0	0	0	0	0	0	0	0	0
Tb927.4.1090	endosomal integral membrane protein, putative	Vesicular.transport	-0.4942	4.73451e-05	-0.3545	0.00396564	-0.1385	0.39575	0.1397	0.27455	-0.355721	0.00104427	-0.1864	0.110957	-0.074	#N/A	0	0	0	0	0	0	0	0	0	0	0
Tb927.4.1110	hypothetical protein, conserved, predicted GPI anchor	Membrane.protein	-0.4638	0.000136873	-0.1192	0.394471	-0.2197	0.12498	0.3446	0.0028793	-0.244097	0.0243669	0.0838	0.393621	0.1763	#N/A	0	0	0	0	0	0	0	0	0	0	0
Tb927.4.1120	hypothetical protein, conserved	ZUnknown	0.535	3.17892e-06	0.4584	5.40441e-05	0.2021	0.169928	-0.0766	0.580811	0.332924	0.00110411	0.3312	0.017155	0.7312	#N/A	0	0	0	0	0	0	0	0	0	0	0
Tb927.4.1130	Complex 1 protein (LYR family), putative	Mito.e.transport	-0.2652	0.0692899	-0.0425	0.807488	-0.1019	0.616191	0.2227	0.108407	-0.163348	0.176726	0.1868	0.107885	0	#N/A	0	0	0	0	0	0	0	0	0	0	0
Tb927.4.1140	PI4 kinase	Signalling	-0.0006	0.997156	0.3458	0.00633713	0.0899	0.633895	0.3464	0.00476844	-0.0904623	0.40615	-0.1457	0.327474	0.4854	#N/A	0	0	0	0	0	0	0	0	0	0	0
Tb927.4.1150	hypothetical protein, conserved	ZUnknown	-0.2766	0.0193845	-0.0636	0.638597	-0.0372	0.8544	0.213	0.061624	-0.239404	0.0170139	-0.6482	0.000853586	0.0976	#N/A	0	0	0	0	0	0	0	0	0	0	0
Tb927.4.1170	ankyrin, putative	Cytoskeleton	-0.1586	0.422247	-0.1501	0.435014	-0.0878	0.750902	0.0085	0.968945	-0.0707806	0.634724	0.0834	0.503684	-0.3401	#N/A	0	0	0	0	0	0	0	0	0	0	0
Tb927.4.1180	Programmed cell death protein 2, C-terminal putative domain containing protein, putative	ZUnknown	0.0729	0.671119	0.014	0.937611	0.0311	0.907716	-0.0588	0.714467	0.0418085	0.727629	0.2299	0.0743228	-0.3959	#N/A	0	0	0	0	0	0	0	0	0	0	0
Tb927.4.1190	LicD family, putative	ZUnknown	-0.1564	0.428661	-0.2103	0.250177	-0.0588	0.84081	-0.0539	0.784183	-0.0976246	0.511195	0.4389	0.00752282	-0.415	#N/A	0	0	0	0	0	0	0	0	0	0	0
Tb927.4.1220	leucine-rich repeat protein (LRRP)	LRRP	0.0407	0.822649	-0.1222	0.431112	-0.1084	0.601485	-0.1629	0.262393	0.149181	0.218394	-0.6765	0.00298719	-1.2863	#N/A	0	0	0	0	0	0	0	0	0	0	0
Tb927.4.1230	hypothetical protein	ZUnknown	0.1713	0.237152	0.1044	0.484459	-0.1731	0.323696	-0.0669	0.665606	0.344399	0.00278777	-0.5862	0.0107331	-0.5146	#N/A	0	0	0	0	0	0	0	0	0	0	0
Tb927.4.1240	hypothetical protein	ZUnknown	0.1317	0.403511	0.0562	0.733521	-0.1657	0.364613	-0.0755	0.631009	0.297381	0.0131342	0.0141	0.944759	-0.2688	#N/A	0	0	0	0	0	0	0	0	0	0	0
Tb927.4.1250	PEX1 peroxisome biogenesis factor 1	Glycosome	-0.1363	0.279009	0.2738	0.017294	-0.1205	0.440234	0.4101	0.000122467	-0.015832	0.872638	-0.1306	0.443361	-0.2515	#N/A	0	0	0	0	0	0	0	0	0	0	0
Tb927.4.1260	hypothetical protein, conserved	ZUnknown	0.4866	0.000217547	0.3893	0.00281098	0.3811	0.00768752	-0.0973	0.525009	0.105476	0.35252	0.8557	0.00216186	-0.0589	#N/A	0	0	0	0	0	0	0	0	0	0	0
Tb927.4.1270	ruvB-like DNA helicase, putative	DNA	-0.0286	0.8554	0.1253	0.333505	-0.1605	0.289081	0.154	0.212757	0.131851	0.199358	0.1163	0.292809	-0.3401	#N/A	0	0	0	0	0	0	0	0	0	0	0
Tb927.4.1280	Tetratricopeptide repeat, putative	ZUnknown	0.1126	0.461962	0.1495	0.294632	0.0747	0.719694	0.0369	0.816687	0.037856	0.738397	-0.2566	0.0758461	-0.2515	#N/A	0	0	0	0	0	0	0	0	0	0	0
Tb927.4.1290	hypothetical protein, conserved	ZUnknown	-0.3324	0.101165	-0.4157	0.0302589	-0.273	0.247833	-0.0833	0.69709	-0.0593433	0.723584	-0.2426	0.20603	-0.4344	#N/A	0	0	0	0	0	0	0	0	0	0	0
Tb927.4.1300	amidinotransferase, putative	ZUnknown	-0.2726	0.0260778	-0.0645	0.64253	-0.3763	0.00298232	0.2081	0.0860626	0.103706	0.319555	-0.8657	0.000236955	-1.9434	0.0232432	0	0	0	1	0	0	0	0	0	0	1
Tb927.4.1310	ZC3H9	RNA.binding	0.0838	0.571249	0.1103	0.422335	0.1476	0.358086	0.0265	0.859116	-0.063733	0.545738	-0.1711	0.103045	-0.415	#N/A	0	0	0	0	0	0	0	0	0	0	0
Tb927.4.1320	hypothetical protein, conserved	ZUnknown	-0.4177	0.000794638	0.2499	0.0567065	-0.1187	0.498959	0.6676	4.12213e-09	-0.29897	0.00631632	0.2078	0.24193	0.1375	#N/A	0	0	0	0	0	0	0	0	0	0	0
Tb927.4.1330	DNA topoisomerase IB, large subunit	DNA	0.2228	0.104196	0.5535	8.01218e-06	-0.0861	0.677276	0.3307	0.0105749	0.308894	0.0059907	0.1014	0.254855	0.6323	#N/A	0	0	0	0	0	0	0	0	0	0	0
Tb927.4.1340	CPSF73	RNA.processing	0.0296	0.860463	0.5529	5.33019e-06	0.0781	0.695993	0.5233	1.05054e-05	-0.0485515	0.656261	0.8551	0.000399097	-0.1361	#N/A	0	0	0	0	0	0	0	0	0	0	0
Tb927.4.1350	glyoxalase II (glx2-2)	Redox	0.1611	0.23544	0.313	0.0116607	0.0647	0.749861	0.1518	0.249825	0.0963949	0.367274	0.0925	0.490003	-0.2176	#N/A	0	0	0	0	0	0	0	0	0	0	0
Tb927.4.1360	Aldose-1-epimerase, putative	Glucose.glycerol	0.4123	0.00158024	0.5004	7.46408e-05	0.0344	0.891982	0.0881	0.563621	0.377918	0.000851199	0.2449	0.0472887	0.1243	#N/A	0	0	0	0	0	0	0	0	0	0	0
Tb927.4.1370	hypothetical protein, conserved	ZUnknown	0.2328	0.217073	-0.262	0.134794	0.1926	0.403804	-0.4948	0.00191827	0.0401924	0.785598	0.5943	0.0032554	-0.2176	#N/A	0	0	0	0	0	0	0	0	0	0	0
Tb927.4.1380	D-Tyr-tRNA(Tyr) deacylase, putative	ZUnknown	0.1199	0.644176	-0.1504	0.528347	0.0012	0.9984	-0.2704	0.213563	0.118742	0.517498	0.5217	0.00672021	-0.2863	#N/A	0	0	0	0	0	0	0	0	0	0	0
Tb927.4.1390	hypothetical protein, conserved	ZUnknown	0.5719	1.86868e-07	0.1362	0.265265	0.5218	4.30675e-06	-0.4357	5.77164e-05	0.0500808	0.610906	0.3369	0.0643777	1.1635	0.00275371	0	0	1	0	0	0	0	0	0	1	0
Tb927.4.1400	vacuolar transport protein 4A, putative	Lysosome	-0.2065	0.161154	-0.3263	0.0160357	0.4048	0.00284951	-0.1198	0.404174	-0.61129	1.42456e-07	1.2097	0.000854728	0.848	#N/A	1	0	0	0	0	0	0	0	0	1	0
Tb927.4.1410	hypothetical protein, conserved	ZUnknown	-0.0765	0.603728	0.2499	0.0447055	0.0278	0.904643	0.3264	0.00545418	-0.104334	0.319563	0.0262	0.822115	-0.5353	#N/A	0	0	0	0	0	0	0	0	0	0	0
Tb927.4.1420	hypothetical protein, conserved	ZUnknown	0.392	0.0307432	0.4182	0.0173458	0.277	0.198553	0.0262	0.905633	0.114986	0.441215	0.0855	0.387488	-0.3959	#N/A	0	0	0	0	0	0	0	0	0	0	0
Tb927.4.1430	hypothetical protein, conserved	ZUnknown	-0.1903	0.162851	-0.2874	0.0228097	0.0409	0.8544	-0.0972	0.482714	-0.231157	0.0343272	-0.4777	0.00322608	-0.2176	#N/A	0	0	0	0	0	0	0	0	0	0	0
Tb927.4.1440	probable rRNA maturation factor YbeY, putative	Mito.pathway	-0.0354	0.871802	-0.1373	0.447302	0.0688	0.797246	-0.1019	0.570442	-0.104223	0.454605	0.1208	0.279136	-0.304	#N/A	0	0	0	0	0	0	0	0	0	0	0
Tb927.4.1450	hypothetical protein, conserved	ZUnknown	-0.0348	0.842065	-0.0824	0.588464	0.0521	0.817879	-0.0476	0.756056	-0.0868786	0.447922	0.2638	0.08757	-0.2688	#N/A	0	0	0	0	0	0	0	0	0	0	0
Tb927.4.1460	Zn-finger in ubiquitin-hydrolases and other protein, putative	Zinc.finger	0.0043	0.979232	-0.2094	0.0856426	0.054	0.784786	-0.2137	0.0684764	-0.0496125	0.630683	0.1176	0.298839	-0.6897	#N/A	0	0	0	0	0	0	0	0	0	0	0
Tb927.4.1470	Domain of unknown function (DUF4379), putative	ZUnknown	0.0155	0.955128	-0.3837	0.0432359	0.1356	0.629329	-0.3993	0.0276079	-0.12006	0.464838	0.4699	0.0570432	0.0976	#N/A	0	0	0	0	0	0	0	0	0	0	0
Tb927.4.1480	SNM1 DNA repair nuclease	DNA	-0.0258	0.877093	0.1181	0.388365	0.1752	0.269806	0.144	0.277785	-0.201061	0.0589085	-0.5297	0.0055643	0.2869	#N/A	0	0	0	0	0	0	0	0	0	0	0
Tb927.4.1490	hypothetical protein, conserved	ZUnknown	-0.168	0.223433	-0.1808	0.17304	0.0077	0.973326	-0.0128	0.934755	-0.175664	0.108083	-0.2793	0.0314469	-0.2176	#N/A	0	0	0	0	0	0	0	0	0	0	0
Tb927.4.1500	RNA editing associated helicase 2 (REH2) MRB 1 subunit	Mito.RNA	-0.2227	0.193285	1.4307	1.18384e-22	0.003	0.993417	1.6534	7.73322e-31	-0.225694	0.0993248	0.342	0.0978485	0.903	#N/A	0	0	0	0	1	0	0	0	1	1	0
Tb927.4.1510	phospholipid-translocating ATPase, putative	Lipids	-0.2441	0.0926657	0.756	8.28926e-09	-0.0236	0.932584	1.0001	1.22782e-15	-0.220501	0.0644544	-0.0718	0.569043	0.3785	#N/A	0	0	0	0	0	0	0	0	1	0	0
Tb927.4.1520	Similar to biotinyl/lipoyl carrier proteins	ZUnknown	0.178	0.362369	0.112	0.568794	-0.0466	0.88535	-0.066	0.742875	0.22464	0.132375	0.2413	0.111209	-0.6439	#N/A	0	0	0	0	0	0	0	0	0	0	0
Tb927.4.1530	hypothetical protein, conserved	ZUnknown	0.1064	0.487752	0.7914	2.03737e-10	0.0968	0.627779	0.685	1.82354e-08	0.00957277	0.932587	0.3233	0.0158487	0.2869	#N/A	0	0	0	0	0	0	0	0	0	0	0
Tb927.4.1540	POMP27, NAD-dependent epimerase, aldehyde reductase, one putative TM domain	Mito.membrane	0.1646	0.184391	0.2639	0.0216598	-0.005	0.982923	0.0993	0.444446	0.169599	0.0876706	0.3493	0.0168368	0.9411	#N/A	0	0	0	0	0	0	0	0	0	0	0
Tb927.4.1550	hypothetical protein, conserved	ZUnknown	0.0338	0.830058	0.041	0.782396	0.1448	0.364613	0.0072	0.962312	-0.110967	0.285432	-0.233	0.0325634	0.2869	#N/A	0	0	0	0	0	0	0	0	0	0	0
Tb927.4.1560	hypothetical protein, conserved	ZUnknown	-0.2055	0.1442	0.0825	0.589348	-0.0287	0.909288	0.288	0.0243054	-0.17676	0.119655	-0.0632	0.608801	0.275	#N/A	0	0	0	0	0	0	0	0	0	0	0
Tb927.4.1570	hypothetical protein, conserved	ZUnknown	0.0351	0.859727	-0.2049	0.183778	0.1979	0.283976	-0.24	0.0996685	-0.162761	0.199348	0.0435	0.821627	-0.6897	#N/A	0	0	0	0	0	0	0	0	0	0	0
Tb927.4.1580	WW domain containing protein, putative	ZUnknown	0.2797	0.125286	-0.1188	0.534188	0.371	0.0526701	-0.3986	0.0149539	-0.091236	0.528934	-0.1548	0.10212	0.0566	#N/A	0	0	0	0	0	0	0	0	0	0	0
Tb927.4.1590	POMP28	Mito.membrane	0.2782	0.0335236	0.1001	0.479713	0.22	0.146163	-0.178	0.171071	0.0581562	0.590953	0.2717	0.0604949		#N/A	0	0	0	0	0	0	0	0	0	0	0
Tb927.4.1600	AAA domain containing protein, putative	ZUnknown	-0.0702	0.707805	0.0145	0.940652	-0.1512	0.459305	0.0847	0.618067	0.0810293	0.53457	-0.0062	0.957593	-0.8625	#N/A	0	0	0	0	0	0	0	0	0	0	0
Tb927.4.1610	TAC40 component of tripartite attachment complex	Cytoskeleton	-0.0245	0.88571	0.0713	0.626791	-0.1934	0.222204	0.0958	0.497519	0.16894	0.123963	-0.0199	0.911561	0.111	#N/A	0	0	0	0	0	0	0	0	0	0	0
Tb927.4.1620	phosphatidylinositol 4-phosphate 5-kinase alpha (PIPKA)	Signalling	-0.0517	0.735272	0.2073	0.101547	-0.0009	0.99817	0.259	0.030984	-0.0507845	0.628275	-0.2985	0.0362113	0.0144	#N/A	0	0	0	0	0	0	0	0	0	0	0
Tb927.4.1630	RRP6	RNA.degradation	0.2988	0.0140278	0.4113	0.000384082	0.229	0.109387	0.1125	0.39895	0.0698201	0.497223	0.0336	0.807877	-0.0145	#N/A	0	0	0	0	0	0	0	0	0	0	0
Tb927.4.1640	UDP-galactose transporter, putative	Glycans	0.0233	0.884187	-0.2604	0.0259677	0.198	0.156462	-0.2837	0.0110691	-0.174706	0.084008	-0.9081	0.00129009	-0.3959	#N/A	0	0	0	0	0	0	0	0	0	0	0
Tb927.4.1650	hypothetical protein, conserved	ZUnknown	0.0215	0.891205	-0.3042	0.00780876	-0.0344	0.87384	-0.3258	0.00338919	0.0559565	0.580659	-0.0425	0.799526	0.0426	#N/A	0	0	0	0	0	0	0	0	0	0	0
Tb927.4.1660	mitochondrial carrier protein, MCP5a ATP/ADP carrier	Mito.transport	0.2085	0.0864676	0.1304	0.294919	0.0106	0.962128	-0.078	0.551545	0.197866	0.0473568	0.1728	0.153545	0.4436	#N/A	0	0	0	0	0	0	0	0	0	0	0
Tb927.4.1670	POMP29, cytochrome b5-like haem-binding domain	Mito.e.transport	0.7064	5.10348e-05	0.3118	0.08205	0.3273	0.132313	-0.3946	0.0266476	0.37905	0.0122769	0.6862	0.00134536	-0.2345	#N/A	0	0	0	0	0	0	0	0	0	0	0
Tb927.4.1680	ZC3H10	RNA.binding	-0.0316	0.842028	-0.1475	0.250152	-0.0906	0.615267	-0.1159	0.367411	0.0589248	0.572889	-0.9807	0.000338176	-0.7131	#N/A	0	0	0	0	0	0	0	0	0	0	0
Tb927.4.1690	Retinal Maintenance, putative	ZUnknown	-0.1022	0.463045	-0.3143	0.00728521	0.111	0.499938	-0.212	0.0690461	-0.213279	0.0384355	0.1894	0.115605	-0.6215	#N/A	0	0	0	0	0	0	0	0	0	0	0
Tb927.4.1700	protein kinase, putative	Protein.kinase	0.0809	0.59593	0.1239	0.371775	0.1083	0.547503	0.043	0.772968	-0.0274217	0.799733	0.3573	0.00841726	0.7312	#N/A	0	0	0	0	0	0	0	0	0	0	0
Tb927.4.1710	rhodanese-like domain containing protein, putative	ZUnknown	-0.0142	0.939298	-0.2817	0.0330246	0.0231	0.929306	-0.2675	0.0358283	-0.037329	0.745114	0.3378	0.0217608	-0.3219	#N/A	0	0	0	0	0	0	0	0	0	0	0
Tb927.4.1720	nucleoside diphosphate kinase, putative	Nucleotides	-0.2775	0.0551088	-0.4999	0.000148237	0.0342	0.892176	-0.2224	0.0973948	-0.311782	0.00920783	-0.4107	0.0262816	-0.6439	#N/A	0	0	0	0	0	0	0	0	0	0	0
Tb927.4.1730	NuSAP4	Cell.cycle	-0.1829	0.270886	-0.4253	0.00344073	-0.131	0.532253	-0.2424	0.0948488	-0.0519472	0.691024	0.0918	0.643253	-0.3401	#N/A	0	0	0	0	0	0	0	0	0	0	0
Tb927.4.1740	hypothetical protein, conserved	ZUnknown	-0.2548	0.0339601	-0.4369	7.80011e-05	-0.0767	0.662344	-0.1821	0.11319	-0.178071	0.0777252	-1.1274	0.000510989	-0.8365	#N/A	0	1	0	0	0	0	0	0	0	0	1
Tb927.4.1750	hypothetical protein, conserved	ZUnknown	0.027	0.890468	-0.3865	0.00566766	0.1088	0.608235	-0.4135	0.00184419	-0.0817904	0.511062	-0.7411	0.000650063	-0.7612	#N/A	0	0	0	0	0	0	0	0	0	0	0
Tb927.4.1760	hypothetical protein, conserved	Mito.pathway	0.0719	0.652679	-0.2302	0.081086	0.0199	0.937176	-0.302	0.0148813	0.0519102	0.644787	-0.1601	0.347017	-0.3771	#N/A	0	0	0	0	0	0	0	0	0	0	0
Tb927.4.1770	hypothetical protein, conserved	ZUnknown	0.3163	0.0513293	0.1331	0.4414	0.0621	0.81946	-0.1832	0.264662	0.254251	0.0579398	-0.0076	0.946656	-0.5995	#N/A	0	0	0	0	0	0	0	0	0	0	0
Tb927.4.1780	hypothetical protein, conserved	ZUnknown	0.1303	0.373607	-0.2944	0.0198834	0.0915	0.634948	-0.4247	0.000292649	0.0387806	0.726673	0.111	0.554212	-0.1681	#N/A	0	0	0	0	0	0	0	0	0	0	0
Tb927.4.1790	60S ribosomal protein L3	Ribosome	0.5631	0.0631265	0.5132	0.0849109	0.0495	0.934103	-0.0499	0.893605	0.513541	0.0412238	0.5107	0.00495467	0.3103	#N/A	0	0	0	0	0	0	0	0	0	0	0
Tb927.4.1810	Mitchondrial LSU ribosomal protein	Mito.translation	0.1402	0.346154	0.0487	0.761282	-0.0567	0.799846	-0.0915	0.53584	0.196874	0.0850832	0.1329	0.375379	-0.2515	#N/A	0	0	0	0	0	0	0	0	0	0	0
Tb927.4.1820	selenocysteine-tRNA-specific elongation factor, putative	Translation	-0.0624	0.685515	0.287	0.0236367	0.0509	0.807213	0.3494	0.00349143	-0.113301	0.29067	1.2531	0.000325332	0.4005	#N/A	1	0	0	0	0	0	0	0	0	1	0
Tb927.4.1830	Urm1 (Ubiquitin related modifier), putative	ZUnknown	0.5876	0.000651591	0.4008	0.0201281	0.1849	0.44731	-0.1867	0.324533	0.402654	0.00685707	0.8515	0.000324926	-0.2863	#N/A	0	0	0	0	0	0	0	0	0	0	0
Tb927.4.1840	Carboxypeptidase Nna1-like protein, putative	Protease	0.0598	0.678856	0.0099	0.947453	-0.0171	0.94077	-0.0499	0.719955	0.0768655	0.447362	-0.0422	0.685974	1.3561	#N/A	0	0	0	0	0	0	0	0	0	0	0
Tb927.4.1850	SRP68, putative	Vesicular.transport	0.1188	0.363951	-0.0213	0.882125	0.0091	0.967541	-0.1401	0.24909	0.109683	0.271879	0.1001	0.248352	-0.3219	#N/A	0	0	0	0	0	0	0	0	0	0	0
Tb927.4.1860	40S ribosomal protein S19	Ribosome	0.573	0.0346788	0.4784	0.07582	0.0477	0.930068	-0.0947	0.769228	0.525294	0.0212226	0.6478	0.00133368	-0.0589	#N/A	0	0	0	0	0	0	0	0	0	0	0
Tb927.4.1870	kinetoplastid-specific phospho-protein phosphatase, putative	Protein.phosphatase	0.0059	0.970486	-0.4173	5.8099e-05	0.0402	0.835966	-0.4232	2.55398e-05	-0.0343081	0.717472	0.1401	0.135671	0.6323	#N/A	0	0	0	0	0	0	0	0	0	0	0
Tb927.4.1880	hypothetical protein, conserved	ZUnknown	0.457	1.66884e-05	-0.0886	0.46577	0.2918	0.0164257	-0.5456	3.78289e-08	0.165218	0.0788637	0.2985	0.0447462	1.5311	0.0351791	0	0	1	0	0	0	0	0	0	1	0
Tb927.4.1890	hypothetical protein, conserved	ZUnknown	-0.3813	0.00587141	-0.5458	2.84299e-05	-0.2644	0.0908693	-0.1645	0.229782	-0.116977	0.331626	-0.5178	0.00467343	-1.0291	0.03524	0	0	0	1	0	0	0	0	0	0	1
Tb927.4.1900	Methyltransferase domain/Methyltransferase involved in Williams-Beuren syndrome, putative	ZUnknown	0.189	0.151796	0.182	0.155469	-0.2294	0.121717	-0.007	0.963954	0.418388	9.47522e-05	0.7043	0.0029663	0.2388	#N/A	0	0	0	0	0	0	0	0	0	0	0
Tb927.4.1910	hypothetical protein, conserved, no domains, K-specific	ZUnknown	0.3638	0.0166131	0.2489	0.105428	-0.0517	0.849954	-0.115	0.501557	0.415587	0.00131032	0.1576	0.388751	1.157	#N/A	0	0	0	0	0	0	0	0	0	0	0
Tb927.4.1920	GPI transamidase, putative (TbGPI16)	GPI.anchors	-0.2975	0.0165829	0.1322	0.325445	-0.0889	0.625441	0.4298	0.000160717	-0.208617	0.0485316	-0.112	0.39809	0.0704	#N/A	0	0	0	0	0	0	0	0	0	0	0
Tb927.4.1930	EIF3G	Translation	0.1924	0.21006	0.2751	0.0559734	-0.1974	0.283456	0.0827	0.61522	0.389805	0.00152784	0.1694	0.0846503	-0.2863	#N/A	0	0	0	0	0	0	0	0	0	0	0
Tb927.4.1940	WD domain, G-beta repeat, putative	ZUnknown	-0.1159	0.37912	-0.2402	0.0391343	-0.1638	0.262582	-0.1243	0.303227	0.0479011	0.63511	0.2123	0.0549687	-0.1361	#N/A	0	0	0	0	0	0	0	0	0	0	0
Tb927.4.1950	TAH18, iron-sulfur cluster Fe-S	Enzyme	0.2047	0.0804544	0.0807	0.523002	0.1268	0.40215	-0.124	0.298504	0.0778924	0.417116	0.2106	0.0360187	0.3896	#N/A	0	0	0	0	0	0	0	0	0	0	0
Tb927.4.1960	hypothetical protein, conserved	ZUnknown	-0.2073	0.215487	-0.4933	0.000802094	-0.2079	0.285188	-0.2859	0.0532863	0.000519453	0.996909	-0.1601	0.0754058	-0.5778	#N/A	0	0	0	0	0	0	0	0	0	0	0
Tb927.4.1970	Domain of unknown function DUF21, putative	ZUnknown	0.0068	0.969789	-0.072	0.596317	-0.0029	0.991124	-0.0787	0.552676	0.00965882	0.924833	0.2558	0.0232057	0.0566	#N/A	0	0	0	0	0	0	0	0	0	0	0
Tb927.4.1980	hypothetical protein, conserved	ZUnknown	-0.1399	0.313872	0.5708	2.07066e-06	-0.0778	0.689625	0.7107	3.71874e-10	-0.062097	0.564275	0.2914	0.0449409	0.7991	#N/A	0	0	0	0	0	0	0	0	0	0	0
Tb927.4.1990	RNA helicase, SUV3 homologue, putative,in mitochondrion	Mito.RNA	-0.25	0.0645076	0.3214	0.0145629	-0.3328	0.0187119	0.5714	1.44242e-06	0.0827925	0.464376	0.1673	0.259411	-0.0145	#N/A	0	0	0	0	0	0	0	0	0	0	0
Tb927.4.2000	ruvB-like DNA helicase, putative,ATP-dependent DNA helicase, putative	DNA	-0.1419	0.275728	-0.0395	0.785326	-0.2267	0.0988116	0.1024	0.421923	0.0848668	0.408571	0.0464	0.680708	-0.6439	#N/A	0	0	0	0	0	0	0	0	0	0	0
Tb927.4.2010	Acyl-CoA binding protein	Lipids	0.167	0.33048	-0.0084	0.964245	-0.1965	0.329349	-0.1753	0.27285	0.363507	0.0063705	-0.0349	0.792293	-0.3401	#N/A	0	0	0	0	0	0	0	0	0	0	0
Tb927.4.2020	adaptin complex AP3 mu subunit	Vesicular.transport	0.0791	0.628711	-0.0048	0.976831	0.0379	0.877346	-0.0839	0.576753	0.0411502	0.720803	0.5509	0.00838747	-0.0291	#N/A	0	0	0	0	0	0	0	0	0	0	0
Tb927.4.2050	hypothetical protein	ZUnknown	-0.514	0.00174806	-0.2063	0.250177	-0.2469	0.211679	0.3077	0.0532863	-0.267042	0.0645671	-0.619	0.00377336	-1.152	0.0325056	0	0	0	1	0	0	0	0	0	0	1
Tb927.4.2060	FAZ8 resemblance to myosin	Cytoskeleton	-0.6694	2.72334e-08	-0.2772	0.0312973	-0.4081	0.00163141	0.3922	0.000862024	-0.261312	0.018424	-0.6685	0.00169691	-0.5778	#N/A	0	0	0	0	0	0	0	0	0	0	0
Tb927.4.2080	CC2D is a FAZ-ER protein, also present on the basal bodies. CC2D is required for FAZ filament assembly.	Cytoskeleton	-0.4756	8.07277e-06	-0.2637	0.0171106	-0.2741	0.0244637	0.2119	0.0534231	-0.201493	0.0361304	-0.3225	0.0153136	-0.1203	#N/A	0	0	0	0	0	0	0	0	0	0	0
Tb927.4.2090	hypothetical protein	ZUnknown	-1.4651	4.96617e-06	-1.075	0.000872186	-1.9054	5.12634e-09	0.3901	0.288811	0.440277	0.12447	4.5037	0.00129009	0.0704	#N/A	1	0	0	0	0	0	1	1	0	1	0
Tb927.4.2100	hypothetical protein	ZUnknown	0.0993	0.614311	0.0397	0.844027	0.1567	0.478906	-0.0595	0.750921	-0.0574042	0.678117	0.2841	0.137067	-0.2345	#N/A	0	0	0	0	0	0	0	0	0	0	0
Tb927.4.2110	protein phosphatase 2C, putative	Protein.phosphatase	-0.0022	0.992439	0.479	0.000697497	-0.1221	0.557647	0.4812	0.000423134	0.119896	0.334329	-0.1014	0.330433	0.8156	#N/A	0	0	0	0	0	0	0	0	0	0	0
Tb927.4.2120	hypothetical protein, conserved	ZUnknown	-0.0996	0.550249	0.0658	0.693205	-0.0141	0.959018	0.1654	0.257246	-0.0854797	0.479685	0.2333	0.0581196	-0.1361	#N/A	0	0	0	0	0	0	0	0	0	0	0
Tb927.4.2130	hypothetical protein, conserved	ZUnknown	0.1948	0.21654	0.313	0.0327296	0.1308	0.520268	0.1182	0.464702	0.0640257	0.605993	0.127	0.157236	-0.074	#N/A	0	0	0	0	0	0	0	0	0	0	0
Tb927.4.2140	MBO2,flagellar component	Cytoskeleton	-0.5523	3.64793e-05	0.5207	0.00011588	-0.177	0.327531	1.0729	3.92694e-18	-0.375259	0.00169955	-0.3005	0.028713	0.5059	#N/A	0	0	0	0	0	0	0	0	1	0	0
Tb927.4.2150	hypothetical protein, conserved	ZUnknown	-0.2745	0.181167	-0.4698	0.0118197	0.0394	0.910492	-0.1954	0.309267	-0.313882	0.0550725	-0.2393	0.0880616	-0.3959	#N/A	0	0	0	0	0	0	0	0	0	0	0
Tb927.4.2160	hypothetical protein, conserved	ZUnknown	-0.0001	0.999919	0.0125	0.949861	0.0492	0.85748	0.0126	0.946868	-0.0492364	0.713345	0.3909	0.0200326	0.0704	#N/A	0	0	0	0	0	0	0	0	0	0	0
Tb927.4.2170	hypothetical protein, conserved, low homology to phosphatidylserinsynthase	ZUnknown	-0.0109	0.950946	-0.1208	0.372612	-0.0035	0.989554	-0.1099	0.407473	-0.00737452	0.944964	0.3095	0.0171948	0.0704	#N/A	0	0	0	0	0	0	0	0	0	0	0
Tb927.4.2180	60S ribosomal protein L35a	Ribosome	0.3048	0.0396913	0.3981	0.00472222	-0.1169	0.592983	0.0933	0.577032	0.421646	0.000691653	0.5617	0.00203801	-0.0589	#N/A	0	0	0	0	0	0	0	0	0	0	0
Tb927.4.2190	GTP-binding protein, putative	Enzyme	-0.3282	0.00810533	-0.0351	0.820617	-0.3135	0.0204503	0.2931	0.0145238	-0.0146622	0.891376	-0.2098	0.0770889	0.1506	#N/A	0	0	0	0	0	0	0	0	0	0	0
Tb927.4.2200	Sec7 domain containing protein, putative	ZUnknown	-0.2593	0.114496	1.0021	7.21985e-12	0.0073	0.981625	1.2614	3.4735e-19	-0.266582	0.047068	0.4358	0.0106267	0.774	#N/A	0	0	0	0	1	0	0	0	1	1	0
Tb927.4.2210	hypothetical protein, conserved	ZUnknown	0.638	1.74654e-06	0.4129	0.00225394	0.3545	0.0251974	-0.2252	0.123686	0.283529	0.0180185	-0.094	0.408427	0.8237	#N/A	0	0	0	0	0	0	0	0	0	0	0
Tb927.4.2220	TPR-repeat-containing chaperone protein DNAJ, putative	Chaperone	0.1451	0.253186	-0.07	0.597601	0.1838	0.209008	-0.2151	0.0676015	-0.0387019	0.698177	0.236	0.0674994	1.2265	#N/A	0	0	0	0	0	0	0	0	0	0	0
Tb927.4.2230	dolichyl-P-Man:GDP-Man1GlcNAc2-PP-dolichyl alpha-1,3-mannosyltransferase, putative	Glycans	-0.0134	0.937294	-0.1356	0.301578	-0.0461	0.826654	-0.1222	0.34062	0.0327075	0.756425	-0.0345	0.818043	-0.2176	#N/A	0	0	0	0	0	0	0	0	0	0	0
Tb927.4.2240	hypothetical protein, conserved, D-aminoacid aminotransferase domain, used for synthesis of D-glutamic acid and D-alanine	Enzyme	1.0241	5.33997e-19	0.7832	7.09356e-12	0.8263	1.09727e-12	-0.2409	0.0627632	0.19781	0.0577811	0.4855	0.00971849	-0.152	#N/A	0	0	0	0	0	1	0	0	0	1	0
Tb927.4.2250	hypothetical protein, conserved, no known domains	ZUnknown	0.021	0.915068	-0.1646	0.282989	0.0859	0.696645	-0.1856	0.203247	-0.0649134	0.598615	0.0054	0.969791	0.3785	#N/A	0	0	0	0	0	0	0	0	0	0	0
Tb927.4.2260	Centrin1	Cell.cycle	-0.3365	0.0465668	-0.5044	0.00130379	-0.2222	0.268979	-0.1679	0.307553	-0.114316	0.421289	-0.0181	0.891775	-0.4941	#N/A	0	0	0	0	0	0	0	0	0	0	0
Tb927.4.2270	Histone-like transcription factor (CBF/NF-Y) and archaeal histone, putative	ZUnknown	-0.3167	0.0425779	-0.5717	6.01235e-05	-0.2213	0.230785	-0.255	0.0777122	-0.0953344	0.468227	0.1983	0.218233	-0.0291	#N/A	0	0	0	0	0	0	0	0	0	0	0
Tb927.4.2280	hypothetical protein, conserved	ZUnknown	-0.0502	0.737714	-0.0786	0.562587	-0.0376	0.858227	-0.0284	0.840619	-0.0125927	0.902558	0.1712	0.316184	0.4114	#N/A	0	0	0	0	0	0	0	0	0	0	0
Tb927.4.2300	hypothetical protein, conserved	ZUnknown	-0.3732	0.0024756	-0.1191	0.38918	-0.0949	0.601267	0.2541	0.0358283	-0.278306	0.00960813	-0.2976	0.0147865	0.0144	#N/A	0	0	0	0	0	0	0	0	0	0	0
Tb927.4.2310	asparaginyl-tRNA synthetase, putative	Translation.tRNA	-0.3044	0.0119029	0.1864	0.1397	-0.4868	4.60694e-05	0.4908	9.4571e-06	0.182369	0.0816302	0.8403	0.00144803	-0.2345	#N/A	0	0	0	0	0	0	0	0	0	0	0
Tb927.4.2320	hypothetical protein, conserved	ZUnknown	0.1194	0.451162	0.2483	0.0783931	-0.3618	0.0177646	0.1289	0.390173	0.481168	6.23187e-05	0.161	0.347137	-0.1844	#N/A	0	0	0	0	0	0	0	0	0	0	0
Tb927.4.2330	hypothetical protein, conserved	ZUnknown	0.4994	0.00605638	0.2924	0.114218	-0.048	0.891395	-0.207	0.285475	0.547396	0.00047245	0.432	0.00224235	-0.2345	#N/A	0	0	0	0	0	0	0	0	0	0	0
Tb927.4.2340	hypothetical protein, conserved	ZUnknown	-0.1198	0.415865	-0.0155	0.925048	0.0898	0.633895	0.1043	0.455304	-0.209607	0.0573154	0.0368	0.801233	-0.2176	#N/A	0	0	0	0	0	0	0	0	0	0	0
Tb927.4.2350	G-actin binding protein, putative, twinfilin, putative	Cytoskeleton	-0.4091	0.00539841	-0.2431	0.111646	-0.2584	0.128179	0.166	0.26764	-0.150671	0.239465	0.0963	0.388357	-0.4739	#N/A	0	0	0	0	0	0	0	0	0	0	0
Tb927.4.2360	hypothetical protein, conserved	Mito.pathway	0.1937	0.225726	0.2629	0.0813904	-0.0739	0.759732	0.0692	0.68614	0.267592	0.0350489	0.2934	0.0767812	-0.5778	#N/A	0	0	0	0	0	0	0	0	0	0	0
Tb927.4.2370	hypothetical protein, conserved	ZUnknown	-0.0834	0.578312	-0.3857	0.00121008	0.231	0.104144	-0.3023	0.00935657	-0.314434	0.00311199	-0.0647	0.638282	-0.152	#N/A	0	0	0	0	0	0	0	0	0	0	0
Tb927.4.2380	sarcoplasmic reticulum glycoprotein, putative	ZUnknown	-0.2031	0.105353	-0.2436	0.0413364	0.1617	0.270381	-0.0405	0.767184	-0.364775	0.000337043	0.7434	0.000357624	0.9336	#N/A	0	0	0	0	0	0	0	0	0	0	0
Tb927.4.2390	ATP-dependent DEAD/H RNA helicase, putative, no clear yeast homologue, resembles Prp43 and Prp22	RNA.processing	-0.0706	0.600957	-0.2433	0.0283405	-0.0038	0.986317	-0.1727	0.121013	-0.0668065	0.487038	-0.0464	0.614827	-0.2515	#N/A	0	0	0	0	0	0	0	0	0	0	0
Tb927.4.2400	hypothetical protein, conserved	Cytoskeleton	-0.744	1.37179e-07	0.345	0.0225625	-0.1874	0.338455	1.089	2.33864e-16	-0.556614	1.51217e-05	-0.2317	0.0565414	0.433	#N/A	0	0	0	0	0	0	0	0	1	0	0
Tb927.4.2410	Glycosyl hydrolase family 65 central catalytic domain/Haloacid dehalogenase-like hydrolase, putative	ZUnknown	0.8084	4.60999e-10	0.9706	2.2725e-14	0.4431	0.00291086	0.1622	0.28563	0.365298	0.00204241	0.8866	0.00118737	1.251	#N/A	0	0	0	0	0	0	0	0	0	0	0
Tb927.4.2420	hypothetical protein, conserved	ZUnknown	-0.0115	0.96139	-0.1127	0.533087	-0.085	0.738272	-0.1012	0.566862	0.0735689	0.594457	0	1	-0.6439	#N/A	0	0	0	0	0	0	0	0	0	0	0
Tb927.4.2430	Endonuclease/Exonuclease/phosphatase family, putative	ZUnknown	-0.0305	0.848711	0.5737	8.57966e-07	-0.0651	0.743224	0.6042	6.38662e-08	0.0345822	0.741789	0.1438	0.299583	0.3561	#N/A	0	0	0	0	0	0	0	0	0	0	0
Tb927.4.2440	hypothetical protein, very weak match to yeast ribosomal protein RSM23	Mito.pathway	0.3162	0.0107856	0.2148	0.0864415	0.1312	0.434264	-0.1014	0.457169	0.185058	0.0786789	0.7498	0.00133418	0.4436	#N/A	0	0	0	0	0	0	0	0	0	0	0
Tb927.4.2450	Protein Disulfide Isomerase 1	Redox	-0.7506	3.34948e-12	-0.5057	4.36753e-06	-0.5102	2.72872e-06	0.2449	0.0254837	-0.240422	0.0177459	-0.5953	0.00643089	0.848	#N/A	0	0	0	0	0	0	0	0	0	0	0
Tb927.4.2460	kinatase, putative	Enzyme	0.2912	0.0120912	0.1384	0.258605	0.2686	0.0426945	-0.1528	0.21306	0.0226004	0.819266	0.2607	0.111305	1.7312	0.0298922	0	0	1	0	0	0	0	0	0	1	0
Tb927.4.2470	ARMTOR (TOR complexes)	Protein.kinase	-0.144	0.317059	0.6546	9.97122e-08	0.0124	0.961593	0.7986	1.07374e-11	-0.156416	0.160323	0.1634	0.172134	0.4854	#N/A	0	0	0	0	0	0	0	0	0	0	0
Tb927.4.2480	8-oxoguanine DNA glycosylase, putative	DNA	0.0502	0.755719	0.0069	0.964757	0.0521	0.809247	-0.0432	0.772968	-0.00194552	0.985878	0.247	0.0616197	0.2265	#N/A	0	0	0	0	0	0	0	0	0	0	0
Tb927.4.2490	hypothetical protein, conserved	ZUnknown	-0.3283	0.0225044	-0.472	0.00044869	-0.1723	0.334585	-0.1437	0.315973	-0.156017	0.202084	0.2305	0.0872469	0.1635	#N/A	0	0	0	0	0	0	0	0	0	0	0
Tb927.4.2500	eIF2K2 eukaryotic translation initiation factor 2-alpha kinase	Protein.kinase	0.0226	0.891094	-0.0251	0.87028	0.1055	0.56506	-0.0477	0.745578	-0.0828386	0.434604	-0.156	0.175376	1.1763	#N/A	0	0	0	0	0	0	0	0	0	0	0
Tb927.4.2510	multidrug resistance-associated protein, putative,p-glycoprotein (PGPA)	Transporter	-0.262	0.0545747	0.3474	0.0078484	-0.0159	0.951443	0.6094	4.69401e-07	-0.246048	0.0298838	-0.0138	0.919445	0.0976	#N/A	0	0	0	0	0	0	0	0	0	0	0
Tb927.4.2520	NAD dependent deacetylase SIR2RP3, nicotinic acid mononucleotide 5,6-dimethylbenzimidazole (cobb) protein	Mito.pathway	-0.1152	0.517083	0.2006	0.21683	-0.016	0.956178	0.3158	0.0338745	-0.0992069	0.447025	-0.2847	0.0437549	-0.6897	#N/A	0	0	0	0	0	0	0	0	0	0	0
Tb927.4.2530	hypothetical protein, conserved	ZUnknown	-0.1681	0.242813	-0.089	0.553374	-0.1578	0.371393	0.0791	0.601874	-0.0102953	0.928102	-0.4947	0.0171525	-0.811	#N/A	0	0	0	0	0	0	0	0	0	0	0
Tb927.4.2540	NEDD8, neddylation	Ubiquitin.proteasome	0.1586	0.384175	-0.12	0.504336	-0.1981	0.353622	-0.2787	0.0790516	0.356701	0.0107165	-0.0871	0.321713	-0.3585	#N/A	0	0	0	0	0	0	0	0	0	0	0
Tb927.4.2550	hypothetical protein, conserved	ZUnknown	0.4543	0.000559989	0.2703	0.0430142	0.1833	0.286874	-0.184	0.186287	0.271017	0.017535	0.326	0.00673792	-0.5995	#N/A	0	0	0	0	0	0	0	0	0	0	0
Tb927.4.2560	Cardolipin synthase	Lipids	0.1487	0.349883	0.4762	0.000586345	0.2018	0.254198	0.3274	0.0200057	-0.0531017	0.660235	0.4475	0.00708145	0.8718	#N/A	0	0	0	0	0	0	0	0	0	0	0
Tb927.4.2570	hypothetical protein, conserved	ZUnknown	-0.2735	0.169844	-0.6771	9.98788e-05	-0.0154	0.964992	-0.4036	0.0189088	-0.258165	0.105959	0.0677	0.734988	0.111	#N/A	0	0	0	0	0	0	0	0	0	0	0
Tb927.4.2580	hypothetical protein, conserved	Mito.pathway	-0.0076	0.970486	0.8188	1.1057e-09	0.2262	0.182936	0.8264	1.30102e-10	-0.233802	0.0507263	0.8166	0.00103787	0.84	#N/A	0	0	0	0	0	0	0	0	0	0	0
Tb927.4.2590	hypothetical protein, conserved	ZUnknown	-0.047	0.756608	-0.3594	0.00191958	-0.0192	0.935688	-0.3124	0.00635809	-0.0277547	0.789454	0.0426	0.71488	1.111	0.0425885	0	0	1	0	0	0	0	0	0	1	0
Tb927.4.2600	hypothetical protein, conserved	ZUnknown	-0.4065	0.00675158	1.1243	2.09437e-15	0.0143	0.961593	1.5308	1.4114e-29	-0.420777	0.00113888	-0.3406	0.0121138	0.84	#N/A	0	0	0	0	1	0	0	0	1	1	0
Tb927.4.2610	hypothetical protein	ZUnknown	-0.1543	0.463045	0.4387	0.0191044	0.1112	0.683643	0.5929	0.000561761	-0.265425	0.0872594	-0.2695	0.0365018	-0.4344	#N/A	0	0	0	0	0	0	0	0	0	0	0
Tb927.4.2620	hypothetical protein, conserved	ZUnknown	-0.0093	0.971125	-0.0451	0.838188	0.0806	0.781974	-0.0358	0.866278	-0.0898764	0.555509	0.1432	0.310125	-0.2863	#N/A	0	0	0	0	0	0	0	0	0	0	0
Tb927.4.2630	ATP-dependent DEAD/H RNA helicase, putative Dbp10, ribosome biogenesis?	rRNA.tRNA.process	0.4036	0.000569841	0.9716	2.35015e-18	0.1414	0.382598	0.568	4.22539e-07	0.262207	0.0103935	1.266	0.000653173	0.4005	#N/A	1	0	0	0	0	0	0	0	0	1	0
Tb927.4.2640	In MCM-BP TAP	RNA.synthesis	-0.2848	0.0581216	0.5613	5.57428e-05	-0.2313	0.205832	0.846	1.44494e-10	-0.0534846	0.66903	-0.3826	0.011076	0.3561	#N/A	0	0	0	0	0	0	0	0	0	0	0
Tb927.4.2650	Regulator of chromosome condensation (RCC1) repeat, putative	ZUnknown	0.4497	3.81544e-05	-0.0092	0.948109	0.2555	0.0481346	-0.4589	9.42687e-06	0.194202	0.0437999	0.8464	0.000394635	1.189	0.0147776	0	0	1	0	0	0	0	0	0	1	0
Tb927.4.2660	hypothetical protein, conserved	ZUnknown	0.4512	0.0099526	0.1271	0.511397	0.4105	0.0322887	-0.3241	0.0605277	0.0407581	0.780417	0.9658	0.000320432	-0.8625	#N/A	0	0	0	0	0	0	0	0	0	0	0
Tb927.4.2670	pyroglutamyl-peptidase I, putative (PPI)	Protease	0.1395	0.366178	-0.1748	0.218194	0.2073	0.211935	-0.3143	0.0153472	-0.0678171	0.559791	0.0548	0.6159	-0.454	#N/A	0	0	0	0	0	0	0	0	0	0	0
Tb927.4.2680	Zeta toxin, putative	ZUnknown	0.0328	0.821118	-0.0806	0.525162	0.0202	0.928765	-0.1134	0.347523	0.0126198	0.896063	-0.0789	0.501727	0.3785	#N/A	0	0	0	0	0	0	0	0	0	0	0
Tb927.4.2700	HMG-CoA synthase	Prenylation	-0.1447	0.250498	-0.3763	0.000608925	-0.0441	0.824577	-0.2316	0.0371093	-0.100611	0.310813	0.1218	0.372706	-0.304	#N/A	0	0	0	0	0	0	0	0	0	0	0
Tb927.4.2710	ubiquitin-conjugating enzyme e2, putative	Ubiquitin.proteasome	0.463	0.00295243	0.2327	0.147468	0.1903	0.359696	-0.2303	0.152536	0.272713	0.0405882	0.5138	0.0311243	0.1635	#N/A	0	0	0	0	0	0	0	0	0	0	0
Tb927.4.2720	ATP dependent DEAD-box helicase (RH)	Mito.translation	0.5217	1.41903e-06	0.3151	0.00401917	0.3019	0.0148784	-0.2066	0.0717315	0.219811	0.0223239	0.5315	0.00203006	0.3674	#N/A	0	0	0	0	0	0	0	0	0	0	0
Tb927.4.2730	Kinesin, kinesin-12	Cytoskeleton	-0.365	0.00219325	-0.0669	0.63169	-0.0737	0.695993	0.2982	0.0109312	-0.291364	0.00504623	0.001	0.996178	0.7398	#N/A	0	0	0	0	0	0	0	0	0	0	0
Tb927.4.2740	EF hand protein, conserved, RNAi inc diff?	Translation	-0.327	0.00631374	-0.3481	0.00274926	-0.3392	0.00695284	-0.0211	0.881681	0.0121621	0.90717	-2.5742	3.9747e-05	-2.8365	#N/A	0	1	0	0	0	0	0	0	0	0	1
Tb927.4.2750	hypothetical protein, conserved	ZUnknown	-0.0046	0.977445	-0.1787	0.141466	-0.0621	0.750287	-0.1741	0.15218	0.057431	0.571035	-0.0601	0.689466	0.2987	#N/A	0	0	0	0	0	0	0	0	0	0	0
Tb927.4.2760	Protein of unknown function (DUF3808), putative	ZUnknown	0.508	5.75488e-06	0.207	0.0800521	0.3287	0.00994809	-0.301	0.0085066	0.179324	0.072015	0.7482	0.00212254	0.7137	#N/A	0	0	0	0	0	0	0	0	0	0	0
Tb927.4.2770	hypothetical protein, conserved	ZUnknown	0.4477	0.000351018	0.2975	0.0183134	0.1563	0.359504	-0.1502	0.270519	0.291421	0.00759703	0.1419	0.280581	0.1375	#N/A	0	0	0	0	0	0	0	0	0	0	0
Tb927.4.2780	hypothetical protein, conserved	ZUnknown	-0.3122	0.0159098	0.1969	0.145881	-0.2421	0.103301	0.5091	1.34014e-05	-0.070053	0.527736	0.3049	0.083137	0.3561	#N/A	0	0	0	0	0	0	0	0	0	0	0
Tb927.4.2790	hypothetical protein, conserved	ZUnknown	0.3142	0.0137992	0.5012	3.44133e-05	0.3443	0.010772	0.187	0.156448	-0.0301418	0.778189	0.8069	0.00189612	0.0566	#N/A	0	0	0	0	0	0	0	0	0	0	0
Tb927.4.2800	R3H-associated N-terminal domain containing protein, putative	ZUnknown	0.0913	0.499553	0.1085	0.396897	-0.0037	0.98729	0.0172	0.90391	0.0950085	0.340361	0.1361	0.299703	0.9561	#N/A	0	0	0	0	0	0	0	0	0	0	0
Tb927.4.2810	hypothetical protein	ZUnknown	0.0273	0.884407	0.0402	0.815508	-0.0497	0.837341	0.013	0.939494	0.0769902	0.521925	0.0538	0.689939	0.2016	#N/A	0	0	0	0	0	0	0	0	0	0	0
Tb927.4.2820	hypothetical protein, conserved	ZUnknown	-0.4738	9.49017e-05	0.2076	0.114163	-0.3368	0.0121728	0.6814	1.15711e-09	-0.137043	0.206922	-0.5218	0.00739747	0.2869	#N/A	0	0	0	0	0	0	0	0	0	0	0
Tb927.4.2830	hypothetical protein, conserved	ZUnknown	0.1046	0.629171	-0.1135	0.571548	0.028	0.935818	-0.2181	0.231438	0.0765686	0.61623	1.4384	0.000398786	-0.6897	#N/A	1	0	0	0	0	0	0	0	0	1	0
Tb927.4.2840	hypothetical protein, conserved	ZUnknown	-0.2514	0.128743	-0.356	0.0212152	-0.2277	0.233659	-0.1046	0.536381	-0.0237105	0.861077	-0.6586	0.008512	-1.0893	0.0312595	0	0	0	1	0	0	0	0	0	0	1
Tb927.4.2850	hypothetical protein, conserved	ZUnknown	0.0216	0.887684	0.3094	0.00600077	0.0633	0.7248	0.2878	0.00923639	-0.0417051	0.668729	-0.0854	0.45774	0.2388	#N/A	0	0	0	0	0	0	0	0	0	0	0
Tb927.4.2860	EAP30/Vps36 family, putative	ZUnknown	-0.0364	0.839792	-0.0373	0.826732	0.0061	0.981731	-0.0009	0.996213	-0.0424932	0.718488	0.0767	0.377831	-0.5146	#N/A	0	0	0	0	0	0	0	0	0	0	0
Tb927.4.2870	hypothetical protein, conserved	ZUnknown	0.2943	0.0248755	0.18	0.177084	0.2091	0.178334	-0.1143	0.413587	0.0851753	0.43506	0.2657	0.0700337	0.275	#N/A	0	0	0	0	0	0	0	0	0	0	0
Tb927.4.2880	TbNup225 Inner ring	Nuclear.transport	-0.1484	0.481238	1.4926	3.91213e-19	-0.0189	0.959938	1.641	1.46111e-23	-0.129543	0.407852	0.1445	0.382634	0.757	#N/A	0	0	0	0	1	0	0	0	1	1	0
Tb927.4.2890	hypothetical protein, conserved	ZUnknown	0.1267	0.298119	0.2558	0.0199603	0.1053	0.498827	0.1291	0.27235	0.0214121	0.820641	0.384	0.00726729	0.3785	#N/A	0	0	0	0	0	0	0	0	0	0	0
Tb927.4.2900	hypothetical protein, conserved	ZUnknown	-0.2439	0.0803646	0.2922	0.0316255	-0.0547	0.809247	0.5361	1.38956e-05	-0.189245	0.100349	0.0404	0.713598	0.4222	#N/A	0	0	0	0	0	0	0	0	0	0	0
Tb927.4.2910	hypothetical protein, conserved	ZUnknown	0.0522	0.729852	0.2504	0.0409716	0.1588	0.305387	0.1982	0.108341	-0.10658	0.3032	0.0493	0.678709	0.2265	#N/A	0	0	0	0	0	0	0	0	0	0	0
Tb927.4.2920	hypothetical protein, conserved	ZUnknown	-0.3796	0.00259927	0.3907	0.00182141	-0.1163	0.520816	0.7703	1.81043e-11	-0.263238	0.0165602	-0.7533	0.00152724	-0.2176	#N/A	0	0	0	0	0	0	0	0	0	0	0
Tb927.4.2930	OsmC-like protein, putative	ZUnknown	0.5853	0.000290281	0.4128	0.0106726	0.0755	0.789915	-0.1725	0.337092	0.509823	0.000314206	0.6669	0.00187949	0.0144	#N/A	0	0	0	0	0	0	0	0	0	0	0
Tb927.4.2940	hypothetical protein, conserved	ZUnknown	0.0651	0.771507	-0.2855	0.111381	0.0022	0.996047	-0.3506	0.0378776	0.0629357	0.679359	0.1087	0.331616	-0.6439	#N/A	0	0	0	0	0	0	0	0	0	0	0
Tb927.4.2950	mitochondrial DNA polymerase I protein A, putative	Mito.DNA	-0.2379	0.0760634	0.0524	0.735669	-0.1434	0.402127	0.2902	0.0200057	-0.0944169	0.395463	0.1686	0.17677	0.1635	#N/A	0	0	0	0	0	0	0	0	0	0	0
Tb927.4.2960	hypothetical protein, conserved	ZUnknown	-0.128	0.639832	-0.4028	0.0750012	-0.1642	0.618353	-0.2748	0.221105	0.0362355	0.852675	0.1917	0.130523	-0.304	#N/A	0	0	0	0	0	0	0	0	0	0	0
Tb927.4.2970	chaperone DNAj, putative, J12	Chaperone	0.0666	0.712548	-0.1558	0.316969	0.0741	0.751759	-0.2225	0.124802	-0.00744757	0.952356	0.4825	0.00367983	0.433	#N/A	0	0	0	0	0	0	0	0	0	0	0
Tb927.4.2980	hypothetical protein, conserved	ZUnknown	-0.0336	0.89247	-0.3485	0.0608918	-0.1489	0.583017	-0.3149	0.0823	0.115235	0.474067	0.2131	0.211199	-0.5146	#N/A	0	0	0	0	0	0	0	0	0	0	0
Tb927.4.2990	hypothetical protein, conserved, mono ntd cyclase domains at Cter	ZUnknown	-0.7626	4.3134e-09	0.5589	4.42873e-05	-0.1562	0.385409	1.3215	2.59664e-27	-0.606385	3.60145e-07	-0.6783	0.0015998	0.3561	#N/A	0	0	0	0	0	0	0	0	1	0	0
Tb927.4.3000	hypothetical protein, conserved, F-box domains,P-loop Ntd triphosphate hydrolase	ZUnknown	0.063	0.761698	-0.2724	0.102783	0.0762	0.781645	-0.3354	0.0355006	-0.0132224	0.925434	0.2298	0.0390148	0.189	#N/A	0	0	0	0	0	0	0	0	0	0	0
Tb927.4.3010	hypothetical protein, conserved	ZUnknown	0.3108	0.0843625	0.0951	0.627208	0.2771	0.182581	-0.2157	0.227299	0.0336944	0.817039	0.0788	0.660618	-0.3771	#N/A	0	0	0	0	0	0	0	0	0	0	0
Tb927.4.3020	ATP-dependent DEAH-box RNA helicase, putative	Mito.RNA	-0.147	0.653548	1.4195	2.09519e-08	0.0996	0.838778	1.5665	2.95768e-10	-0.246605	0.289204	0.4427	0.0105526	0.5945	#N/A	0	0	0	0	1	0	0	0	1	1	0
Tb927.4.3030	hypothetical protein, conserved	ZUnknown	-0.0727	0.71472	-0.1979	0.24168	0.1422	0.514684	-0.1252	0.465337	-0.214865	0.115849	0.161	0.237673	-0.4739	#N/A	0	0	0	0	0	0	0	0	0	0	0
Tb927.4.3040	Enriched in surface-labeled proteome protein 11 (ESP11)	ZUnknown	-0.2405	0.220569	-0.3624	0.045355	0.0016	0.997641	-0.1218	0.529245	-0.242164	0.119401	-0.6023	0.00763273	0.0144	#N/A	0	0	0	0	0	0	0	0	0	0	0
Tb927.4.3050	hypothetical protein, has a prim pol domain	ZUnknown	-0.0155	0.923915	-0.3281	0.00459892	0.1164	0.478274	-0.3125	0.00529417	-0.131941	0.198938	-0.1636	0.366884	-0.0893	#N/A	0	0	0	0	0	0	0	0	0	0	0
Tb927.4.3060	hypothetical protein, conserved, PLP dependent transferases like domain	Translation	0.3422	0.0266683	0.2371	0.126923	-0.0249	0.934482	-0.1051	0.54031	0.367097	0.00474501	-0.9647	0.00307757	-0.7131	#N/A	0	0	0	0	0	0	0	0	0	0	0
Tb927.4.3070	hypothetical protein, conserved	ZUnknown	0.4573	0.000606469	0.737	9.23867e-09	0.2156	0.200081	0.2797	0.04435	0.241655	0.0365759	-0.2996	0.0195933	0.2016	#N/A	0	0	0	0	0	0	0	0	0	0	0
Tb927.4.3080	Uncharacterised ACR, YggU family COG1872, putative	ZUnknown	-0.0074	0.977599	-0.2901	0.143145	-0.081	0.802622	-0.2826	0.139585	0.0735948	0.659286	0.6023	0.00163578	0.0704	#N/A	0	0	0	0	0	0	0	0	0	0	0
Tb927.4.3090	hypothetical protein, conserved	ZUnknown	0.2051	0.229357	-0.0672	0.71397	0.3223	0.0680702	-0.2723	0.0780367	-0.117173	0.377231	0.5195	0.0161275	0.0566	#N/A	0	0	0	0	0	0	0	0	0	0	0
Tb927.4.3100	hypothetical protein, conserved	ZUnknown	0.2968	0.061053	0.3038	0.0478938	0.2049	0.288463	0.007	0.972002	0.0918535	0.47819	0.5036	0.00351992	-0.2176	#N/A	0	0	0	0	0	0	0	0	0	0	0
Tb927.4.3110	tRNA-dihydrouridine synthase 4, putative	rRNA.tRNA.process	-0.152	0.471025	0.407	0.0303986	0.2162	0.34573	0.559	0.00125959	-0.368161	0.0174889	0.0891	0.408527	-0.2176	#N/A	0	0	0	0	0	0	0	0	0	0	0
Tb927.4.3120	hook complex protein, conserved	Cytoskeleton	-0.6657	4.66503e-06	0.3151	0.0450691	-0.1891	0.331647	0.9808	3.47499e-13	-0.476642	0.000280028	-0.2629	0.137148	0.8797	#N/A	0	0	0	0	0	0	0	0	0	0	0
Tb927.4.3130	Spef1, flagellar component	Cytoskeleton	-0.1511	0.399939	-0.1925	0.250152	-0.0501	0.855022	-0.0414	0.821809	-0.100953	0.45721	-0.4216	0.00685364	-0.415	#N/A	0	0	0	0	0	0	0	0	0	0	0
Tb927.4.3140	Homologue of yeast SDO1 and human SBDS, involved in 60S ribosome maturation	rRNA.tRNA.process	-0.0765	0.651427	0.4928	0.000300237	-0.1007	0.62868	0.5693	1.09186e-05	0.0242228	0.840227	0.0103	0.92675	-0.152	#N/A	0	0	0	0	0	0	0	0	0	0	0
Tb927.4.3150	hypothetical protein, conserved, ATPase domain of HSP90, DNA TopoII	ZUnknown	0.2014	0.116814	0.3791	0.00138445	0.2108	0.144051	0.1777	0.157967	-0.00936579	0.927826	0.7069	0.00144958	0.5656	#N/A	0	0	0	0	0	0	0	0	0	0	0
Tb927.4.3160	Dihydroxyacetonephosphate acyltransferase	Lipids	-0.1497	0.33284	0.4979	0.000191923	-0.0288	0.917975	0.6476	4.35875e-07	-0.120928	0.310885	-0.05	0.706315	0.7908	#N/A	0	0	0	0	0	0	0	0	0	0	0
Tb927.4.3170	hypothetical protein, conserved	ZUnknown	-0.1052	0.409084	-0.4163	7.757e-05	0.1529	0.278693	-0.3111	0.00301862	-0.258158	0.00700159	0.347	0.0230721	0.6415	#N/A	0	0	0	0	0	0	0	0	0	0	0
Tb927.4.3180	hypothetical protein, conserved	ZUnknown	-0.0245	0.921301	-0.3489	0.0539509	0.0233	0.946742	-0.3245	0.0625572	-0.0477842	0.759926	0.4648	0.0336821	0.0426	#N/A	0	0	0	0	0	0	0	0	0	0	0
Tb927.4.3280	ESAG2, putative	ESAG	-0.0217	0.960212	-0.1078	0.762909	0.3418	0.433751	-0.0861	0.82108	-0.36342	0.157504	-1.7011	0.00979929	0.0144	#N/A	0	1	0	0	0	0	0	0	0	0	1
Tb927.4.3290	ESAG2-like	ESAG	-0.0822	0.820845	0.0094	0.978164	0.1712	0.7248	0.0916	0.798508	-0.253409	0.300278	-1.2915	0.12884	0.0704	#N/A	0	1	0	0	0	0	0	0	0	0	1
Tb927.4.3300	mitochondrial ATP-dependent zinc metallopeptidase, putative	Mito.pathway	-0.2335	0.0424706	0.0072	0.959473	-0.0825	0.616191	0.2407	0.0268911	-0.150954	0.116885	-0.2068	0.0802082	-0.3771	#N/A	0	0	0	0	0	0	0	0	0	0	0
Tb927.4.3310	TPR repeat/SET domain containing protein, putative	ZUnknown	0.0522	0.727092	0.0008	0.996201	0.0187	0.936292	-0.0514	0.711218	0.0335141	0.744783	-0.1093	0.252698	0.0566	#N/A	0	0	0	0	0	0	0	0	0	0	0
Tb927.4.3320	uracil phosphoribosyltransferase, putative	Nucleotides	0.3054	0.0351523	-0.0947	0.546056	-0.0741	0.749941	-0.4001	0.00250745	0.379544	0.00181142	-0.0952	0.346414	0.251	#N/A	0	0	0	0	0	0	0	0	0	0	0
Tb927.4.3330	hypothetical protein, conserved, EF hand	Calcium	0.0132	0.952321	-0.3616	0.0175663	0.2066	0.285737	-0.3748	0.00982767	-0.193406	0.145656	-0.8101	0.00394435	-0.5778	#N/A	0	0	0	0	0	0	0	0	0	0	0
Tb927.4.3340	hypothetical protein, conserved, in MCM-BP-TAP	ZUnknown	-0.2421	0.111742	-0.304	0.0348642	-0.3541	0.0232212	-0.0619	0.702421	0.112038	0.374342	0.3424	0.0100535	0.8639	#N/A	0	0	0	0	0	0	0	0	0	0	0
Tb927.4.3350	N2227-like protein, putative	ZUnknown	-0.0008	0.99639	0.5834	1.45106e-06	0.088	0.64864	0.5842	5.93277e-07	-0.0887836	0.413729	-0.2564	0.0697471	-0.3585	#N/A	0	0	0	0	0	0	0	0	0	0	0
Tb927.4.3360	hypothetical protein, conserved	ZUnknown	-0.2504	0.0960206	0.15	0.345425	-0.2123	0.226641	0.4004	0.00312873	-0.0380932	0.759157	0.3062	0.0245175	-0.0893	#N/A	0	0	0	0	0	0	0	0	0	0	0
Tb927.4.3370	hypothetical protein, conserved	ZUnknown	-0.3202	0.0204632	-0.0942	0.544892	-0.5531	2.97781e-05	0.2259	0.0910421	0.232889	0.0519371	0.3524	0.0637018	-0.3771	#N/A	0	0	0	0	0	0	0	0	0	0	0
Tb927.4.3380	MYO1 myosin IB heavy chain, in Tc vacuolar proteome and clathrin-associated	Vesicular.transport	-0.3914	0.00164044	0.265	0.0388425	-0.1696	0.296411	0.6563	8.8655e-09	-0.221809	0.0415561	-0.2792	0.0110971	0.263	#N/A	0	0	0	0	0	0	0	0	0	0	0
Tb927.4.3390	tuzin, putative	Cytoskeleton	-0.4381	0.000261871	-0.3956	0.000841006	-0.1648	0.275937	0.0425	0.759193	-0.273348	0.0101494	0.1465	0.334841	0.0704	#N/A	0	0	0	0	0	0	0	0	0	0	0
Tb927.4.3400	hypothetical protein, conserved, ARM repeat	ZUnknown	-0.0164	0.916242	0.076	0.562587	0.1708	0.225744	0.0923	0.464719	-0.187127	0.0565814	0.6054	0.0041709	0.4751	#N/A	0	0	0	0	0	0	0	0	0	0	0
Tb927.4.3410	selenoprotein, putative	ZUnknown	0.0044	0.97876	0.3001	0.0120839	0.1179	0.478906	0.2956	0.0117954	-0.113496	0.26942	-0.0675	0.55467	0.0286	#N/A	0	0	0	0	0	0	0	0	0	0	0
Tb927.4.3420	WEE1 protein kinase	Cell.cycle	-0.4881	5.49872e-05	-0.3499	0.00432002	-0.2361	0.0937872	0.1382	0.274564	-0.25203	0.0201347	0.1849	0.100143	0.0704	#N/A	0	0	0	0	0	0	0	0	0	0	0
Tb927.4.3430	hypothetical protein, conserved	ZUnknown	0.4119	0.00599382	0.4184	0.00422981	0.0093	0.97341	0.0065	0.973452	0.402615	0.0017561	0.1785	0.0643149	-0.6439	#N/A	0	0	0	0	0	0	0	0	0	0	0
Tb927.4.3440	BB50	Cytoskeleton	-0.245	0.0709152	0.0116	0.945991	-0.1853	0.249066	0.2566	0.0426351	-0.0597013	0.5966	-0.1874	0.0821017	-0.3959	#N/A	0	0	0	0	0	0	0	0	0	0	0
Tb927.4.3450	Mitochondrial ATP synthase subunit, putative	Mito.pathway	0.4677	0.000790307	0.3425	0.0139053	0.1376	0.492202	-0.1252	0.425391	0.330085	0.00636645	0.389	0.0103033	-0.3219	#N/A	0	0	0	0	0	0	0	0	0	0	0
Tb927.4.3470	hypothetical protein, conserved, no yeast or human match	ZUnknown	-0.3903	0.00707533	0.4114	0.00494374	-0.2918	0.0773591	0.8017	7.319e-10	-0.0985356	0.433811	0.3743	0.0301464	0.516	#N/A	0	0	0	0	0	0	0	0	0	0	0
Tb927.4.3480	hypothetical protein	ZUnknown	-0.1121	0.453191	-0.2412	0.0655469	-0.1004	0.597557	-0.1291	0.342533	-0.0117235	0.916625	-0.481	0.00941776	-0.2515	#N/A	0	0	0	0	0	0	0	0	0	0	0
Tb927.4.3490	2RPB6 DNA-directed RNA polymerase subunit, putative, (RPB6)	RNA.synthesis	0.0706	0.769896	-0.2254	0.261407	0.0004	0.999483	-0.2959	0.114645	0.0701305	0.669002	0.0461	0.755015	0.1243	#N/A	0	0	0	0	0	0	0	0	0	0	0
Tb927.4.3500	Amastin surface glycoprotein, putative	Membrane.protein	1.09	4.83139e-17	0.4591	0.000492004	0.5179	0.000416167	-0.631	1.41125e-06	0.57212	1.41836e-06	1.107	0.00125916	0.5059	#N/A	1	0	0	0	0	1	0	0	0	1	0
Tb927.4.3520	Amastin surface glycoprotein, putative	Membrane.protein	0.8889	2.39783e-08	0.3497	0.0320059	0.4069	0.0331309	-0.5392	0.000755751	0.481984	0.000633924	-0.0573	0.688868	0.4005	#N/A	0	0	0	0	0	0	0	0	0	0	0
Tb927.4.3530	hypothetical protein, conserved	ZUnknown	-0.1911	0.173968	0.4198	0.00121756	-0.0743	0.716883	0.6109	3.20599e-07	-0.11677	0.301155	0.5346	0.00491945	0.1375	#N/A	0	0	0	0	0	0	0	0	0	0	0
Tb927.4.3540	conserved, found in PRP19 pull-down	RNA.processing	-0.1592	0.249817	0.0844	0.562587	-0.1231	0.475224	0.2436	0.0496877	-0.0360506	0.741756	0.1162	0.312274	-0.1681	#N/A	0	0	0	0	0	0	0	0	0	0	0
Tb927.4.3560	protein phoshatase 1, putative	Protein.phosphatase	0.1712	0.213945	0.2159	0.0987936	0.0064	0.979098	0.0447	0.765975	0.164814	0.131526	0.4671	0.0162805	-0.0145	#N/A	0	0	0	0	0	0	0	0	0	0	0
Tb927.4.3580	Transcription factor Pcc1, putative	ZUnknown	0.0467	0.821641	-0.1991	0.234411	-0.0546	0.843928	-0.2458	0.119299	0.101341	0.462346	0.2462	0.030383	-0.2345	#N/A	0	0	0	0	0	0	0	0	0	0	0
Tb927.4.3650	serine threonine-protein phosphatase PP1, putative	ZUnknown	0.0751	0.737714	-0.1279	0.522817	-0.2643	0.240239	-0.203	0.270519	0.339437	0.0291711	0.2781	0.0396873	-0.0893	#N/A	0	0	0	0	0	0	0	0	0	0	0
Tb927.4.3660	hypothetical protein, conserved	Mito.pathway	0.0822	0.607355	0.0899	0.548514	0.1404	0.426128	0.0078	0.962355	-0.0582914	0.605312	0.7803	0.000344433	0.1243	#N/A	0	0	0	0	0	0	0	0	0	0	0
Tb927.4.3670	CBF/Mak21 family, putative	ZUnknown	0.2521	0.0611845	0.5697	4.41468e-06	0.23	0.134716	0.3176	0.0134567	0.0220823	0.841138	0.5281	0.00549068	0.1635	#N/A	0	0	0	0	0	0	0	0	0	0	0
Tb927.4.3680	protein phosphatase 2C, putative	Protein.phosphatase	0.0154	0.942706	0.1146	0.512459	0.0914	0.696072	0.0992	0.564648	-0.0759471	0.563354	-0.0043	0.967425	-0.1047	#N/A	0	0	0	0	0	0	0	0	0	0	0
Tb927.4.3690	Mitchondrial SSU ribosomal protein, Iron/manganese superoxide dismutases, C-terminal domain containing protein, putative	Mito.translation	0.1864	0.201376	0.394	0.00296597	0.149	0.409394	0.2076	0.13511	0.0373831	0.745254	0.2834	0.069885	0.189	#N/A	0	0	0	0	0	0	0	0	0	0	0
Tb927.4.3700	hypothetical protein, conserved	ZUnknown	-0.158	0.229665	-0.1028	0.447419	0.0455	0.827476	0.0552	0.694285	-0.203514	0.050485	-0.3081	0.00898413	0.0704	#N/A	0	0	0	0	0	0	0	0	0	0	0
Tb927.4.3710	Predicted membrane protein, putative	ZUnknown	0.0929	0.682522	0.179	0.380157	0.2735	0.221795	0.086	0.687196	-0.180571	0.248373	0.1078	0.540457	-0.0439	#N/A	0	0	0	0	0	0	0	0	0	0	0
Tb927.4.3720	Uncharacterized conserved protein (DUF2039), putative	ZUnknown	0.1126	0.6126	0.1845	0.35951	0.0808	0.790247	0.0719	0.736572	0.0317937	0.839427	0.5023	0.0029149	0.1506	#N/A	0	0	0	0	0	0	0	0	0	0	0
Tb927.4.3730	hypothetical protein, conserved	ZUnknown	-0.2124	0.31127	-0.3055	0.114218	-0.2246	0.3582	-0.0931	0.660023	0.0122638	0.940332	-0.0578	0.679874	-0.2009	#N/A	0	0	0	0	0	0	0	0	0	0	0
Tb927.4.3760	hypothetical protein	ZUnknown	0.0985	0.509336	-0.173	0.191167	-0.0728	0.719383	-0.2715	0.0280314	0.17133	0.119471	-0.6799	0.03761	-0.5778	#N/A	0	0	0	0	0	0	0	0	0	0	0
Tb927.4.3770	protein kinase, putative	Protein.kinase	0.6842	6.65059e-09	0.285	0.0201606	0.2971	0.0374923	-0.3992	0.000831902	0.387075	0.000277804	0.5329	0.0174922	1.7093	0.00360173	0	0	1	0	0	0	0	0	0	1	0
Tb927.4.3780	hypothetical protein, conserved	ZUnknown	-0.1227	0.52499	-0.4896	0.00177769	-0.098	0.69692	-0.3669	0.0170111	-0.0247485	0.861539	0.0497	0.75011	0.0286	#N/A	0	0	0	0	0	0	0	0	0	0	0
Tb927.4.3790	ubiquitin carboxyl-terminal hydrolase, Clan CA cysteine peptidase, family C12, putative	Ubiquitin.proteasome	0.2192	0.106809	0.1077	0.452487	0.195	0.226641	-0.1114	0.432479	0.0241666	0.826361	-0.1102	0.422915	-0.5353	#N/A	0	0	0	0	0	0	0	0	0	0	0
Tb927.4.3800	hypothetical protein, conserved	ZUnknown	0.0601	0.782125	0.1035	0.597886	0.0192	0.953025	0.0433	0.830671	0.0409662	0.78001	0.6781	0.00128116	0.0566	#N/A	0	0	0	0	0	0	0	0	0	0	0
Tb927.4.3810	DNA-directed RNA polymerase II subunit 2, p(RPB2)	RNA.synthesis	-0.1519	0.247248	0.542	2.51807e-06	0.015	0.949547	0.6939	2.14209e-10	-0.166991	0.106874	-0.0662	0.689798	0.0286	#N/A	0	0	0	0	0	0	0	0	0	0	0
Tb927.4.3820	hypothetical protein, conserved	ZUnknown	-0.109	0.500817	-0.0878	0.579682	-0.0984	0.628977	0.0212	0.899456	-0.0105225	0.929983	-0.3311	0.00587659	-0.0291	#N/A	0	0	0	0	0	0	0	0	0	0	0
Tb927.4.3830	hypothetical protein, conserved	ZUnknown	0.2041	0.326944	-0.0558	0.805459	-0.1078	0.715124	-0.2599	0.167078	0.311899	0.0528478	0.7228	0.00151499	-0.0145	#N/A	0	0	0	0	0	0	0	0	0	0	0
Tb927.4.3840	nucleolar protein, putative	rRNA.tRNA.process	0.298	0.0189485	0.6454	4.73601e-08	-0.032	0.893112	0.3474	0.00479064	0.33002	0.00218218	0.808	0.00158014	0.546	#N/A	0	0	0	0	0	0	0	0	0	0	0
Tb927.4.3850	WDR12	rRNA.tRNA.process	0.5058	6.75881e-05	0.4517	0.000298094	0.424	0.00168134	-0.0542	0.727922	0.0817983	0.458071	1.0864	0.000258826	0.0841	#N/A	1	0	0	0	0	0	0	0	0	1	0
Tb927.4.3890	ATP-dependent DEAD/H RNA helicase, weak match to HsDDX39 (translation of structured mRNAs) no clear yeast homologue	RNA.helicase	-0.1534	0.299011	0.8137	9.76482e-11	-0.0519	0.826944	0.9671	1.22782e-15	-0.101514	0.378163	-0.1196	0.232484	0.0704	#N/A	0	0	0	0	0	0	0	0	0	0	0
Tb927.4.3900	hypothetical protein, conserved	ZUnknown	0.0074	0.970744	0.1572	0.293122	0.1854	0.279401	0.1499	0.302986	-0.178059	0.129569	0.1403	0.168315	-0.2515	#N/A	0	0	0	0	0	0	0	0	0	0	0
Tb927.4.3920	CRAL/TRIO domain containing protein, putative	ZUnknown	0.9993	2.57024e-17	0.6899	6.28442e-09	0.4927	0.000204111	-0.3095	0.0167247	0.506627	3.97824e-06	0.4589	0.0824998	1.257	0.00135813	0	0	1	0	0	0	0	0	0	1	0
Tb927.4.3930	amino acid transporter, putative	Amino.acid.transport	0.7853	1.52522e-09	0.3726	0.00557303	0.4693	0.00138085	-0.4127	0.00222024	0.316007	0.00755671	0.4962	0.0391514	0.3674	#N/A	0	0	0	0	0	0	0	0	0	0	0
Tb927.4.3940	calpain-like cysteine peptidase, putative,cysteine peptidase, Clan CA, family C2, putative (TbCALP2)	Protease	0.9565	1.08793e-18	0.8655	8.91249e-16	0.7446	1.30245e-11	-0.091	0.507823	0.21183	0.032413	1.4689	0.000487031	1.1375	#N/A	1	0	0	0	0	0	0	0	0	1	0
Tb927.4.3960	hypothetical protein, conserved	ZUnknown	0.0755	0.628876	-0.2404	0.0608461	0.0771	0.696554	-0.3159	0.00887052	-0.00156847	0.988619	0.2005	0.231127	-0.6215	#N/A	0	0	0	0	0	0	0	0	0	0	0
Tb927.4.3970	hypothetical protein, conserved, kinetoplastid-specific	ZUnknown	0.1286	0.330648	-0.3044	0.00849225	0.1149	0.498932	-0.433	9.39978e-05	0.0136256	0.893541	0.4041	0.0820086	1.6645	#N/A	0	0	0	0	0	0	0	0	0	0	0
Tb927.4.3980	chaperone DNAj, putative, J41	Chaperone	-0.3692	0.00251065	-0.4395	0.000184348	-0.2184	0.13227	-0.0702	0.609355	-0.150846	0.158278	-0.6271	0.0482157	-0.7131	#N/A	0	0	0	0	0	0	0	0	0	0	0
Tb927.4.4030	CCCH zinc finger in TRM13 protein/U11-48K-like CHHC zinc finger/Methyltransferase TRM13, putative	ZUnknown	0.4252	0.00070142	0.1886	0.149652	0.2958	0.0375676	-0.2366	0.0630062	0.129363	0.230972	1.0961	0.00461059	0.1506	#N/A	1	0	0	0	0	0	0	0	0	1	0
Tb927.4.4040	hypothetical protein, conserved	Cytoskeleton	0.0598	0.669117	-0.1825	0.118185	-0.0097	0.965198	-0.2423	0.0293134	0.069532	0.479114	-1.1805	0.000466364	-0.6666	#N/A	0	1	0	0	0	0	0	0	0	0	1
Tb927.4.4050	glycosomal transporter (GAT1)	Glycosome	0.1401	0.274673	0.3042	0.00824163	0.154	0.311158	0.1641	0.178788	-0.0138818	0.889586	0.1426	0.286757	-0.2515	#N/A	0	0	0	0	0	0	0	0	0	0	0
Tb927.4.4060	hypothetical protein, conserved	ZUnknown	-0.3459	0.00397085	0.09	0.516928	0.0244	0.916536	0.4359	8.73526e-05	-0.370286	0.000360049	-0.3813	0.0110728	0.1763	#N/A	0	0	0	0	0	0	0	0	0	0	0
Tb927.4.4070	Mevalonate kinase	Prenylation	0.4611	7.57919e-05	0.171	0.165618	0.2405	0.0868221	-0.2901	0.0129469	0.220587	0.0306024	-0.3991	0.0161134	0.2987	#N/A	0	0	0	0	0	0	0	0	0	0	0
Tb927.4.4080	C-5 sterol desaturase, putative	Sterols	0.2157	0.176029	-0.2035	0.180328	0.0631	0.800006	-0.4192	0.00225937	0.152555	0.229799	0.2997	0.0262214	-0.1047	#N/A	0	0	0	0	0	0	0	0	0	0	0
Tb927.4.4090	hypothetical protein, conserved	ZUnknown	0.0906	0.619983	-0.0584	0.744503	0.0754	0.754665	-0.149	0.345547	0.015195	0.905899	0.4185	0.0765469	-0.454	#N/A	0	0	0	0	0	0	0	0	0	0	0
Tb927.4.4100	hypothetical protein, conserved	ZUnknown	-0.1277	0.372575	0.5192	2.89171e-05	0.067	0.739372	0.6469	2.14094e-08	-0.194655	0.0738051	0.1966	0.093145	-0.3401	#N/A	0	0	0	0	0	0	0	0	0	0	0
Tb927.4.4110	hypothetical protein, conserved	ZUnknown	-0.1666	0.238463	0.3908	0.00260978	-0.0105	0.966123	0.5574	2.59139e-06	-0.156127	0.161681	0.2336	0.147083	-0.0589	#N/A	0	0	0	0	0	0	0	0	0	0	0
Tb927.4.4120	hypothetical protein, conserved	ZUnknown	-0.0851	0.726916	-0.1677	0.437771	-0.058	0.866989	-0.0826	0.706889	-0.0271	0.871778	0.2585	0.034899	-0.3771	#N/A	0	0	0	0	0	0	0	0	0	0	0
Tb927.4.4140	hypothetical protein, conserved	ZUnknown	-0.0263	0.888232	0.4847	0.000365981	-0.1063	0.607109	0.511	9.08216e-05	0.0800684	0.504492	0.1323	0.341462	0.4957	#N/A	0	0	0	0	0	0	0	0	0	0	0
Tb927.4.4150	mitochondrial RNA binding complex 1 subunit (MRB4150)	Mito.RNA	-0.1059	0.442059	0.2603	0.032127	0.0976	0.57116	0.3662	0.00126706	-0.203573	0.0473399	-0.135	0.264979	-0.152	#N/A	0	0	0	0	0	0	0	0	0	0	0
Tb927.4.4170	rRNA methyltransferase, putative	rRNA.tRNA.process	0.017	0.943075	-0.1901	0.295673	0.116	0.644605	-0.2071	0.230998	-0.0989811	0.49726	0.2093	0.160178	-0.1681	#N/A	0	0	0	0	0	0	0	0	0	0	0
Tb927.4.4180	hypothetical protein, conserved	Cytoskeleton	-0.5267	9.31225e-05	0.348	0.0143145	0.0043	0.987327	0.8748	1.23973e-12	-0.531011	8.82844e-06	-0.8007	0.00109478	0.5261	#N/A	0	0	0	0	0	0	0	0	0	0	0
Tb927.4.4190	C2 domain containing protein, putative	ZUnknown	-0.3639	0.00978503	-0.3648	0.00802528	-0.3177	0.037156	-0.0009	0.996186	-0.0461729	0.70578	-0.5084	0.00832591	-0.6666	#N/A	0	0	0	0	0	0	0	0	0	0	0
Tb927.4.4200	hypothetical protein, conserved	ZUnknown	0.0643	0.742011	-0.1045	0.549574	0.0938	0.6912	-0.1688	0.293419	-0.0295288	0.823937	0.3844	0.0106421	-0.2863	#N/A	0	0	0	0	0	0	0	0	0	0	0
Tb927.4.4210	ATP-dependent zinc metallopeptidase, putative,metallo-peptidase, Clan MA(E) Family M41	Protease	0.0569	0.708673	0.5684	1.2371e-06	0.0668	0.737161	0.5115	8.10595e-06	-0.00983604	0.925634	0.3088	0.0335987	0.3448	#N/A	0	0	0	0	0	0	0	0	0	0	0
Tb927.4.4220	small GTP-binding rab protein, putative (TbRX2)	Vesicular.transport	0.7245	8.26644e-11	0.4411	8.38296e-05	0.5962	1.79782e-07	-0.2834	0.0167734	0.128316	0.200871	0.0301	0.833799	1.2141	0.0122834	0	0	1	0	0	0	0	0	0	1	0
Tb927.4.4230	RBP31	RNA.binding	0.1224	0.330667	-0.0325	0.814753	0.0114	0.960462	-0.1549	0.18917	0.11094	0.252713	-0.0217	0.924588	0.5945	#N/A	0	0	0	0	0	0	0	0	0	0	0
Tb927.4.4240	hypothetical protein, conserved	ZUnknown	0.1775	0.254657	0.105	0.513056	0.0999	0.638499	-0.0725	0.65906	0.0775503	0.524125	0.0745	0.439819	0.1506	#N/A	0	0	0	0	0	0	0	0	0	0	0
Tb927.4.430	proteasome beta 7 subunit	Ubiquitin.proteasome	0.1259	0.380642	0.0686	0.638461	-0.0829	0.674747	-0.0573	0.698237	0.20879	0.0569381	-0.6682	0.00129923	-0.2515	#N/A	0	0	0	0	0	0	0	0	0	0	0
Tb927.4.4300	NADH-ubiquinone oxidoreductase complex I subunit, putative	Mito.e.transport	0.2267	0.0685168	0.2804	0.018275	0.1761	0.236075	0.0537	0.701041	0.0506399	0.618813	0.4318	0.00998379	0.0426	#N/A	0	0	0	0	0	0	0	0	0	0	0
Tb927.4.4310	TbNup64 Connect inner-outer, FG, symmetrical, paralogue pf Nup75	Nuclear.transport	0.0484	0.769301	0.7584	8.71702e-10	0.1034	0.595585	0.71	3.29306e-09	-0.0550584	0.623254	0.4311	0.00276413	0.1375	#N/A	0	0	0	0	0	0	0	0	0	0	0
Tb927.4.4320	divalent cation tolerance protein, putative	ZUnknown	0.3213	0.0624498	0.0872	0.643712	0.2622	0.190346	-0.2341	0.164678	0.0590714	0.673414	0.3837	0.019225	-0.6666	#N/A	0	0	0	0	0	0	0	0	0	0	0
Tb927.4.4340	Domain of unknown function (DUF4498), putative	ZUnknown	-0.2268	0.183676	-0.1585	0.361769	0.0111	0.970266	0.0682	0.703644	-0.237882	0.080391	0.1321	0.269052	-0.3401	#N/A	0	0	0	0	0	0	0	0	0	0	0
Tb927.4.4350	emp24/gp25L/p24 family/GOLD, putative	Vesicular.transport	0.8755	2.93105e-11	0.4137	0.00189221	0.4448	0.00298232	-0.4618	0.00058199	0.430782	0.000271182	0.4463	0.0138524	0.0566	#N/A	0	0	0	0	0	0	0	0	0	0	0
Tb927.4.4360	monoglyceride lipase, putative	Lipids	0.1568	0.2065	-0.0002	0.999032	0.1053	0.518314	-0.157	0.186272	0.0515258	0.600668	-0.1799	0.12342	-0.0439	#N/A	0	0	0	0	0	0	0	0	0	0	0
Tb927.4.4380	vacuolar-type proton translocating pyrophosphatase 1, putative (PPase1)	Lysosome	0.3559	0.0113511	0.5535	3.11901e-05	0.1503	0.445102	0.1975	0.183776	0.205664	0.0871717	-0.8628	0.00121366	-0.0589	#N/A	0	0	0	0	0	0	0	0	0	0	0
Tb927.4.4390	hypothetical protein	ZUnknown	0.2554	0.0369195	0.0256	0.861144	0.3209	0.011135	-0.2298	0.0494671	-0.0655222	0.515509	0.4919	0.0165501	-0.0589	#N/A	0	0	0	0	0	0	0	0	0	0	0
Tb927.4.4400	hypothetical protein, conserved	ZUnknown	-0.3195	0.0166012	0.3066	0.020117	-0.2471	0.122189	0.6261	2.59695e-07	-0.0724084	0.524637	0.0002	1	1.0772	0.0163812	0	0	1	0	0	0	0	0	0	1	0
Tb927.4.4480	hypothetical protein, conserved	ZUnknown	-0.2015	0.118271	0.0084	0.957022	-0.109	0.543659	0.2099	0.0945097	-0.0924142	0.380613	-0.2054	0.0781124	0.8639	#N/A	0	0	0	0	0	0	0	0	0	0	0
Tb927.4.4490	multidrug resistance protein E,p-glycoprotein (MRPE)	Transporter	-0.0389	0.843683	0.6691	2.7626e-06	-0.0529	0.84781	0.708	4.68908e-07	0.0139513	0.914634	0.0659	0.499334	0.9486	#N/A	0	0	0	0	0	0	0	0	0	0	0
Tb927.4.4500	hypothetical protein, conserved	ZUnknown	-0.2322	0.0960023	0.1487	0.302703	0.0504	0.830383	0.3809	0.0030678	-0.282542	0.013508	0.1524	0.0950854	0.5656	#N/A	0	0	0	0	0	0	0	0	0	0	0
Tb927.4.4510	protein phosphatase 2C, putative	Protein.phosphatase	-0.0009	0.99639	0.1886	0.223945	-0.0329	0.910492	0.1896	0.230625	0.0319858	0.800454	0.3853	0.0120185	1.585	#N/A	0	0	0	0	0	0	0	0	0	0	0
Tb927.4.4520	hypothetical protein, conserved, , polyP and Q in middle	ZUnknown	-0.4742	5.39029e-05	-0.6289	2.43625e-08	-0.3144	0.020278	-0.1548	0.228351	-0.159794	0.127725	0.2322	0.0467856	0.1506	#N/A	0	0	0	0	0	0	0	0	0	0	0
Tb927.4.4530	hypothetical protein, conserved	ZUnknown	-0.3965	0.00422877	0.2114	0.147915	-0.2672	0.108896	0.6079	2.28198e-06	-0.129303	0.283205	-0.1255	0.27856	1.1243	0.00797958	0	0	1	0	0	0	0	0	0	1	0
Tb927.4.4540	zinc finger domain, LSD1 subclass, putative	Zinc.finger	-0.1604	0.254996	-0.1497	0.27964	-0.1487	0.375536	0.0107	0.944307	-0.0117381	0.916241	0.1007	0.304938	-0.3771	#N/A	0	0	0	0	0	0	0	0	0	0	0
Tb927.4.4550	hypothetical protein, conserved	ZUnknown	0.6765	1.42641e-07	1.1045	6.08504e-19	0.3571	0.0194481	0.428	0.00129743	0.319382	0.00602483	1.0809	0.000413265	1.6182	0.00546286	1	0	1	0	1	0	0	0	0	1	0
Tb927.4.4560	hypothetical protein, conserved	ZUnknown	-0.0628	0.717784	0.9241	2.00726e-12	0.0057	0.984348	0.9869	8.78822e-15	-0.0685225	0.570064	0.3227	0.0133857	0.5558	#N/A	0	0	0	0	0	0	0	0	0	0	0
Tb927.4.4570	hypothetical protein, conserved, no domains, no yeast or human match	ZUnknown	-0.009	0.96139	0.5154	2.00049e-05	-0.1554	0.364319	0.5244	9.88625e-06	0.146326	0.180362	1.0606	0.000319255	1.157	0.025978	1	0	1	0	0	0	0	0	0	1	0
Tb927.4.4580	hypothetical protein, conserved, no clear yeast or human matches	ZUnknown	-0.6829	4.9565e-08	-0.1759	0.208352	-0.4058	0.0042285	0.5069	4.30014e-05	-0.277025	0.0154378	-0.1984	0.0872673	0.4647	#N/A	0	0	0	0	0	0	0	0	0	0	0
Tb927.4.4590	protein kinase, putative	Protein.kinase	-0.3099	0.0152617	-0.0384	0.807394	0.0226	0.926824	0.2715	0.0260697	-0.332454	0.00218414	0.4042	0.0157956	0.585	#N/A	0	0	0	0	0	0	0	0	0	0	0
Tb927.4.4600	Mitchondrial LSU ribosomal protein L51/S25	Mito.translation	0.4081	0.00649454	0.2917	0.0518904	0.2198	0.241486	-0.1164	0.487964	0.188231	0.138276	0.2808	0.029912	0.7655	#N/A	0	0	0	0	0	0	0	0	0	0	0
Tb927.4.4610	Mitchondrial LSU ribosomal protein	Mito.translation	0.2591	0.103534	0.0742	0.670095	0.1932	0.318591	-0.1849	0.23719	0.0658701	0.607678	0.3522	0.0239588	0.0426	#N/A	0	0	0	0	0	0	0	0	0	0	0
Tb927.4.4620	cytochrome oxidase subunit VIII (COXVIII)	Mito.e.transport	0.5465	4.51073e-05	0.3847	0.00401307	0.0932	0.665946	-0.1618	0.273524	0.453259	0.000125474	-0.0103	0.964964	-0.152	#N/A	0	0	0	0	0	0	0	0	0	0	0
Tb927.4.4630	hypothetical protein, conserved	ZUnknown	0.0833	0.728717	-0.1221	0.572796	-0.0073	0.984348	-0.2054	0.301709	0.0906479	0.582882	0.651	0.00201659	0.1243	#N/A	0	0	0	0	0	0	0	0	0	0	0
Tb927.4.4640	hypothetical protein, conserved	ZUnknown	0.4566	0.0166488	0.0386	0.865446	0.324	0.14935	-0.418	0.0215898	0.1326	0.402418	0.5067	0.00643196	0.4114	#N/A	0	0	0	0	0	0	0	0	0	0	0
Tb927.4.4650	diphthine synthase, putative	Enzyme	0.2274	0.184534	0.1801	0.291039	0.19	0.359234	-0.0473	0.802468	0.0374901	0.781566	0.7999	0.00182236	0.2016	#N/A	0	0	0	0	0	0	0	0	0	0	0
Tb927.4.4660	Protein of unknown function DUF84, putative	ZUnknown	0.1806	0.422346	-0.0963	0.66998	-0.0338	0.930594	-0.2768	0.161694	0.214335	0.204989	0.1707	0.288679	-0.0439	#N/A	0	0	0	0	0	0	0	0	0	0	0
Tb927.4.4670	MYND finger, putative	Zinc.finger	0.0564	0.734817	0.1326	0.362726	0.1347	0.451411	0.0763	0.613912	-0.0783233	0.489397	0.0899	0.649961	-0.6439	#N/A	0	0	0	0	0	0	0	0	0	0	0
Tb927.4.4680	GINS complex subunit PSF3, replication initiation	DNA	0.0543	0.822451	-0.0717	0.747922	-0.0284	0.937176	-0.1261	0.540147	0.0827288	0.60678	0.018	0.945791	-0.737	#N/A	0	0	0	0	0	0	0	0	0	0	0
Tb927.4.4690	hypothetical protein, conserved	ZUnknown	-0.2931	0.0297024	-0.5034	4.93347e-05	-0.2183	0.1607	-0.2103	0.0989116	-0.0748174	0.512269	-1.3207	0.000647996	-1.6897	7.08169e-05	0	1	0	1	0	0	0	0	0	0	1
Tb927.4.4700	hypothetical protein, conserved	ZUnknown	-0.1294	0.322097	-0.3344	0.0031087	-0.1935	0.170671	-0.2051	0.0729764	0.064179	0.527558	-1.3956	0.000708016	-1.0589	0.0233252	0	1	0	1	0	0	0	0	0	0	1
Tb927.4.4710	hypothetical protein, conserved	ZUnknown	0.0591	0.663922	0.5008	2.68971e-06	0.1395	0.336226	0.4417	2.17485e-05	-0.0804145	0.39922	0.1203	0.216221	0.4542	#N/A	0	0	0	0	0	0	0	0	0	0	0
Tb927.4.4720	KRIPP7/TbPPR7 Kinetoplast ribosomal PPR-repeat containing protein	Mito.translation	-0.1382	0.409987	0.415	0.00491265	0.0292	0.918208	0.5532	5.31692e-05	-0.167459	0.18483	0.5934	0.0088276	-0.2176	#N/A	0	0	0	0	0	0	0	0	0	0	0
Tb927.4.4740	ER to golgi transport of GPI proteins OR Dihydroceramide synthase)	Lipids	0.2366	0.0633404	0.2185	0.0802411	0.1376	0.402528	-0.0181	0.90473	0.0990298	0.343736	-0.3783	0.0074246	0.6599	#N/A	0	0	0	0	0	0	0	0	0	0	0
Tb927.4.4750	hypothetical protein, conserved	ZUnknown	0.1087	0.51735	0.0536	0.75621	0.0285	0.918208	-0.0551	0.739288	0.0801725	0.513823	0.5582	0.00620631	0.0976	#N/A	0	0	0	0	0	0	0	0	0	0	0
Tb927.4.4760	CUL6 cullin	Ubiquitin.proteasome	0.1194	0.363855	0.4027	0.000355202	0.0763	0.6753	0.2833	0.0141311	0.0430689	0.667463	0.4725	0.00170416	0.4647	#N/A	0	0	0	0	0	0	0	0	0	0	0
Tb927.4.4770	hypothetical protein	ZUnknown	-0.2579	0.184534	-0.4717	0.00730996	0.0566	0.85748	-0.2138	0.243212	-0.314548	0.0423925	0.5084	0.00414482	-0.0145	#N/A	0	0	0	0	0	0	0	0	0	0	0
Tb927.4.4780	hypothetical protein	ZUnknown	-0.0096	0.961493	-0.3301	0.0121507	0.201	0.220055	-0.3205	0.0111803	-0.210584	0.0674692	0.1404	0.1167	-0.152	#N/A	0	0	0	0	0	0	0	0	0	0	0
Tb927.4.4790	hypothetical protein, conserved	ZUnknown	0.1498	0.321714	-0.1364	0.350145	0.1274	0.499068	-0.2862	0.0286861	0.022364	0.846942	-0.0052	0.971828	1.0704	#N/A	0	0	0	0	0	0	0	0	0	0	0
Tb927.4.4810	hypothetical protein, conserved	Vesicular.transport	0.2939	0.0127102	-0.062	0.640156	0.1981	0.159044	-0.3558	0.00110626	0.0957816	0.336119	0.7348	0.000398786	0.3785	#N/A	0	0	0	0	0	0	0	0	0	0	0
Tb927.4.4880	RING-variant domain containing protein, putative	ZUnknown	0.7079	3.10957e-07	0.5867	2.06031e-05	0.2632	0.14545	-0.1213	0.465678	0.444714	0.000383892	0.364	0.0062316	1.4489	0.0141951	0	0	1	0	0	0	0	0	0	1	0
Tb927.4.4890	CorA-like Mg2+ transporter protein, putative	ZUnknown	-0.0843	0.594319	-0.194	0.151639	-0.0715	0.726803	-0.1097	0.432159	-0.0127571	0.910055	0.6483	0.0247232	0.3674	#N/A	0	0	0	0	0	0	0	0	0	0	0
Tb927.4.4900	hypothetical protein	ZUnknown	-0.03	0.838533	-0.1695	0.144601	0.0753	0.65982	-0.1395	0.231996	-0.105364	0.274943	0.3996	0.00698398	1.0496	#N/A	0	0	0	0	0	0	0	0	0	0	0
Tb927.4.4930	hypothetical protein, conserved	ZUnknown	-0.8739	5.68141e-10	0.9313	1.86572e-10	-0.3059	0.0761529	1.8052	5.83992e-41	-0.567989	1.27479e-05	0.2088	0.129857	0.2869	#N/A	0	0	0	0	0	0	0	0	1	0	0
Tb927.4.4940	hypothetical protein, conserved, poly(Q), no clear yeast or human matches	ZUnknown	0.494	2.93881e-06	0.1639	0.149108	0.5924	1.45528e-08	-0.3301	0.00187771	-0.0984076	0.293494	1.2909	0.000120067	0.926	#N/A	1	0	0	0	0	0	0	0	0	1	0
Tb927.4.4950	NOP61	Cell.cycle	-0.0347	0.85126	0.454	0.00114159	-0.0888	0.683643	0.4887	0.000229118	0.0540158	0.656808	1.2956	0.00118625	0.3896	#N/A	1	0	0	0	0	0	0	0	0	1	0
Tb927.4.4980	FDXB ferredoxin	Mito.pathway	0.2738	0.118775	-0.1122	0.543562	-0.0912	0.734026	-0.386	0.01473	0.36503	0.0108355	0.7639	0.00050277	0.4436	#N/A	0	0	0	0	0	0	0	0	0	0	0
Tb927.4.4990	ubiquinol-cytochrome c reductase, putative	Mito.e.transport	0.4598	0.0300117	0.2073	0.35054	-0.0043	0.993051	-0.2525	0.244361	0.464166	0.00890745	0.1761	0.210869	-0.1047	#N/A	0	0	0	0	0	0	0	0	0	0	0
Tb927.4.5000	TerD domain containing protein, putative	ZUnknown	-0.7946	7.66574e-10	0.1632	0.284145	-0.3125	0.0371128	0.9578	1.65219e-15	-0.482083	5.40445e-05	-0.6139	0.00133569	0.1635	#N/A	0	0	0	0	0	0	0	0	0	0	0
Tb927.4.5010	calreticulin, putative	Vesicular.transport	-0.5375	8.42872e-07	-0.1383	0.265074	-0.486	9.07679e-06	0.3992	0.000126412	-0.0514982	0.607247	-0.8402	0.00142327	-0.811	#N/A	0	0	0	0	0	0	0	0	0	0	0
Tb927.4.5020	RNA polymerase IIA largest subunit (RPB1)	RNA.synthesis	-0.5143	0.000273705	1.3101	2.69916e-22	-0.1483	0.467746	1.8244	1.60817e-44	-0.366	0.00338992	-0.2622	0.0538995	0.9411	#N/A	0	0	0	0	1	0	0	0	1	1	0
Tb927.4.5040	dihydrolipoamide dehydrogenase, putative	Enzyme	0.2785	0.0145881	0.4046	0.00018741	0.212	0.111005	0.1261	0.299472	0.0665089	0.489005	0.6953	0.00174482	0.757	#N/A	0	0	0	0	0	0	0	0	0	0	0
Tb927.4.5060	hypothetical protein	ZUnknown	0.8361	1.90671e-09	0.78	1.23746e-08	0.3511	0.0372499	-0.0561	0.755571	0.485017	9.50801e-05	1.5107	0.000194535	1.2327	0.0159925	1	0	1	0	0	0	0	0	0	1	0
Tb927.4.5070	CRAL/TRIO domain containing protein, putative	ZUnknown	-0.0913	0.589326	-0.1061	0.503434	-0.0089	0.972474	-0.0148	0.931776	-0.0824345	0.493909	0.2637	0.0834389	0.0841	#N/A	0	0	0	0	0	0	0	0	0	0	0
Tb927.4.5080	hypothetical protein, conserved	ZUnknown	0.4915	0.00404567	0.272	0.119485	0.1495	0.548603	-0.2195	0.222609	0.34199	0.0191667	0.2937	0.12132	-0.1681	#N/A	0	0	0	0	0	0	0	0	0	0	0
Tb927.4.5110	KKT8 Kinetochore protein	Cell.cycle	-0.3731	0.00303902	-0.6095	2.13335e-07	0.1396	0.38923	-0.2364	0.0477807	-0.512689	2.30986e-06	-1.1118	0.000583945	-0.6666	#N/A	0	1	0	0	0	0	0	0	0	0	1
Tb927.4.5130	KH domain/Domain of unknown function (DUF1771)/Smr domain containing protein, putative	ZUnknown	-0.2995	0.166591	-0.1634	0.472344	-0.7916	0.000100993	0.1361	0.545158	0.492159	0.00599458	0.2886	0.0464281	-0.1047	#N/A	0	0	0	0	0	0	0	0	0	0	0
Tb927.4.5170	60S ribosomal protein L7/L12	Ribosome	-0.2457	0.171966	-0.3065	0.0711385	-0.2298	0.267397	-0.0608	0.745578	-0.0158451	0.913353	0.2407	0.0625141	-0.454	#N/A	0	0	0	0	0	0	0	0	0	0	0
Tb927.4.5190	hypothetical protein, conserved	ZUnknown	0.3684	0.0038467	0.0822	0.56669	0.2624	0.0739251	-0.2863	0.0213024	0.106006	0.328475	0.762	0.000700758	-0.152	#N/A	0	0	0	0	0	0	0	0	0	0	0
Tb927.4.5210	hypothetical protein, conserved	ZUnknown	-0.1438	0.521168	-0.3268	0.091487	-0.193	0.452505	-0.183	0.351712	0.0491952	0.766644	0.3039	0.0434708	-0.737	#N/A	0	0	0	0	0	0	0	0	0	0	0
Tb927.4.5220	hypothetical protein	ZUnknown	-0.1958	0.169158	-0.3472	0.00728094	-0.1396	0.428034	-0.1514	0.261385	-0.0561734	0.624528	0.0965	0.455618	-0.3219	#N/A	0	0	0	0	0	0	0	0	0	0	0
Tb927.4.5230	hypothetical protein, conserved	ZUnknown	0.267	0.10492	-0.1356	0.424779	0.1036	0.663221	-0.4027	0.00596454	0.163461	0.220298	0.6634	0.000898854	0.1763	#N/A	0	0	0	0	0	0	0	0	0	0	0
Tb927.4.5330	hypothetical protein	ZUnknown	-0.6634	1.36773e-08	-0.1223	0.376288	0.0771	0.674001	0.5411	7.66241e-07	-0.740528	3.15178e-12	-0.2379	0.0247144	0.251	#N/A	0	0	0	0	0	0	0	0	0	0	0
Tb927.4.5380	CFAP43	Cytoskeleton	-0.3921	0.00303818	0.4862	0.000175026	-0.0955	0.638985	0.8782	2.73136e-13	-0.296588	0.00998593	-0.5583	0.020197	0.4542	#N/A	0	0	0	0	0	0	0	0	0	0	0
Tb927.4.5390	NRKA serine/threonine-protein kinase	Protein.kinase	0.6093	9.08712e-08	0.6527	5.47465e-09	0.4886	3.33091e-05	0.0434	0.765975	0.120717	0.231036	1.1658	7.44686e-05	0.251	#N/A	1	0	0	0	0	0	0	0	0	1	0
Tb927.4.5440	hypothetical protein	ZUnknown	-0.7745	0.022854	0.0421	0.922179	0.1742	0.750514	0.8165	0.0140921	-0.948689	0.000955569				#N/A	0	0	0	0	0	0	0	0	0	0	0
Tb927.5.292b	hypothetical protein	ZUnknown	0.2056	0.260086	-0.4674	0.002772	0.6425	4.00869e-05	-0.673	3.25405e-06	-0.436838	0.00159042	0.2341	0.198326	0.5558	#N/A	0	0	0	0	0	0	0	0	0	0	0
Tb927.5.293b	hypothetical protein	ZUnknown	0.1274	0.374396	0.4447	0.000304483	0.1924	0.225895	0.3173	0.0113126	-0.0649792	0.550258	-0.5163	0.0111729	0.189	#N/A	0	0	0	0	0	0	0	0	0	0	0
Tb927.5.297b	hypothetical protein	ZUnknown	-0.0449	0.775704	0.8089	5.88551e-12	0.1308	0.448388	0.8538	4.55826e-14	-0.175744	0.100809	-0.5494	0.186635	-0.737	#N/A	0	0	0	0	0	0	0	0	0	0	0
Tb927.5.310	invariant surface glycoprotein, putative	ZUnknown	-0.0234	0.87959	-0.0117	0.93719	-0.1102	0.500598	0.0117	0.93596	0.0868359	0.382167	0.2291	0.0316183	0.3448	#N/A	0	0	0	0	0	0	0	0	0	0	0
Tb927.5.340	ESAG5, putative	ESAG	0.8704	1.28556e-15	0.5292	1.1988e-06	0.6785	8.56725e-10	-0.3412	0.00303698	0.191921	0.0512333	0.0585	0.651346	0.4957	#N/A	0	0	0	0	0	0	0	0	0	0	0
Tb927.5.410	invariant surface glycoprotein, putative	ZUnknown	-0.1574	0.343849	-0.4867	0.000526523	0.0633	0.794649	-0.3293	0.0176319	-0.220648	0.082657	0.2788	0.021323	0.8797	#N/A	0	0	0	0	0	0	0	0	0	0	0
Tb927.5.440	trans-sialidase, putative	Membrane.protein	1.1699	6.15575e-20	1.4977	9.41271e-32	0.5643	7.71288e-05	0.3278	0.0237735	0.605588	3.3386e-07	2.1004	0.00297631	0.9928	#N/A	1	0	0	0	1	1	0	0	0	1	0
Tb927.5.450	NADH-ubiquinone oxidoreductase, mitochondrial, putative	Mito.e.transport	-0.1836	0.161912	-0.253	0.0390438	-0.3564	0.00564565	-0.0694	0.610907	0.172869	0.106207	0.6901	0.00103875	0.4647	#N/A	0	0	0	0	0	0	0	0	0	0	0
Tb927.5.460	hypothetical protein, conserved, poly(N)	ZUnknown	0.4003	0.0191612	-0.1864	0.286578	0.2434	0.248843	-0.5867	0.000110724	0.15694	0.270156	0.9869	0.00341594	-0.2345	#N/A	0	0	0	0	0	0	0	0	0	0	0
Tb927.5.470	Riboflavin transporter	Transporter	-0.7506	4.96818e-10	-1.136	7.71603e-23	-0.2728	0.0554232	-0.3855	0.000832208	-0.477798	1.84309e-05	0.3808	0.144952	0.5261	#N/A	0	0	0	0	0	0	1	0	0	0	1
Tb927.5.480	hypothetical protein, conserved	ZUnknown	-0.2219	0.102652	-0.6975	3.52643e-09	-0.2265	0.139571	-0.4756	3.20034e-05	0.00457272	0.967439	0.2896	0.19897	-0.1203	#N/A	0	0	0	0	0	0	0	0	0	0	0
Tb927.5.490	methyltransferase, putative	Enzyme	-0.667	1.03058e-07	-0.0931	0.542668	-0.5344	2.93966e-05	0.574	1.21319e-06	-0.132651	0.251094	0.3926	0.0710282	1.0841	0.0316181	0	0	1	0	0	0	0	0	0	1	0
Tb927.5.500	in situ HA-tagged protein colocalizes with mitochondrion (TRitrypDB comment)	Mito.pathway	-1.0765	1.65789e-13	0.0473	0.811083	-0.5659	0.000425701	1.1237	1.00607e-15	-0.510526	0.00019009	-0.8633	0.00116291	0.8237	#N/A	0	0	0	0	0	0	0	1	1	0	1
Tb927.5.510	SDH10 succinate dehydrogenase (complex II) subunit	Mito.e.transport	-0.0778	0.596915	0.013	0.933814	-0.3773	0.0031699	0.0908	0.500985	0.299443	0.00493657	0.1506	0.161833	0.3896	#N/A	0	0	0	0	0	0	0	0	0	0	0
Tb927.5.520	stomatin-like protein, putative	Mito.pathway	-0.0005	0.997267	-0.0941	0.460338	-0.1808	0.201794	-0.0936	0.456403	0.180349	0.06859	0.4845	0.00587316	0.8237	#N/A	0	0	0	0	0	0	0	0	0	0	0
Tb927.5.530	hypothetical protein, conserved	Mito.pathway	-0.3267	0.00844147	0.1204	0.38146	-0.1853	0.229817	0.4471	9.71821e-05	-0.141375	0.186251	0.1143	0.342735	0.2388	#N/A	0	0	0	0	0	0	0	0	0	0	0
Tb927.5.540	hypothetical protein	ZUnknown	-0.5574	0.000180006	-0.3105	0.0459214	-0.4079	0.00940119	0.247	0.0910421	-0.149568	0.263734	-0.2973	0.036575	-0.415	#N/A	0	0	0	0	0	0	0	0	0	0	0
Tb927.5.550	V-type proton ATPase subunit D, putative	Lysosome	-0.5491	1.50649e-05	-0.2015	0.14636	-0.3695	0.00634952	0.3476	0.00444458	-0.179607	0.118251	-0.2391	0.0412951	0.6323	#N/A	0	0	0	0	0	0	0	0	0	0	0
Tb927.5.560	hypothetical protein, conserved	ZUnknown	-0.2122	0.122552	0.2816	0.0339659	-0.3217	0.02317	0.4938	3.68027e-05	0.109517	0.332878	0.6379	0.00450932	0.4854	#N/A	0	0	0	0	0	0	0	0	0	0	0
Tb927.5.570	hypothetical protein, conserved, no clear yeast or human matches	ZUnknown	-0.9037	2.32232e-09	0.8739	8.74255e-09	-0.5061	0.00337175	1.7776	5.07974e-35	-0.397688	0.00427163	0.0213	0.847319	1.3448	0.0401119	0	0	1	0	0	0	0	0	1	1	0
Tb927.5.580	prefoldin subunit, putative	Chaperone	-0.103	0.584587	-0.217	0.182692	-0.2872	0.118273	-0.114	0.502554	0.184144	0.176939	-0.3818	0.0308241	-0.0145	#N/A	0	0	0	0	0	0	0	0	0	0	0
Tb927.5.590	protein phosphatase 1, regulatory subunit, putative	Protein.phosphatase	-0.131	0.358552	-0.3239	0.0087921	-0.154	0.346265	-0.193	0.121522	0.0230413	0.833773	-0.3893	0.0295984	-0.0893	#N/A	0	0	0	0	0	0	0	0	0	0	0
Tb927.5.600	hypothetical protein, conserved	ZUnknown	-0.0388	0.877173	-0.1676	0.414026	-0.4084	0.0553679	-0.1288	0.527829	0.369624	0.0238459	0.3017	0.038633	0.189	#N/A	0	0	0	0	0	0	0	0	0	0	0
Tb927.5.610	acidic phosphatase, putative	Phosphatase	-0.1269	0.380572	-0.0749	0.6111	-0.1425	0.425921	0.052	0.735095	0.0156428	0.887573	-1.0367	0.00036615	-0.1361	#N/A	0	1	0	0	0	0	0	0	0	0	1
Tb927.5.620	invariant surface glycoprotein, putative	ZUnknown	-0.4028	0.00389081	-0.4392	0.00117218	-0.4135	0.00478235	-0.0364	0.823821	0.0107015	0.930319	-0.2627	0.2036	0.3785	#N/A	0	0	0	0	0	0	0	0	0	0	0
Tb927.5.630	acidic phosphatase, putative	Phosphatase	0.2154	0.127947	0.0875	0.563663	-0.0794	0.713458	-0.1279	0.384928	0.294729	0.0104471	-0.8288	0.000663272	0.1375	#N/A	0	0	0	0	0	0	0	0	0	0	0
Tb927.5.650	GRESAG 4, putative receptor-type adenylate cyclase	GRESAG	-0.5586	2.94643e-06	-0.357	0.0034282	-0.2	0.196481	0.2016	0.113956	-0.358693	0.00089416	-0.3288	0.0384528	0.7225	#N/A	0	0	0	0	0	0	0	0	0	0	0
Tb927.5.670	hypothetical protein, conserved	ZUnknown	-0.3392	0.00211172	-0.0904	0.472873	-0.3727	0.00106889	0.2488	0.0210719	0.0335604	0.729738	0.1192	0.368124	0.1763	#N/A	0	0	0	0	0	0	0	0	0	0	0
Tb927.5.680	hypothetical protein, conserved	ZUnknown	-0.0401	0.793878	0.2109	0.0896267	-0.2115	0.142888	0.2511	0.03452	0.1714	0.100099	0.529	0.0088276	-0.0291	#N/A	0	0	0	0	0	0	0	0	0	0	0
Tb927.5.690	MIC17	Mito.biogenesis	-0.4339	0.000374478	-0.2835	0.0233	-0.5098	2.13987e-05	0.1504	0.233466	0.0758876	0.488446	0.2807	0.117894	0.3219	#N/A	0	0	0	0	0	0	0	0	0	0	0
Tb927.5.700	F-box-like, putative	ZUnknown	0.048	0.756896	0.1393	0.295673	-0.0186	0.938756	0.0913	0.51717	0.0666075	0.531613	-0.4591	0.00609294	0.3785	#N/A	0	0	0	0	0	0	0	0	0	0	0
Tb927.5.710	hypothetical protein, conserved	ZUnknown	-0.6345	8.44151e-08	-0.1242	0.370458	-0.402	0.0017136	0.5103	6.70598e-06	-0.232548	0.0323299	0.0599	0.482433	0.0426	#N/A	0	0	0	0	0	0	0	0	0	0	0
Tb927.5.740	hypothetical protein, conserved	ZUnknown	0.4466	0.000436234	0.118	0.402625	0.1233	0.501512	-0.3286	0.00837473	0.323255	0.00346586	1.0137	0.00129923	0.4436	#N/A	1	0	0	0	0	0	0	0	0	1	0
Tb927.5.750	hypothetical protein, conserved	ZUnknown	-0.3286	0.0764502	-0.7069	1.91396e-05	-0.3183	0.118835	-0.3782	0.0191815	-0.0103008	0.94713	0.2762	0.0946562	-0.1047	#N/A	0	0	0	0	0	0	0	0	0	0	0
Tb927.5.760	CSBPII_45	RNA.binding	-0.4191	0.00047854	-0.3408	0.00442109	-0.4909	7.71241e-05	0.0783	0.580491	0.0718335	0.498514	-0.0196	0.885878	1.3391	#N/A	0	0	0	0	0	0	0	0	0	0	0
Tb927.5.770	hypothetical protein, conserved	ZUnknown	-0.531	3.81544e-05	-0.0085	0.959972	-0.5433	2.58241e-05	0.5225	1.45081e-05	0.0122635	0.916432	0.4359	0.00410386	0.1506	#N/A	0	0	0	0	0	0	0	0	0	0	0
Tb927.5.780	hypothetical protein, conserved	ZUnknown	-0.1072	0.407043	-0.123	0.315613	-0.2114	0.113249	-0.0158	0.909293	0.104179	0.289368	-0.0551	0.671209	0.1506	#N/A	0	0	0	0	0	0	0	0	0	0	0
Tb927.5.810	ZC3H11	RNA.binding	0.5567	0.00771461	0.4183	0.0466487	-0.0359	0.933662	-0.1384	0.571906	0.592601	0.00100357	2.0188	0.000908379	2.3334	7.76192e-10	1	0	1	0	0	0	0	0	0	1	0
Tb927.5.820	hypothetical protein, conserved	ZUnknown	0.0294	0.851276	-0.2706	0.0220907	-0.244	0.08443	-0.3001	0.00944814	0.273448	0.00825983	0.3055	0.0123331	0.0144	#N/A	0	0	0	0	0	0	0	0	0	0	0
Tb927.5.830	TAC65	Cytoskeleton	-0.9123	5.80053e-11	-0.5137	0.00039284	-0.436	0.00310799	0.3985	0.00301531	-0.476269	0.000256583	0.8081	0.00342207	0.4005	#N/A	0	0	0	0	0	0	0	0	0	0	0
Tb927.5.840	KRI1-like family/KRI1-like family C-terminal, putative	ZUnknown	-0.8676	0.000605647	0.6987	0.0061365	-0.916	0.000762343	1.5663	3.02263e-11	0.0483698	0.828641	1.2688	0.000525262	0.5753	#N/A	1	0	0	0	0	0	0	0	1	1	0
Tb927.5.850	hypothetical protein, conserved	ZUnknown	-0.8862	2.98911e-13	-0.9232	1.43819e-14	-0.44	0.000663617	-0.037	0.804226	-0.446242	9.35822e-05	-0.8329	0.000548104	-0.5995	#N/A	0	0	0	0	0	0	0	0	0	0	0
Tb927.5.860	Selenoprotein T, putative (SelT)	ZUnknown	-0.0103	0.955128	-0.038	0.808782	-0.2321	0.133362	-0.0278	0.859094	0.221808	0.0445576	-0.3856	0.0141487	-0.2515	#N/A	0	0	0	0	0	0	0	0	0	0	0
Tb927.5.920	rhodanese-like domain containing protein, putative	ZUnknown	-0.2578	0.0771861	-0.4657	0.000449392	-0.2222	0.182581	-0.2079	0.125418	-0.0355964	0.769309	0.2597	0.0715098	-0.1361	#N/A	0	0	0	0	0	0	0	0	0	0	0
Tb927.5.950	monothiol glutaredoxin 3	Redox	-0.3286	0.0604225	-0.2175	0.22352	-0.4759	0.00695284	0.1111	0.544532	0.147257	0.320375	-0.5178	0.0188918	-0.3585	#N/A	0	0	0	0	0	0	0	0	0	0	0
Tb927.5.960	MSP1, Mitochondrial protein involved in sorting of proteins in the mitochondria, putative	Mito.biogenesis	-0.5731	4.71837e-05	-0.4216	0.00306116	-0.5576	6.80156e-05	0.1515	0.303591	-0.015516	0.903701	0.2351	0.131466	-0.2345	#N/A	0	0	0	0	0	0	0	0	0	0	0
Tb927.5.970	class I transcription factor A, subunit 6 (CITFA-6)	RNA.synthesis	-0.1831	0.275927	-0.2031	0.205635	-0.2679	0.135832	-0.02	0.913752	0.0848092	0.523726	0.6897	0.000798474	0.2016	#N/A	0	0	0	0	0	0	0	0	0	0	0
Tb927.5.980	2OG-Fe(II) oxygenase superfamily, putative	ZUnknown	-0.1436	0.350641	-0.3369	0.0120656	-0.2557	0.108755	-0.1933	0.152306	0.11212	0.347647	0.3261	0.0282331	0.8156	#N/A	0	0	0	0	0	0	0	0	0	0	0
Tb927.5.990	hypothetical protein, conserved	ZUnknown	-0.3934	0.0239198	-0.3787	0.0264186	-0.423	0.0201767	0.0148	0.941073	0.0295951	0.843551	0.3907	0.0186938	0.433	#N/A	0	0	0	0	0	0	0	0	0	0	0
Tb927.5.1000	ubiquitin-conjugating enzyme e2, putative	Ubiquitin.proteasome	0.0913	0.59244	0.1472	0.338476	-0.3371	0.0384241	0.0558	0.741748	0.428485	0.000469725	-1.1681	0.000139781	-0.4739	#N/A	0	1	0	0	0	0	0	0	0	0	1
Tb927.5.1010	hypothetical protein, conserved	ZUnknown	-0.6086	5.95466e-07	-0.0557	0.716228	-0.3582	0.0101567	0.553	2.7037e-06	-0.250471	0.0240306	-0.5718	0.000905587	0.6508	#N/A	0	0	0	0	0	0	0	0	0	0	0
Tb927.5.1020	disulfide isomerase, putative	Chaperone	-0.2684	0.019203	-0.006	0.965909	-0.2839	0.0200343	0.2624	0.0155139	0.0155197	0.874393	0.0984	0.500129	-0.074	#N/A	0	0	0	0	0	0	0	0	0	0	0
Tb927.5.1030	Iron-sulfur assembly protein 2 (Isa2)	Enzyme	0.0624	0.779645	-0.0265	0.90454	-0.2684	0.225222	-0.0889	0.660431	0.330776	0.0303958	0.7227	0.00123944	-0.152	#N/A	0	0	0	0	0	0	0	0	0	0	0
Tb927.5.1040	hypothetical protein	ZUnknown	-0.8991	7.07883e-07	-0.7965	1.04145e-05	-0.5637	0.00263983	0.1026	0.609355	-0.335384	0.0455527	0.3157	0.144225	-0.1361	#N/A	0	0	0	0	0	0	0	0	0	0	0
Tb927.5.1050	hypothetical protein	ZUnknown	0.0494	0.733067	-0.1342	0.277119	-0.2278	0.0977709	-0.1836	0.11933	0.277133	0.00568126	0.0149	0.868226	0.757	#N/A	0	0	0	0	0	0	0	0	0	0	0
Tb927.5.1060	Complex III beta-MMP subunit of cytochrom b/c1 complex	Mito.e.transport	0.3077	0.00667913	0.3111	0.00499056	-0.0256	0.909864	0.0034	0.982052	0.333249	0.000643483	0.1996	0.130956	0.7908	#N/A	0	0	0	0	0	0	0	0	0	0	0
Tb927.5.1070	hypothetical protein, conserved	Cytoskeleton	-0.7815	1.80475e-12	-0.4074	0.000413244	-0.5322	2.41513e-06	0.374	0.000619508	-0.249321	0.016652	-0.2488	0.133044	1.0841	0.0174752	0	0	1	0	0	0	0	0	0	1	0
Tb927.5.1080	RBP22	RNA.binding	-0.2102	0.195492	-0.1733	0.284145	-0.5171	0.000751675	0.0369	0.833754	0.306827	0.0208355	0.6353	0.0096424	0.3219	#N/A	0	0	0	0	0	0	0	0	0	0	0
Tb927.5.1090	threonyl-tRNA synthetase, putative	Translation.tRNA	-0.2859	0.0257084	0.1763	0.184142	-0.3096	0.0268348	0.4622	8.17856e-05	0.0237037	0.827545	-0.2831	0.0505164	-0.3219	#N/A	0	0	0	0	0	0	0	0	0	0	0
Tb927.5.1100	PEX5 peroxisome targeting signal 1 receptor	Glycosome	-0.1665	0.22331	0.3026	0.0168377	-0.4265	0.00120972	0.4691	7.17238e-05	0.259991	0.0178436	-0.1758	0.0862039	0.189	#N/A	0	0	0	0	0	0	0	0	0	0	0
Tb927.5.1130	hypothetical protein, conserved	Mito.pathway	0.0649	0.637575	-0.1762	0.130791	-0.1863	0.187736	-0.2411	0.0322065	0.251145	0.0103238	-0.0819	0.537862	1.0215	0.0312384	0	0	1	0	0	0	0	0	0	1	0
Tb927.5.1140	Ethanolamine kinase 1	Lipids	-0.0034	0.983509	0.0715	0.587689	-0.113	0.481106	0.0749	0.565026	0.109528	0.270397	-0.0598	0.707104	0.9782	#N/A	0	0	0	0	0	0	0	0	0	0	0
Tb927.5.1150	ATP-dependent RNA helicase, Prp43, splicing & rRNA processing	RNA.processing	-0.0526	0.714974	0.3044	0.00852294	-0.2725	0.0367086	0.357	0.00123678	0.219901	0.0292497	1.1097	0.000344433	0.0426	#N/A	1	0	0	0	0	0	0	0	0	1	0
Tb927.5.1160	Degradation arginine-rich protein for mis-folding, putative	ZUnknown	-0.4586	0.000844252	-0.385	0.00496457	-0.4488	0.0015509	0.0736	0.635284	-0.0097982	0.936233	-0.6438	0.00607242	-1.5564	#N/A	0	0	0	0	0	0	0	0	0	0	0
Tb927.5.1170	hypothetical protein, conserved	ZUnknown	-0.522	0.00463367	-0.6982	6.24135e-05	-0.3886	0.0538632	-0.1761	0.337092	-0.133411	0.410245	0.276	0.0880616	-0.2863	#N/A	0	0	0	0	0	0	0	0	0	0	0
Tb927.5.1180	hypothetical protein, conserved	ZUnknown	-0.7622	7.50945e-09	0.0767	0.642306	-0.3678	0.0132143	0.8389	1.0008e-11	-0.394415	0.00116114	0.2121	0.0748555	0.0704	#N/A	0	0	0	0	0	0	0	0	0	0	0
Tb927.5.1200	CSL4 exosome component	RNA.degradation	-0.0333	0.842028	-0.4567	0.000126699	-0.1361	0.425921	-0.4234	0.000194121	0.102864	0.350301	0.1348	0.325342	-0.3585	#N/A	0	0	0	0	0	0	0	0	0	0	0
Tb927.5.1210	short-chain dehydrogenase, putative	Enzyme	-0.1216	0.366175	-0.1772	0.151915	-0.1003	0.561955	-0.0557	0.685765	-0.0212189	0.836752	-0.107	0.212356	0.263	#N/A	0	0	0	0	0	0	0	0	0	0	0
Tb927.5.1220	hypothetical protein, conserved	ZUnknown	-0.3114	0.0700852	-0.7817	2.3273e-07	-0.3281	0.0784787	-0.4703	0.00126706	0.0167591	0.907343	-0.0503	0.75079	-0.6666	#N/A	0	0	0	0	0	0	0	0	0	0	0
Tb927.5.1230	hypothetical protein, conserved	ZUnknown	-0.6756	5.26199e-06	-0.6587	6.54833e-06	-0.7259	1.15169e-06	0.0169	0.930266	0.0502818	0.710346	-0.7111	0.00163201	-0.3771	#N/A	0	0	0	0	0	0	0	0	0	0	0
Tb927.5.1240	LicD family, putative	ZUnknown	-0.0643	0.697924	-0.2829	0.03257	-0.1283	0.485245	-0.2186	0.0932519	0.0639738	0.58002	0.1094	0.408929	-0.1844	#N/A	0	0	0	0	0	0	0	0	0	0	0
Tb927.5.1250	GAF domain/TIP41-like family, putative	ZUnknown	0.0512	0.712548	-0.0669	0.6002	-0.1165	0.453384	-0.1181	0.322899	0.167657	0.0830228	0.229	0.0585398	0.1243	#N/A	0	0	0	0	0	0	0	0	0	0	0
Tb927.5.1260	Sulfate transporter N-terminal domain with GLY motif/Sulfate transporter family, putative	ZUnknown	-0.7718	1.86798e-11	-0.8516	4.6757e-14	-0.6595	1.24093e-08	-0.0798	0.562852	-0.112235	0.296509	-0.1819	0.202534	0.111	#N/A	0	0	0	0	0	0	0	0	0	0	0
Tb927.5.1270	hypothetical protein, conserved	ZUnknown	-0.2815	0.07248	-0.4329	0.00285001	-0.3619	0.0259176	-0.1514	0.321514	0.0804528	0.540897	0.3974	0.00459598	-0.0589	#N/A	0	0	0	0	0	0	0	0	0	0	0
Tb927.5.1280	alanine racemase, putative	Amino.acids	-0.0518	0.770481	-0.2565	0.0698574	-0.1476	0.433903	-0.2046	0.141242	0.0958101	0.431134	0.0252	0.860151	-0.2009	#N/A	0	0	0	0	0	0	0	0	0	0	0
Tb927.5.1290	hypothetical protein, conserved	ZUnknown	-0.2373	0.079653	-0.6156	2.51927e-07	-0.123	0.484866	-0.3782	0.00112833	-0.114287	0.307823	0.0128	0.933536	-0.3401	#N/A	0	0	0	0	0	0	0	0	0	0	0
Tb927.5.1300	vacuolar proton translocating ATPase subunit A, putative	Lysosome	-0.5286	2.41607e-06	-0.4296	0.000126523	-0.3207	0.0101019	0.099	0.433622	-0.207946	0.0411512	-0.3793	0.00871055	-0.6215	#N/A	0	0	0	0	0	0	0	0	0	0	0
Tb927.5.1310	protoheme IX farnesyltransferase, putative	Mito.pathway	-0.2087	0.175314	-0.3154	0.0270986	-0.0475	0.84781	-0.1067	0.491467	-0.161227	0.192115	-0.1003	0.433241	-0.3959	#N/A	0	0	0	0	0	0	0	0	0	0	0
Tb927.5.1320	KKIP2 Kinetochore interacting protein 2	Cell.cycle	-0.2367	0.0404157	-0.2806	0.011094	-0.1682	0.227385	-0.0439	0.734083	-0.0685545	0.479791	0.0452	0.712506	-0.3219	#N/A	0	0	0	0	0	0	0	0	0	0	0
Tb927.5.1330	hypothetical protein, conserved	ZUnknown	-0.5627	4.3963e-07	-0.2728	0.0202409	-0.3096	0.0122245	0.2899	0.00863876	-0.253178	0.0128148	0.0206	0.855204	0.2388	#N/A	0	0	0	0	0	0	0	0	0	0	0
Tb927.5.1340	component of PRP19 complex, putative	RNA.processing	-0.1762	0.153911	-0.1845	0.121632	-0.1691	0.238219	-0.0083	0.953329	-0.00716468	0.942895	0.0541	0.593919	-0.0439	#N/A	0	0	0	0	0	0	0	0	0	0	0
Tb927.5.1350	hypothetical protein, conserved	ZUnknown	-0.3147	0.0166131	-0.5564	4.37623e-06	-0.2951	0.0388795	-0.2417	0.0504715	-0.019594	0.862186	0.2005	0.210281	-0.0589	#N/A	0	0	0	0	0	0	0	0	0	0	0
Tb927.5.1360	nucleoside 2-deoxyribosyltransferase (NDRT)	Nucleotides	-0.3402	0.00771461	-0.3042	0.016172	-0.4138	0.00153354	0.0359	0.809549	0.0736514	0.508512	-0.4889	0.0662832	-1.0893	0.0392141	0	0	0	1	0	0	0	0	0	0	1
Tb927.5.1370	cyclophilin-type peptidyl-prolyl cis-trans isomerase, putative (PPIase)	Chaperone	-0.2547	0.129992	-0.5962	5.73431e-05	-0.2575	0.168321	-0.3416	0.0188232	0.0028732	0.983384	0.1736	0.137717	-0.2688	#N/A	0	0	0	0	0	0	0	0	0	0	0
Tb927.5.1380	hypothetical protein	ZUnknown	0.1897	0.150887	-0.3859	0.000884156	0.2052	0.16457	-0.5756	8.92407e-08	-0.0154895	0.882876	0.0432	0.75255	-0.2009	#N/A	0	0	0	0	0	0	0	0	0	0	0
Tb927.5.1450	GRESAG 4, putative receptor-type adenylate cyclase	GRESAG	-0.1644	0.210863	0.4347	0.000221821	-0.0893	0.627555	0.599	7.3236e-08	-0.075108	0.473727	0.0099	0.932805	1.7442	8.13167e-05	0	0	1	0	0	0	0	0	0	1	0
Tb927.5.1460	Mo/Co carrier or lysine decarboxylase	Enzyme	0.0564	0.718653	-0.0065	0.9663	-0.0598	0.78109	-0.0629	0.669814	0.116219	0.28521	-0.5411	0.00147786	-0.4739	#N/A	0	0	0	0	0	0	0	0	0	0	0
Tb927.5.1470	NADH-cytochrome b5 reductase, putative (B5R)	Mito.e.transport	0.0959	0.499205	-0.0158	0.919182	-0.2158	0.146082	-0.1117	0.401156	0.311666	0.00312687	0.4067	0.040173	0.4542	#N/A	0	0	0	0	0	0	0	0	0	0	0
Tb927.5.1480	hypothetical protein	ZUnknown	0.0911	0.493259	0.016	0.91251	0.0964	0.56189	-0.0751	0.562496	-0.0053093	0.956736	0.7893	0.0346588	0.4542	#N/A	0	0	0	0	0	0	0	0	0	0	0
Tb927.5.1490	eIF4G1	Translation	-0.0945	0.535634	0.1553	0.262345	-0.0671	0.757166	0.2498	0.0581499	-0.0273512	0.806373	0.4159	0.050269	1.9745	#N/A	0	0	0	0	0	0	0	0	0	0	0
Tb927.5.1500	hypothetical protein, conserved	ZUnknown	-0.6435	4.41196e-07	-0.3243	0.0156324	-0.3595	0.00989612	0.3192	0.0108704	-0.283993	0.0149007	-0.0781	0.439745	0.275	#N/A	0	0	0	0	0	0	0	0	0	0	0
Tb927.5.1510	Mitchondrial SSU ribosomal protein	Mito.translation	-0.2314	0.12769	-0.1196	0.456746	-0.4884	0.000898317	0.1117	0.476006	0.25707	0.0405406	0.7378	0.00212254	0.4005	#N/A	0	0	0	0	0	0	0	0	0	0	0
Tb927.5.1520	heat shock protein HslU1, in mitochondrion	Chaperone	-0.4185	9.48905e-05	-0.2164	0.0535896	-0.5451	2.28265e-07	0.2021	0.0644704	0.126639	0.189594	0.0203	0.832704	0.8156	#N/A	0	0	0	0	0	0	0	0	0	0	0
Tb927.5.1530	Flavin-binding monooxygenase-like, putative	ZUnknown	-0.1887	0.132709	-0.183	0.134548	-0.0978	0.56189	0.0057	0.969036	-0.0909413	0.372302	0.1129	0.267452	0.111	#N/A	0	0	0	0	0	0	0	0	0	0	0
Tb927.5.1540	hypothetical protein, conserved	ZUnknown	-0.695	6.83781e-10	-0.2301	0.0631178	-0.3639	0.00253021	0.4649	1.2038e-05	-0.331114	0.00154093	-0.6934	0.0102052	0.2141	#N/A	0	0	0	0	0	0	0	0	0	0	0
Tb927.5.1550	mitochondrial carrier protein, MCP23	Mito.transport	-0.8899	1.04076e-14	-0.9623	2.10726e-17	-0.2335	0.0829985	-0.0723	0.577083	-0.656407	1.2721e-09	-1.2363	0.000189111	-0.7612	#N/A	0	1	0	0	0	0	0	0	0	0	1
Tb927.5.1560	ATP-dependent DEAD/H RNA helicase, putative, no clear yeast homologue	RNA.helicase	0.0708	0.610979	0.5953	5.46101e-08	-0.2194	0.109249	0.5245	8.18674e-07	0.290254	0.0035911	1.8412	0.000614179	0.757	#N/A	1	0	0	0	0	0	0	0	0	1	0
Tb927.5.1570	ZC3H12	RNA.binding	-0.4162	0.00013311	-0.3693	0.000603636	-0.434	0.000103682	0.0469	0.719955	0.017763	0.855303	0.2083	0.0925712	1.1953	#N/A	0	0	0	0	0	0	0	0	0	0	0
Tb927.5.1580	ZC3H13	RNA.binding	-0.3857	0.000369564	-0.3006	0.00561222	-0.1668	0.225222	0.0851	0.487355	-0.218854	0.0222279	0.4477	0.0235762	1.1243	0.00980853	0	0	1	0	0	0	0	0	0	1	0
Tb927.5.1590	hypothetical protein, conserved	ZUnknown	0.0771	0.659768	-0.0788	0.631218	-0.2372	0.176268	-0.1559	0.297888	0.314334	0.0119489	1.004	0.000324926	0.0566	#N/A	1	0	0	0	0	0	0	0	0	1	0
Tb927.5.1600	hypothetical protein, conserved	ZUnknown	-0.018	0.90612	-0.0909	0.47238	-0.0167	0.93983	-0.0729	0.570642	-0.00131787	0.98921	0.4652	0.0205418	1.1953	0.00486472	0	0	1	0	0	0	0	0	0	1	0
Tb927.5.1620	hypothetical protein, conserved	ZUnknown	-0.0382	0.825557	-0.1367	0.346065	-0.2647	0.0897341	-0.0985	0.502554	0.226466	0.051537	0.2141	0.036575	0.0704	#N/A	0	0	0	0	0	0	0	0	0	0	0
Tb927.5.1630	hypothetical protein, conserved	ZUnknown	-0.1554	0.322469	-0.1591	0.294112	-0.1553	0.403193	-0.0036	0.983795	-0.00011157	0.99927	0.0528	0.652698	-0.0589	#N/A	0	0	0	0	0	0	0	0	0	0	0
Tb927.5.1640	hypothetical protein, conserved	ZUnknown	-0.42	0.000102241	-0.518	6.40845e-07	-0.3744	0.000960874	-0.098	0.408444	-0.0455916	0.637952	-1.2098	0.000601948	-0.0893	#N/A	0	1	0	0	0	0	0	0	0	0	1
Tb927.5.1650	serine/threonine-protein kinase, putative,protein kinase, putative	Protein.kinase	-0.097	0.472727	-0.1059	0.412749	-0.1607	0.28262	-0.0089	0.950771	0.0636963	0.52745	0.0946	0.406053	0.8953	#N/A	0	0	0	0	0	0	0	0	0	0	0
Tb927.5.1660	protein phosphatase 2C, putative	Protein.phosphatase	-0.1476	0.301168	-0.2712	0.0355995	-0.4723	0.000399493	-0.1236	0.380334	0.324654	0.00376518	0.0894	0.504477	0.5753	#N/A	0	0	0	0	0	0	0	0	0	0	0
Tb927.5.1670	hypothetical protein, conserved	ZUnknown	-0.4553	0.00225988	-0.459	0.00162743	-0.3953	0.0117106	-0.0037	0.983847	-0.0599858	0.649396	-0.0586	0.684372	-0.3219	#N/A	0	0	0	0	0	0	0	0	0	0	0
Tb927.5.1680	axoneme protein	Cytoskeleton	-1.0423	3.99089e-14	-0.1304	0.436494	-0.6237	2.69115e-05	0.9119	1.01803e-11	-0.418626	0.00120492	-1.2063	0.000399097	0.2141	#N/A	0	1	0	0	0	0	0	1	0	0	1
Tb927.5.1690	hypothetical protein, conserved	ZUnknown	-0.895	4.99313e-14	-0.6444	9.19926e-08	-0.7695	4.0505e-11	0.2506	0.0420125	-0.125471	0.266912	-0.4592	0.00697563	-0.0893	#N/A	0	0	0	0	0	0	0	0	0	0	0
Tb927.5.1700	Kinesin-2, also "replication Factor A 28 kDa subunit, or RPA1-2	DNA	-0.2134	0.0610764	-0.3433	0.00114698	-0.3198	0.00629829	-0.1299	0.257246	0.10637	0.263997	-0.4079	0.00467458	0.3785	#N/A	0	0	0	0	0	0	0	0	0	0	0
Tb927.5.1710	ribonucleoprotein p18, mitochondrial precursor, putative	Mito.RNA	0.2747	0.042884	0.1731	0.209215	-0.2537	0.109966	-0.1015	0.492449	0.528366	3.74681e-06	0.2968	0.0343239	0.1763	#N/A	0	0	0	0	0	0	0	0	0	0	0
Tb927.5.1720	hypothetical protein, conserved	ZUnknown	-0.0046	0.977045	-0.1002	0.432547	-0.0795	0.649191	-0.0956	0.44708	0.0749054	0.450489	0.3578	0.0236546	-0.0145	#N/A	0	0	0	0	0	0	0	0	0	0	0
Tb927.5.1730	inhibitor of serine peptidase (ISP), putative,ecotin family (I11), putative	Protease	-0.4642	0.000383123	-0.5252	3.26671e-05	-0.3502	0.0119004	-0.061	0.678008	-0.114005	0.328374	-1.2705	0.00039732	-0.3401	#N/A	0	1	0	0	0	0	0	0	0	0	1
Tb927.5.1740	hypothetical protein	ZUnknown	-0.432	0.00288402	-0.5383	0.000102299	-0.4542	0.00219543	-0.1063	0.492449	0.0222404	0.862337	-1.2638	0.00217302	-0.6666	#N/A	0	1	0	0	0	0	0	0	0	0	1
Tb927.5.1750	conserved protein, unknown function	ZUnknown	-0.7011	7.95281e-09	-0.2875	0.0279434	-0.5119	2.53208e-05	0.4136	0.000329983	-0.189205	0.0940793	0.275	0.0458221	-0.1844	#N/A	0	0	0	0	0	0	0	0	0	0	0
Tb927.5.1760	Isoprenylcysteine alpha-carbonyl methylesterase, putative	ZUnknown	0.3549	0.0195057	0.4634	0.00138431	0.0913	0.706146	0.1085	0.532221	0.263557	0.0409585	0.3317	0.0603384	1.6645	0.0199925	0	0	1	0	0	0	0	0	0	1	0
Tb927.5.1770	RNA pseudouridylate synthase, putative	ZUnknown	0.1267	0.429026	0.3528	0.0109073	0.017	0.951772	0.2261	0.120647	0.109735	0.362469	0.1026	0.461764	0.1635	#N/A	0	0	0	0	0	0	0	0	0	0	0
Tb927.5.1780	hypothetical protein, conserved	ZUnknown	-0.4941	6.68395e-06	-0.3551	0.00136145	-0.5306	1.43319e-06	0.1391	0.242297	0.0364542	0.714696	0.1246	0.393675	-0.3959	#N/A	0	0	0	0	0	0	0	0	0	0	0
Tb927.5.1790	Mitchondrial SSU ribosomal protein	Mito.translation	-0.0154	0.921301	0.002	0.988836	-0.2407	0.0711244	0.0174	0.9028	0.225339	0.0232607	0.1805	0.110965	0.251	#N/A	0	0	0	0	0	0	0	0	0	0	0
Tb927.5.1800	hypothetical protein, conserved	ZUnknown	-0.254	0.122552	-0.318	0.0410468	-0.3878	0.0208933	-0.064	0.714373	0.133812	0.325663	0.012	0.944737	-0.5353	#N/A	0	0	0	0	0	0	0	0	0	0	0
Tb927.5.1820	40S ribosomal protein S4	Ribosome	0.3257	0.0920184	0.2432	0.208625	-0.0652	0.843928	-0.0825	0.705208	0.390888	0.0138332	0.5273	0.00155686	-0.6215	#N/A	0	0	0	0	0	0	0	0	0	0	0
Tb927.5.1830	lysosomal/endosomal membrane protein p67 (p67)	Lysosome	0.1434	0.440108	0.2341	0.164769	-0.1058	0.684727	0.0907	0.636098	0.249266	0.074004	-0.3574	0.0158114	0.0144	#N/A	0	0	0	0	0	0	0	0	0	0	0
Tb927.5.1840	hypothetical protein, conserved	ZUnknown	0.0435	0.816511	-0.1872	0.217679	-0.108	0.616191	-0.2306	0.108062	0.151514	0.228644	0.4173	0.0960756	-0.0439	#N/A	0	0	0	0	0	0	0	0	0	0	0
Tb927.5.1860	hypothetical protein, conserved	ZUnknown	-0.3896	0.0014965	-0.4356	0.000237984	-0.2982	0.0256098	-0.0461	0.741975	-0.0913451	0.398691	0.2753	0.0484123	-0.3585	#N/A	0	0	0	0	0	0	0	0	0	0	0
Tb927.5.1870	metalloprotease, putative	Protease	-0.1814	0.123551	-0.0037	0.978303	-0.276	0.0255554	0.1778	0.117473	0.0945361	0.32727	0.0495	0.657458	0.2016	#N/A	0	0	0	0	0	0	0	0	0	0	0
Tb927.5.1880	inhibitor of serine peptidase (ISP), putative,ecotin family (I11), putative	Protease	-0.573	3.20186e-05	-0.6437	1.42873e-06	-0.6123	4.9862e-06	-0.0707	0.6474	0.0393599	0.755109	-1.3442	0.00120918	-1.152	0.0188867	0	1	0	1	0	0	0	0	0	0	1
Tb927.5.1890	hypothetical protein, conserved	ZUnknown	-0.2949	0.016319	-0.0286	0.850682	-0.1707	0.276394	0.2663	0.0274746	-0.124226	0.235747	0.1881	0.237374	0.856	#N/A	0	0	0	0	0	0	0	0	0	0	0
Tb927.5.1900	DC1/ODA3/CCDC151 hoologue	Cytoskeleton	-0.281	0.0310861	-0.1399	0.310013	-0.4739	0.000258203	0.1411	0.299665	0.192931	0.0811064	-0.2261	0.0810502	-0.2515	#N/A	0	0	0	0	0	0	0	0	0	0	0
Tb927.5.1910	hypothetical protein, conserved	ZUnknown	-0.6355	4.51705e-07	0.0547	0.733596	-0.4062	0.00352677	0.6902	6.81763e-09	-0.22928	0.046029	-0.0846	0.498234	0.275	#N/A	0	0	0	0	0	0	0	0	0	0	0
Tb927.5.1920	hypothetical protein, conserved, resemblance to myosin	ZUnknown	-0.6512	1.06952e-05	-0.1427	0.408746	-0.8674	1.86543e-09	0.5085	0.000370682	0.216137	0.110931	-0.0566	0.703108	0	#N/A	0	0	0	0	0	0	0	0	0	0	0
Tb927.5.1930	signal peptidase subunit, putative	ZUnknown	-0.4201	0.00139534	-0.366	0.00505112	-0.3521	0.0116634	0.0542	0.716923	-0.0680134	0.558912	-0.4314	0.0245793	-0.4941	#N/A	0	0	0	0	0	0	0	0	0	0	0
Tb927.5.1940	hypothetical protein, conserved	ZUnknown	-0.2174	0.100019	-0.5816	5.30901e-07	-0.3879	0.00282461	-0.3642	0.00129855	0.170588	0.120793	-0.7982	0.001402	-0.7612	#N/A	0	0	0	0	0	0	0	0	0	0	0
Tb927.5.1950	hypothetical protein, conserved	ZUnknown	0.0295	0.849452	-0.1658	0.177906	0.0581	0.77155	-0.1953	0.107371	-0.0286047	0.778434	0.2956	0.0607939	0.9411	#N/A	0	0	0	0	0	0	0	0	0	0	0
Tb927.5.1960	hypothetical protein, conserved, dsRNA binding domain	RNA.binding	-0.0527	0.756812	-0.3256	0.0142654	-0.2954	0.0569438	-0.2728	0.0371541	0.242695	0.0399053	-0.0115	0.917901	-0.1047	#N/A	0	0	0	0	0	0	0	0	0	0	0
Tb927.5.1970	hypothetical protein, T. brucei-specific, no domains	ZUnknown	0.0332	0.842028	-0.4081	0.000639868	-0.0942	0.616243	-0.4412	9.83451e-05	0.127302	0.24476	0.8658	0.000647801	0.5753	#N/A	0	0	0	0	0	0	0	0	0	0	0
Tb927.5.1980	Galactose oxidase, central domain/Kelch motif containing protein, putative	ZUnknown	0.0022	0.990505	-0.3352	0.00192229	-0.1649	0.254198	-0.3373	0.00163805	0.16707	0.0847141	0.2669	0.0391723	-0.1844	#N/A	0	0	0	0	0	0	0	0	0	0	0
Tb927.5.1990	hypothetical protein, conserved, poly(Q) tracts	ZUnknown	-0.1212	0.336776	-0.4678	1.03492e-05	-0.1871	0.182011	-0.3466	0.00119869	0.0659931	0.498615	-0.2345	0.0430959	0.5558	#N/A	0	0	0	0	0	0	0	0	0	0	0
Tb927.5.2000	hypothetical protein copurifies with MKT1 & XAC1, one Q8, salivaria & stercoraria only, well translated only in bloodstream forms	ZUnknown	0.1901	0.163578	-0.1507	0.266681	0.0861	0.669269	-0.3408	0.00645816	0.103982	0.343281	-0.1848	0.0921199	0.3896	#N/A	0	0	0	0	0	0	0	0	0	0	0
Tb927.5.2010	hypothetical protein	ZUnknown	-0.0179	0.917068	-0.2316	0.0726321	-0.0612	0.772352	-0.2137	0.0910409	0.0432215	0.694713	0.2464	0.1936	-1.0589	#N/A	0	0	0	0	0	0	0	0	0	0	0
Tb927.5.2020	hypothetical protein, conserved	ZUnknown	-0.3246	0.00655261	0.0466	0.746497	-0.1331	0.420185	0.3712	0.00125495	-0.191448	0.0631557	-0.1549	0.332036	0.4751	#N/A	0	0	0	0	0	0	0	0	0	0	0
Tb927.5.2030	hypothetical protein, conserved	ZUnknown	-0.0292	0.843683	0.2131	0.0665317	-0.1229	0.423405	0.2423	0.0300404	0.0937066	0.338215	-0.387	0.111514	0.275	#N/A	0	0	0	0	0	0	0	0	0	0	0
Tb927.5.2040	hypothetical protein, conserved	ZUnknown	-0.6266	1.16594e-05	-0.5795	4.1345e-05	-0.4177	0.00600335	0.0471	0.778822	-0.208939	0.10786	0.0553	0.630414	-0.074	#N/A	0	0	0	0	0	0	0	0	0	0	0
Tb927.5.2050	Putative methyltransferase, putative	ZUnknown	-0.3847	0.00552984	0.1042	0.516674	-0.5905	1.05108e-05	0.4889	0.000120363	0.205816	0.0928397	0.2574	0.0443383	-0.2515	#N/A	0	0	0	0	0	0	0	0	0	0	0
Tb927.5.2060	cell division control protein CDC5f, part of PRP19 complex	RNA.processing	-0.5169	2.03423e-05	0.2286	0.0823736	-0.3188	0.0189645	0.7455	2.35489e-11	-0.198128	0.0697016	0.2913	0.140671	-0.1047	#N/A	0	0	0	0	0	0	0	0	0	0	0
Tb927.5.2070	Mitchondrial LSU ribosomal protein	Mito.translation	-0.0449	0.78118	0.2823	0.0284121	-0.0465	0.834869	0.3272	0.00814433	0.0016142	0.988257	0.5411	0.00255011	0.1243	#N/A	0	0	0	0	0	0	0	0	0	0	0
Tb927.5.2080	guanosine monophosphate reductase, putative	Nucleotides	0.1816	0.141773	0.3617	0.00133391	-0.0135	0.953025	0.1801	0.135037	0.195094	0.050872	-0.0508	0.633954	-0.1361	#N/A	0	0	0	0	0	0	0	0	0	0	0
Tb927.5.2090	kinesin, putative	Cytoskeleton	-0.5863	4.73873e-06	0.2833	0.0368006	-0.433	0.00219589	0.8696	4.92807e-13	-0.153271	0.185764	-0.1028	0.213371	1.546	#N/A	0	0	0	0	0	0	0	0	0	0	0
Tb927.5.2100	RBP30	RNA.binding	-0.12	0.392712	-0.088	0.531562	-0.1503	0.3518	0.032	0.826288	0.0303139	0.777111	0.3698	0.00847492	0.0976	#N/A	0	0	0	0	0	0	0	0	0	0	0
Tb927.5.2110	G-patch domain containing protein, putative	ZUnknown	-0.2121	0.295718	-0.2618	0.17011	-0.5061	0.0110935	-0.0497	0.819895	0.294035	0.0670273	0.3125	0.126269	-0.074	#N/A	0	0	0	0	0	0	0	0	0	0	0
Tb927.5.2120	hypothetical protein, conserved, trypanosome-specific	ZUnknown	-0.3669	0.0030019	-0.1436	0.284643	-0.3537	0.00978624	0.2233	0.0796516	-0.0131439	0.903024	-0.2272	0.185845	1.0356	#N/A	0	0	0	0	0	0	0	0	0	0	0
Tb927.5.2130	Lariat debranching enzyme, C-terminal domain containing protein, putative	ZUnknown	-0.3933	0.000306693	-0.2032	0.0750024	-0.3454	0.00298232	0.1901	0.0878069	-0.0478763	0.620986	-0.1879	0.207476	0.1635	#N/A	0	0	0	0	0	0	0	0	0	0	0
Tb927.5.2140	UPF1	RNA.degradation	-0.304	0.00867399	-0.01	0.946245	-0.3166	0.0112382	0.294	0.00844295	0.0126162	0.89977	0.5853	0.0148827	0.5945	#N/A	0	0	0	0	0	0	0	0	0	0	0
Tb927.5.2150	hypothetical protein, conserved	Mito.pathway	0.1008	0.42633	-0.1629	0.152943	0.014	0.948515	-0.2638	0.0135148	0.0868738	0.361544	0.5465	0.00426266	0.433	#N/A	0	0	0	0	0	0	0	0	0	0	0
Tb927.5.2180	hypothetical protein, conserved	ZUnknown	-0.6556	7.40501e-06	-0.7639	6.59626e-08	-0.5276	0.000386196	-0.1082	0.496624	-0.128043	0.339266	-0.1576	0.200383	-0.0589	#N/A	0	0	0	0	0	0	0	0	0	0	0
Tb927.5.2190	META domain/Domain of unknown function (DUF1935), putative	ZUnknown	-0.851	6.24786e-09	-0.611	3.94047e-05	-0.9385	2.33055e-11	0.2401	0.109389	0.0874476	0.527586	-0.4999	0.0074246	-0.304	#N/A	0	0	0	0	0	0	0	0	0	0	0
Tb927.5.2270	hypothetical protein, conserved	ZUnknown	-0.5688	5.33076e-06	-0.5717	3.19246e-06	-0.306	0.0273017	-0.0029	0.985347	-0.26282	0.0205211	-0.532	0.00725758	-0.152	#N/A	0	0	0	0	0	0	0	0	0	0	0
Tb927.5.2280	acetyltransferase, putative	Lipids	-0.0552	0.711528	-0.1026	0.443429	-0.1011	0.559085	-0.0474	0.732387	0.0459192	0.65818	-0.2288	0.0412951	-0.2515	#N/A	0	0	0	0	0	0	0	0	0	0	0
Tb927.5.2290	U5 splicing factor U5-200K, putative or BRR2 homologue	RNA.processing	-0.6269	0.0256587	1.1641	7.98845e-06	-0.2984	0.444269	1.791	9.31934e-13	-0.328462	0.166637	0.3033	0.0884913	0.6781	#N/A	0	0	0	0	1	0	0	0	1	1	0
Tb927.5.2300	formin, putative	ZUnknown	-0.3636	0.00314191	0.0898	0.526703	-0.0526	0.803975	0.4534	9.23484e-05	-0.311038	0.00366255	0.4387	0.00368408	0.8639	#N/A	0	0	0	0	0	0	0	0	0	0	0
Tb927.5.2310	Phosphorylated CTD interacting factor 1 WW domain containing protein, putative	ZUnknown	-0.4193	0.00032685	-0.148	0.247312	-0.3161	0.0134387	0.2713	0.0185459	-0.103267	0.319129	0.8097	0.00151036	0.7485	#N/A	0	0	0	0	0	0	0	0	0	0	0
Tb927.5.2320	Mak10 subunit, NatC N(alpha)-terminal acetyltransferase, putative	ZUnknown	-0.0233	0.878608	0.3202	0.00422981	-0.185	0.192088	0.3434	0.00177486	0.161768	0.100225	0.4605	0.00196294	0.4005	#N/A	0	0	0	0	0	0	0	0	0	0	0
Tb927.5.2330	hypothetical protein, conserved, armadillo repeat, weak PI3/4 kinase domain	ZUnknown	-0.702	0.000142898	1.0533	2.6892e-09	-0.3442	0.144206	1.7553	8.06299e-25	-0.357759	0.0289781	0.1439	0.356881	0.8639	#N/A	0	0	0	0	1	0	0	0	1	1	0
Tb927.5.2340	hypothetical protein, conserved	ZUnknown	-0.7463	7.83196e-10	-0.7493	3.88525e-10	-0.5024	3.33567e-05	-0.003	0.984114	-0.243861	0.0316815	0.1426	0.295342	-0.2863	#N/A	0	0	0	0	0	0	0	0	0	0	0
Tb927.5.2350	glycosyltransferase (GlcNAc), putative	Glycans	-0.302	0.00943982	-0.6563	6.26082e-10	-0.4117	0.000404896	-0.3543	0.000727517	0.109722	0.278371	-0.2425	0.0397028	0.5753	#N/A	0	0	0	0	0	0	0	0	0	0	0
Tb927.5.2360	hypothetical protein, conserved	ZUnknown	0.0474	0.744457	-0.4495	3.94104e-05	-0.1034	0.544179	-0.4969	2.85244e-06	0.150807	0.13195	0.4607	0.0126658	2.3702	#N/A	0	0	0	0	0	0	0	0	0	0	0
Tb927.5.2370	hydrolase, alpha/beta fold family, putative	Enzyme	-0.2882	0.0207063	-0.5282	3.83881e-06	-0.3672	0.00367411	-0.24	0.0375748	0.0790393	0.460573	0.1237	0.239781	-0.152	#N/A	0	0	0	0	0	0	0	0	0	0	0
Tb927.5.2380	hydrolase, alpha/beta fold family, putative	Enzyme	0.0303	0.860407	-0.1301	0.356279	-0.1224	0.499068	-0.1605	0.227843	0.152768	0.174133	0.4456	0.00720186	-1.0291	0.0187643	0	0	0	1	0	0	0	0	0	0	1
Tb927.5.2390	hypothetical protein, conserved	ZUnknown	-0.0921	0.473795	-0.5018	1.11857e-06	-0.0339	0.866634	-0.4097	4.59365e-05	-0.0582082	0.542475	-0.1379	0.362745	0.2141	#N/A	0	0	0	0	0	0	0	0	0	0	0
Tb927.5.2400	ubiquitin carboxyl-terminal hydrolase, Clan CA cysteine peptidase, family C12, putative	Ubiquitin.proteasome	-0.0981	0.483676	-0.2284	0.0610935	-0.2016	0.182581	-0.1303	0.320011	0.103459	0.320458	0.2418	0.0441777	1.0635	#N/A	0	0	0	0	0	0	0	0	0	0	0
Tb927.5.2410	KIN-E kinesin	Cytoskeleton	-0.3835	0.00599111	0.1505	0.321266	-0.2341	0.180965	0.534	5.0589e-05	-0.149372	0.215638	-0.0098	0.937232	1.251	#N/A	0	0	0	0	0	0	0	0	0	0	0
Tb927.5.2420	NOL1/NOP2/sun family, putative	ZUnknown	-0.3642	0.00091827	-0.0703	0.586008	-0.1882	0.155307	0.2939	0.0055028	-0.175957	0.0689648	0.1104	0.297259	0.2265	#N/A	0	0	0	0	0	0	0	0	0	0	0
Tb927.5.2430	membrane transporter protein, putative	Transporter	0.2399	0.1029	0.1923	0.18891	-0.1117	0.600724	-0.0476	0.779778	0.351642	0.00355874	-0.0038	0.971821	-0.152	#N/A	0	0	0	0	0	0	0	0	0	0	0
Tb927.5.2440	CEP164	Cytoskeleton	-0.5032	4.24472e-05	-0.2155	0.100136	-0.3733	0.00584068	0.2877	0.0209043	-0.129816	0.238858	0.0772	0.527129	0.774	#N/A	0	0	0	0	0	0	0	0	0	0	0
Tb927.5.2460	hypothetical protein, conserved	ZUnknown	-0.1879	0.157132	-0.4331	0.000221673	-0.2008	0.17625	-0.2452	0.0369837	0.0129045	0.904567	0.1846	0.150839	-0.0145	#N/A	0	0	0	0	0	0	0	0	0	0	0
Tb927.5.2470	hypothetical protein, conserved	ZUnknown	-0.148	0.254561	-0.5276	1.63227e-06	-0.1901	0.184198	-0.3795	0.000364509	0.0421077	0.682789	-0.0268	0.820265	0.7398	#N/A	0	0	0	0	0	0	0	0	0	0	0
Tb927.5.2480	hypothetical protein, conserved	ZUnknown	-0.5091	5.31285e-06	-0.8729	1.18314e-16	-0.3645	0.00206755	-0.3638	0.000446529	-0.14459	0.154965	0.3665	0.0262692	0.4222	#N/A	0	0	0	0	0	0	0	0	0	0	0
Tb927.5.2500	hypothetical protein, conserved	ZUnknown	-0.2451	0.0460084	-0.1444	0.255136	-0.3709	0.00337175	0.1007	0.446851	0.125825	0.222663	0.5525	0.00579788	1.5993	0.00428405	0	0	1	0	0	0	0	0	0	1	0
Tb927.5.2510	hypothetical protein, conserved	ZUnknown	-0.325	0.0106813	0.3584	0.00417154	-0.1611	0.337757	0.6833	2.97198e-09	-0.163899	0.134007	0.3792	0.00671756	0.9709	#N/A	0	0	0	0	0	0	0	0	0	0	0
Tb927.5.2520	TPR repeat, putative	ZUnknown	-0.1847	0.117194	0.0344	0.804249	-0.3708	0.00135757	0.2191	0.0475789	0.186089	0.0554987	1.0477	0.00112235	0.585	#N/A	1	0	0	0	0	0	0	0	0	1	0
Tb927.5.2530	Kre33 homologue, required for biogenesis of ribsomal small subunit in yeast	rRNA.tRNA.process	0.1576	0.25833	0.4733	0.000105642	-0.009	0.970653	0.3158	0.0129168	0.166543	0.129583	1.2603	9.04704e-05	0.6323	#N/A	1	0	0	0	0	0	0	0	0	1	0
Tb927.5.2540	Organic solute transport protein 1, putative	ZUnknown	-0.4634	0.00507374	-0.615	8.66812e-05	-0.1748	0.415036	-0.1517	0.365885	-0.288551	0.0444302	0.0144	0.919737	-0.074	#N/A	0	0	0	0	0	0	0	0	0	0	0
Tb927.5.2550	hypothetical protein, conserved	ZUnknown	0.0383	0.826758	-0.2561	0.0566962	-0.1722	0.324188	-0.2944	0.0218453	0.210489	0.0712633	0.2659	0.0209017	-0.2688	#N/A	0	0	0	0	0	0	0	0	0	0	0
Tb927.5.2560	hypothetical protein, conserved, no known domains	ZUnknown	0.1495	0.438961	-0.0891	0.641323	-0.2972	0.144644	-0.2385	0.158073	0.446701	0.00230867	0.5214	0.00789071	-0.8625	#N/A	0	0	0	0	0	0	0	0	0	0	0
Tb927.5.2570	EIF3B translation initiation factor	Translation	-0.1233	0.321714	0.0682	0.596317	-0.2268	0.0805576	0.1915	0.088296	0.103457	0.285217	0.1549	0.171771	-0.0291	#N/A	0	0	0	0	0	0	0	0	0	0	0
Tb927.5.2580	hypothetical protein, possible component of cytochorome oxidase complex	Mito.e.transport	0.5381	0.000129551	0.2765	0.0544376	-0.1926	0.320023	-0.2616	0.0717686	0.730718	5.70994e-09	0.2369	0.0952455	0.4751	#N/A	0	0	0	0	0	0	0	0	0	0	0
Tb927.5.2590	Macro domain containing protein, putative	ZUnknown	-0.1327	0.447258	-0.2793	0.0674625	-0.1086	0.623789	-0.1466	0.348771	-0.0240341	0.854302	-0.0706	0.711374	-0.811	#N/A	0	0	0	0	0	0	0	0	0	0	0
Tb927.5.2600	methyltransferase domain containing protein, putative	ZUnknown	-0.4682	3.19916e-05	-0.0319	0.827668	-0.2884	0.0232212	0.4363	4.42629e-05	-0.179815	0.0751522	0.0769	0.520391	-0.1681	#N/A	0	0	0	0	0	0	0	0	0	0	0
Tb927.5.2610	hypothetical protein, conserved	ZUnknown	-0.5865	0.000106698	-0.53	0.000394385	-0.2619	0.139634	0.0565	0.74208	-0.3246	0.016559	-0.1218	0.430119	-0.304	#N/A	0	0	0	0	0	0	0	0	0	0	0
Tb927.5.2620	hypothetical protein, conserved, ubiquitin-like C-terminus, no yeast or human match	ZUnknown	0.195	0.111742	-0.215	0.0671981	-0.0156	0.946742	-0.41	0.000183181	0.210634	0.0355459	0.1216	0.352828	1.3505	#N/A	0	0	0	0	0	0	0	0	0	0	0
Tb927.5.2630	hypothetical protein, conserved	ZUnknown	-0.0657	0.765829	-0.2292	0.207348	-0.0349	0.917218	-0.1635	0.366974	-0.030802	0.837186	0.1783	0.102545	-0.0439	#N/A	0	0	0	0	0	0	0	0	0	0	0
Tb927.5.2640	cytidylyltransferase, putative	ZUnknown	-0.0723	0.699962	-0.1172	0.491482	-0.0886	0.704553	-0.0449	0.79894	0.0162524	0.901005	0.1646	0.211855	-0.811	#N/A	0	0	0	0	0	0	0	0	0	0	0
Tb927.5.2650	L-galactonolactone oxidase (GAL/ALO)	Enzyme	-0.1309	0.348974	-0.3427	0.0045325	0.0977	0.586339	-0.2118	0.0817299	-0.228596	0.0323114	0.8676	0.00311765	0.2141	#N/A	0	0	0	0	0	0	0	0	0	0	0
Tb927.5.2660	CAP99 Clathrin-associated protein	Vesicular.transport	-0.0708	0.645278	0.5219	1.91268e-05	-0.2219	0.151783	0.5927	4.19236e-07	0.151137	0.168706	0.987	0.00103651	0.3448	#N/A	0	0	0	0	0	0	0	0	0	0	0
Tb927.5.2670	hypothetical protein, conserved	ZUnknown	0.1961	0.278607	-0.0316	0.876394	-0.1297	0.595312	-0.2277	0.170334	0.325853	0.0218691	0.6541	0.00976791	0.0704	#N/A	0	0	0	0	0	0	0	0	0	0	0
Tb927.5.2680	hypothetical protein, conserved	ZUnknown	-0.3986	0.000334623	-0.6234	2.55578e-09	-0.2476	0.0488302	-0.2248	0.0363509	-0.151027	0.125641	-0.4346	0.0066503	-0.3401	#N/A	0	0	0	0	0	0	0	0	0	0	0
Tb927.5.2690	inositol-1(or 4)-monophosphatase 1, putative (IMPase 1)	Signalling	-0.2376	0.140743	-0.4883	0.000684663	-0.2709	0.124197	-0.2507	0.0834155	0.0333006	0.800468	0.2294	0.0721063	-0.2515	#N/A	0	0	0	0	0	0	0	0	0	0	0
Tb927.5.2700	otubain cysteine peptidase, Clan CA, family C65, putative	Protease	-0.1016	0.505591	-0.186	0.169864	-0.0571	0.789699	-0.0843	0.556274	-0.0444709	0.692507	0.083	0.522183	0.0426	#N/A	0	0	0	0	0	0	0	0	0	0	0
Tb927.5.2710	hypothetical protein, conserved	ZUnknown	-0.2532	0.0464867	0.0201	0.897982	-0.4415	0.000416167	0.2733	0.0232313	0.188386	0.0794405	-0.0992	0.346414	0.546	#N/A	0	0	0	0	0	0	0	0	0	0	0
Tb927.5.2720	zinc-finger protein ZPR1	Zinc.finger	-0.0349	0.835042	-0.1488	0.278397	-0.2911	0.0457253	-0.1139	0.411018	0.256147	0.0218933	0.1386	0.311977	-0.0291	#N/A	0	0	0	0	0	0	0	0	0	0	0
Tb927.5.2730	hypothetical protein, conserved	ZUnknown	-0.2912	0.0346274	-0.5963	1.78306e-06	-0.3771	0.0078673	-0.3051	0.0152341	0.0859105	0.463347	0.7544	0.0010518	-0.1361	#N/A	0	0	0	0	0	0	0	0	0	0	0
Tb927.5.2740	TBC-F likely GAP	Signalling	-0.2402	0.0765341	-0.401	0.00130055	-0.2605	0.076893	-0.1608	0.216102	0.0203012	0.857521	0.4829	0.00364612	0.1243	#N/A	0	0	0	0	0	0	0	0	0	0	0
Tb927.5.2750	Alpha/beta hydrolase family, putative	ZUnknown	-0.5171	4.70629e-06	-0.7093	5.85268e-11	0.0001	0.999622	-0.1922	0.0910421	-0.517184	3.40482e-07	-0.1003	0.241565	-0.4941	#N/A	0	0	0	0	0	0	0	0	0	0	0
Tb927.5.2760	UDP-Gal or UDP-GlcNAc-dependent glycosyltransferase, putative	Glycans	-0.1624	0.214942	-0.3494	0.00277824	0.1171	0.478419	-0.187	0.120093	-0.279508	0.00699713	0.0959	0.386405	-0.152	#N/A	0	0	0	0	0	0	0	0	0	0	0
Tb927.5.2770	SET domain containing protein, putative	ZUnknown	-0.1923	0.132283	-0.0832	0.543562	-0.1704	0.25545	0.1091	0.395813	-0.0219121	0.833281	0.4334	0.00394921	-0.3401	#N/A	0	0	0	0	0	0	0	0	0	0	0
Tb927.5.2780	mitochondrial DNA polymerase beta	Mito.DNA	-0.7427	3.4964e-11	-0.3775	0.00128906	-0.7826	5.50359e-13	0.3652	0.000904945	0.039956	0.706126	-0.0074	0.960998	0.3219	#N/A	0	0	0	0	0	0	0	0	0	0	0
Tb927.5.2790	mitochondrial DNA polymerase beta-PAK (Pol beta-PAK)	Mito.DNA	-0.7954	2.75863e-12	-0.3242	0.00768633	-0.4489	0.000177779	0.4712	1.77015e-05	-0.346437	0.00115048	-0.1621	0.147191	0.2987	#N/A	0	0	0	0	0	0	0	0	0	0	0
Tb927.5.2800	Beta-lactamase superfamily domain containing protein, putative	ZUnknown	-0.4468	0.000179977	0.2652	0.0338147	-0.3985	0.00168134	0.712	8.25484e-11	-0.0483504	0.649643	0.2128	0.100644	0.3674	#N/A	0	0	0	0	0	0	0	0	0	0	0
Tb927.5.2810	hypothetical protein, conserved	Mito.pathway	-0.336	0.0350715	-0.5212	0.000410763	-0.2746	0.127744	-0.1852	0.230986	-0.0614752	0.649094	0.3408	0.0065158	-0.152	#N/A	0	0	0	0	0	0	0	0	0	0	0
Tb927.5.2820	NEK9 protein kinase	Protein.kinase	-0.3801	0.00289049	0.279	0.0319245	-0.3215	0.0257047	0.6591	1.95805e-08	-0.0586363	0.598612	0.2653	0.0385692	1.3448	0.0075573	0	0	1	0	0	0	0	0	0	1	0
Tb927.5.2830	hypothetical protein, conserved	ZUnknown	-0.3547	0.0465668	-0.125	0.526979	-0.2408	0.252065	0.2297	0.181071	-0.113855	0.447776	0.3413	0.0643149	0.111	#N/A	0	0	0	0	0	0	0	0	0	0	0
Tb927.5.2840	hypothetical protein, conserved	ZUnknown	-0.1198	0.599729	-0.0711	0.75621	-0.3476	0.11615	0.0488	0.824817	0.227828	0.168566	0.2621	0.0215562	0.2987	#N/A	0	0	0	0	0	0	0	0	0	0	0
Tb927.5.2850	radial spoke protein RSP2, putative	Cytoskeleton	-0.4112	0.0002837	-0.3698	0.000954696	-0.4547	5.95356e-05	0.0414	0.754572	0.0435013	0.667878	-0.8637	0.000672489	-0.304	#N/A	0	0	0	0	0	0	0	0	0	0	0
Tb927.5.2860	Protein of unknown function (DUF2453), putative	ZUnknown	-0.5379	1.28062e-06	-0.4003	0.000353447	-0.2836	0.0215053	0.1376	0.240346	-0.254331	0.0119895	0.3971	0.010185	0.2141	#N/A	0	0	0	0	0	0	0	0	0	0	0
Tb927.5.286b	adenosine transporter 1 (AT1) P2 transporter	Nucleotides	-0.3159	0.0105437	-0.406	0.000556518	-0.3207	0.0160854	-0.0901	0.504887	0.00481118	0.964048	0.4118	0.0107654	0.3674	#N/A	0	0	0	0	0	0	0	0	0	0	0
Tb927.5.2870	hypothetical protein	ZUnknown	-0.8578	2.05927e-09	-0.3968	0.00942565	-0.3356	0.0342023	0.4609	0.000601872	-0.522168	8.28518e-05	-0.2919	0.0289082	0.9782	#N/A	0	0	0	0	0	0	0	0	0	0	0
Tb927.5.2880	chaperone DNAj, putative, J14	Chaperone	-0.4235	0.0699048	-0.5514	0.0124223	-0.6298	0.00891603	-0.1279	0.608575	0.206382	0.295227	-0.431	0.004844	-0.2009	#N/A	0	0	0	0	0	0	0	0	0	0	0
Tb927.5.288b	ribulose-phosphate 3-epimerase, putative	PPP	0.0178	0.915102	-0.24	0.0515441	-0.1401	0.399844	-0.2578	0.0310249	0.157886	0.138579	-0.7649	0.00230318	-0.0439	#N/A	0	0	0	0	0	0	0	0	0	0	0
Tb927.5.2890	AAA domain (dynein-related subfamily)/von Willebrand factor type A domain containing protein, putative	ZUnknown	-0.7442	8.2608e-08	1.1936	3.40571e-18	-0.3585	0.0305046	1.9378	3.44906e-49	-0.385792	0.00232395	0.5601	0.00449903	1.5705	0.00303516	0	0	1	0	1	0	0	0	1	1	0
Tb927.5.2900	HDAC4 histone deacetylase 4 (DAC4 )	Chromatin	-0.4136	0.000436234	-0.4469	9.08843e-05	-0.2609	0.0487378	-0.0332	0.810432	-0.152736	0.143181	-0.1058	0.305881	0.3334	#N/A	0	0	0	0	0	0	0	0	0	0	0
Tb927.5.2910	hypothetical protein, copurifed with splicing complex	ZUnknown	-0.0383	0.872872	-0.3262	0.0671499	-0.1864	0.436581	-0.2879	0.0946267	0.148115	0.337932	0.3168	0.0318247	0.0286	#N/A	0	0	0	0	0	0	0	0	0	0	0
Tb927.5.2920	Ring finger domain containing protein, putative	ZUnknown	-0.7345	2.91032e-07	-0.971	1.62114e-12	-0.4677	0.00159339	-0.2365	0.0891013	-0.266797	0.0434309	-0.3265	0.020512	0.0704	#N/A	0	0	0	0	0	0	0	0	0	0	0
Tb927.5.2930	Mitochondrial ATP synthase subunit, putative	Mito.pathway	0.3241	0.0111996	0.1909	0.144947	-0.1171	0.520842	-0.1332	0.328201	0.441226	5.72723e-05	0.1699	0.0903511	0.1375	#N/A	0	0	0	0	0	0	0	0	0	0	0
Tb927.5.2940	stress-induced protein sti1, putative	Chaperone	-0.9714	5.6222e-20	-0.9707	3.24021e-20	-0.7109	6.38198e-12	0.0007	0.996213	-0.260519	0.0106263	-0.5433	0.00336053	0.0566	#N/A	0	0	0	0	0	0	0	0	0	0	0
Tb927.5.2950	CMF3, T. brucei components of motile flagella (TbCMF3)	Cytoskeleton	-0.9173	2.14304e-17	-0.7649	2.13157e-12	-0.3611	0.0021742	0.1524	0.190408	-0.556156	5.49943e-08	-1.0866	0.000364583	-0.454	#N/A	0	1	0	0	0	0	0	0	0	0	1
Tb927.5.2960	phosphoribosylpyrophosphate synthetase, putative (PRS)	PPP	0.0894	0.552989	0.0174	0.914902	0.0009	0.998219	-0.072	0.621249	0.0884826	0.418193	-0.0224	0.912023	-0.0589	#N/A	0	0	0	0	0	0	0	0	0	0	0
Tb927.5.2970	suppressive immunomodulating factor (TSIF)	ZUnknown	-0.6232	1.16254e-08	-0.1381	0.274206	-0.4584	3.18477e-05	0.4852	2.059e-06	-0.164837	0.103247	0.8164	0.00140488	0.6323	#N/A	0	0	0	0	0	0	0	0	0	0	0
Tb927.5.2980	Exocyst complex component Sec3	Vesicular.transport	-0.5339	5.58086e-06	-0.219	0.0819824	-0.1607	0.312778	0.3149	0.00792523	-0.373212	0.000426936	-0.0262	0.760122	0.546	#N/A	0	0	0	0	0	0	0	0	0	0	0
Tb927.5.2990	hypothetical protein, conserved	ZUnknown	-0.503	0.000213956	-0.5622	1.9571e-05	-0.5996	5.83365e-06	-0.0592	0.701041	0.0966561	0.432311	0.1198	0.243698	-0.3771	#N/A	0	0	0	0	0	0	0	0	0	0	0
Tb927.5.3000	Thiopurine S-methyltransferase (TPMT), putative	ZUnknown	-0.4077	0.0123809	-0.4063	0.0108348	-0.3683	0.0346933	0.0013	0.995181	-0.039416	0.780672	0.1761	0.244827	-0.2345	#N/A	0	0	0	0	0	0	0	0	0	0	0
Tb927.5.3010	GRBC6 MRB1 complex subunit MRB3010 (MRB3010)	Mito.RNA	-0.3537	0.00809945	-0.3442	0.00858394	-0.2225	0.152475	0.0095	0.952409	-0.131155	0.256693	0.3336	0.0134504	0.2016	#N/A	0	0	0	0	0	0	0	0	0	0	0
Tb927.5.3020	hypothetical protein, conserved	ZUnknown	-0.3313	0.0100006	-0.4327	0.000395547	-0.4041	0.00213585	-0.1014	0.459147	0.0727591	0.515335	-0.1807	0.241146	-0.0291	#N/A	0	0	0	0	0	0	0	0	0	0	0
Tb927.5.3030	intraflagellar transport protein IFT122B	Cytoskeleton	-0.8189	1.77365e-09	0.3398	0.0198538	-0.4967	0.00104742	1.1587	3.28859e-19	-0.322184	0.0101938	-0.6327	0.000853103	0.6781	#N/A	0	0	0	0	0	0	0	0	1	0	0
Tb927.5.3040	Cytochrome c Oxidase complex, MIX protein	Mito.e.transport	0.3212	0.0676786	0.3342	0.0494135	-0.2029	0.374199	0.0131	0.950665	0.524011	0.000344207	1.1675	0.000232016	-0.1681	#N/A	1	0	0	0	0	0	0	0	0	1	0
Tb927.5.3050	poly(ADP-ribose) polymerase, putative	DNA	-0.3009	0.01718	-0.1016	0.469678	-0.3449	0.00940119	0.1993	0.110391	0.044054	0.684642	0.3035	0.0274066	0.4957	#N/A	0	0	0	0	0	0	0	0	0	0	0
Tb927.5.3060	hypothetical protein, conserved	ZUnknown	-0.3893	0.0173564	-0.3877	0.0152407	-0.3115	0.0860944	0.0015	0.994218	-0.0777359	0.581049	0.5007	0.0148827	-0.1844	#N/A	0	0	0	0	0	0	0	0	0	0	0
Tb927.5.3070	Zinc finger, C3HC4 type (RING finger), putative	Zinc.finger	-0.3929	0.000577051	-0.4436	5.88699e-05	-0.2886	0.0204046	-0.0507	0.698029	-0.104263	0.302924	0.4297	0.0103033	0.3103	#N/A	0	0	0	0	0	0	0	0	0	0	0
Tb927.5.3080	hypothetical protein, conserved	ZUnknown	-0.4055	0.00372047	-0.4135	0.00242029	-0.2612	0.10203	-0.008	0.962312	-0.144335	0.237801	0.3124	0.0461817	-0.152	#N/A	0	0	0	0	0	0	0	0	0	0	0
Tb927.5.3090	Mitochondrial ATP synthase subunit, putative	Mito.pathway	0.569	0.000178613	0.3863	0.0111837	0.1346	0.558215	-0.1827	0.27311	0.43435	0.00108301	0.4304	0.0225669	-0.3401	#N/A	0	0	0	0	0	0	0	0	0	0	0
Tb927.5.3100	hypothetical protein	ZUnknown	-0.5202	1.63218e-06	-0.3142	0.00485197	-0.393	0.000804498	0.206	0.0709831	-0.127221	0.197161	-0.5141	0.00276079	-0.2345	#N/A	0	0	0	0	0	0	0	0	0	0	0
Tb927.5.3110	Mitchondrial LSU ribosomal protein	Mito.translation	-0.174	0.224301	-0.3832	0.0025569	-0.2971	0.0431197	-0.2092	0.104484	0.123168	0.284255	-0.1346	0.253007	-1	#N/A	0	0	0	0	0	0	0	0	0	0	0
Tb927.5.3120	eIF2 beta	Translation	0.0215	0.900239	-0.0698	0.634237	-0.3882	0.00425305	-0.0913	0.519602	0.409658	0.000245528	0.5306	0.00177537	-0.6215	#N/A	0	0	0	0	0	0	0	0	0	0	0
Tb927.5.3130	hypothetical protein	ZUnknown	0.0725	0.60013	-0.3744	0.000556518	0.1277	0.409394	-0.4469	1.59534e-05	-0.0552273	0.573438	0.1423	0.393551	1.1375	#N/A	0	0	0	0	0	0	0	0	0	0	0
Tb927.5.3140	hypothetical protein, conserved	ZUnknown	-0.0059	0.977599	-0.3016	0.0466808	-0.3569	0.0373401	-0.2957	0.0432676	0.351042	0.00865823	0.4217	0.00441325	0.189	#N/A	0	0	0	0	0	0	0	0	0	0	0
Tb927.5.3150	protein kinase , putative	Protein.kinase	-0.2352	0.0961187	0.3147	0.0193577	-0.218	0.200293	0.5499	1.37867e-05	-0.0172656	0.882047	0.1703	0.087398	0.9635	#N/A	0	0	0	0	0	0	0	0	0	0	0
Tb927.5.3160	protein kinase, putative	Protein.kinase	0.1494	0.350095	0.7462	2.388e-08	-0.1086	0.62138	0.5969	9.14411e-06	0.257949	0.036131	0.4217	0.00551804	1.2987	0.0140288	0	0	1	0	0	0	0	0	0	1	0
Tb927.5.3170	ribose-phosphate pyrophosphokinase, putative (PRPS5)	PPP	-0.2303	0.0420097	-0.2613	0.0163441	-0.2528	0.0431197	-0.031	0.815157	0.0224777	0.813237	0.1704	0.15682	0.6323	#N/A	0	0	0	0	0	0	0	0	0	0	0
Tb927.5.3180	hypothetical protein, conserved	ZUnknown	-0.5286	0.0053711	-0.8753	6.14398e-07	-0.2688	0.235261	-0.3468	0.0447571	-0.259776	0.116661	0.2026	0.134151	-0.304	#N/A	0	0	0	0	0	0	0	0	0	0	0
Tb927.5.3190	hypothetical protein, conserved, low homologies, no domains	ZUnknown	0.1017	0.596881	-0.2786	0.0800533	0.0273	0.930068	-0.3803	0.0105724	0.0743652	0.585555	-0.1801	0.060652	-0.415	#N/A	0	0	0	0	0	0	0	0	0	0	0
Tb927.5.3200	hypothetical protein, conserved	ZUnknown	0.0584	0.712424	-0.2629	0.0368719	-0.1129	0.533269	-0.3213	0.00721804	0.171208	0.119806	0.2886	0.166457	-0.1047	#N/A	0	0	0	0	0	0	0	0	0	0	0
Tb927.5.3210	small ubiquitin-related modifier, putative (SUMO)	Ubiquitin.proteasome	0.0618	0.742487	-0.0816	0.634262	-0.3261	0.0586604	-0.1434	0.366072	0.387946	0.00305763	-0.3806	0.00779753	-0.811	#N/A	0	0	0	0	0	0	0	0	0	0	0
Tb927.5.3220	signal peptidase type I, putative	Vesicular.transport	-0.6684	1.48593e-09	-0.5861	1.00565e-07	-0.5279	1.40324e-06	0.0822	0.51159	-0.140488	0.17379	-0.4403	0.0176202	-0.7612	#N/A	0	0	0	0	0	0	0	0	0	0	0
Tb927.5.3230	hypothetical protein, conserved	ZUnknown	-0.2115	0.160475	0.7171	6.11515e-08	-0.2194	0.225222	0.9286	3.96059e-13	0.00792513	0.94805	0.9176	0.001383	1.0286	0.00826547	0	0	1	0	0	0	0	0	0	1	0
Tb927.5.3240	hypothetical protein, conserved	ZUnknown	-0.4878	5.17554e-05	-0.1157	0.405294	-0.3758	0.00407269	0.3721	0.00157631	-0.111991	0.300325	0.048	0.649006	0.1375	#N/A	0	0	0	0	0	0	0	0	0	0	0
Tb927.5.3250	hypothetical protein, conserved, no clear yeast or human matches	ZUnknown	-0.4495	0.0013815	0.386	0.00615944	-0.3495	0.0308499	0.8355	1.12581e-10	-0.10002	0.417204	-0.1944	0.0816417	0.2141	#N/A	0	0	0	0	0	0	0	0	0	0	0
Tb927.5.3260	WD domain, G-beta repeat, putative	ZUnknown	-0.8314	3.74659e-11	0.1226	0.418499	-0.6779	1.6056e-07	0.9541	1.65219e-15	-0.15351	0.189867	-0.4608	0.00592896	0.6041	#N/A	0	0	0	0	0	0	0	0	0	0	0
Tb927.5.3270	Autophagy protein Apg6, putative	ZUnknown	-0.2517	0.0298247	-0.2473	0.0287165	-0.0914	0.579524	0.0044	0.976089	-0.160356	0.100406	0.0267	0.860536	0.0841	#N/A	0	0	0	0	0	0	0	0	0	0	0
Tb927.5.3280	BBP135	Cytoskeleton	-1.0615	5.7143e-15	-0.1127	0.505282	-0.5002	0.000923632	0.9488	3.42724e-13	-0.561306	1.12433e-05	-0.2756	0.0239122	0.1506	#N/A	0	0	0	0	0	0	0	1	0	0	1
Tb927.5.3290	Protein of unknown function, putative	ZUnknown	-0.1692	0.211189	-0.1135	0.413914	-0.2886	0.0463699	0.0557	0.708388	0.119466	0.269642	0.344	0.0624392	1.384	0.0108732	0	0	1	0	0	0	0	0	0	1	0
Tb927.5.3300	hypothetical protein, conserved	Mito.pathway	0.2673	0.100589	0.0599	0.745125	-0.0761	0.767988	-0.2074	0.191594	0.343349	0.010049	0.1125	0.264088	0.1243	#N/A	0	0	0	0	0	0	0	0	0	0	0
Tb927.5.3310	hypothetical protein, conserved	ZUnknown	-0.3156	0.00853621	-0.5703	2.65095e-07	-0.2076	0.138533	-0.2546	0.0234055	-0.108023	0.297574	-0.0215	0.899378	0.1635	#N/A	0	0	0	0	0	0	0	0	0	0	0
Tb927.5.3320	protein kinase, putative	Protein.kinase	0.0082	0.967535	0.2188	0.111575	0.0257	0.925241	0.2106	0.129695	-0.0174859	0.878894	0.3516	0.0307933	0.7991	#N/A	0	0	0	0	0	0	0	0	0	0	0
Tb927.5.3330	hypothetical protein, conserved	ZUnknown	-0.486	0.0111461	1.0728	1.44787e-09	-0.2976	0.227162	1.5588	1.14293e-19	-0.188395	0.25155	0.5594	0.0126345	1.5261	0.0375603	0	0	1	0	1	0	0	0	1	1	0
Tb927.5.3340	Tim11	Mito.biogenesis	-0.4224	0.0371182	-0.5154	0.00738898	-0.5337	0.00989612	-0.093	0.664452	0.111289	0.523029	0.856	0.0018055	-0.3585	#N/A	0	0	0	0	0	0	0	0	0	0	0
Tb927.5.3350	iron superoxide dismutase, putative	Mito.pathway	0.1854	0.131056	0.0621	0.640049	-0.0497	0.802622	-0.1233	0.319687	0.235051	0.0183435	-0.643	0.00384348	0	#N/A	0	0	0	0	0	0	0	0	0	0	0
Tb927.5.3360	Mitchondrial LSU ribosomal protein L2, putative	Mito.translation	-0.0398	0.790502	-0.1517	0.217218	-0.1247	0.429211	-0.1118	0.365909	0.0849058	0.401748	0.0004	0.999824	-0.3401	#N/A	0	0	0	0	0	0	0	0	0	0	0
Tb927.5.3370	hypothetical protein	ZUnknown	-0.2045	0.0842691	-0.4285	6.09109e-05	-0.344	0.00360608	-0.224	0.0393699	0.139532	0.157697	0.8478	0.000363607	0.251	#N/A	0	0	0	0	0	0	0	0	0	0	0
Tb927.5.3400	calcium-translocating P-type ATPase, calcium pump	Ions	-0.617	5.20415e-08	-0.0568	0.688499	-0.4848	4.72391e-05	0.5603	2.72913e-07	-0.132269	0.202713	0.0123	0.924081	0.3334	#N/A	0	0	0	0	0	0	0	0	0	0	0
Tb927.5.3410	Mitchondrial LSU ribosomal protein	Mito.translation	-0.1144	0.568927	-0.2272	0.194747	-0.2512	0.230437	-0.1127	0.543867	0.136751	0.348227	0.4091	0.00706977	0.275	#N/A	0	0	0	0	0	0	0	0	0	0	0
Tb927.5.3420	ABC1 family, putative	ZUnknown	-0.1155	0.419374	-0.1034	0.460036	-0.16	0.318591	0.0121	0.937289	0.0444377	0.681565	0.2673	0.0950772	0.4957	#N/A	0	0	0	0	0	0	0	0	0	0	0
Tb927.5.3430	SUMO-activating enzyme e1 UBA2	Ubiquitin.proteasome	-0.6363	1.48592e-08	-0.0182	0.905928	-0.2577	0.0488302	0.6181	3.36162e-09	-0.378629	0.000242712	0.1527	0.306088	0.263	#N/A	0	0	0	0	0	0	0	0	0	0	0
Tb927.5.3440	hypothetical protein, conserved	ZUnknown	-0.2958	0.0377193	-0.5166	7.68281e-05	-0.107	0.593912	-0.2208	0.102557	-0.188766	0.114133	0.7704	0.00188153	0.263	#N/A	0	0	0	0	0	0	0	0	0	0	0
Tb927.5.3450	eukaryotic translation initiation factor eIF2A, putative	ZUnknown	-0.4164	0.000240919	-0.1547	0.210513	-0.1988	0.14182	0.2617	0.0177927	-0.217524	0.0306885	-0.0335	0.775027	0.2987	#N/A	0	0	0	0	0	0	0	0	0	0	0
Tb927.5.3460	hypothetical protein, conserved, LysM domain (peptidoglycan binding). trypanosoma-specific	Cytoskeleton	-1.1087	1.40805e-14	-0.9003	6.02844e-10	-0.5263	0.000416167	0.2085	0.163285	-0.582401	1.9815e-05	-0.6681	0.000678943	-0.1361	#N/A	0	0	0	0	0	0	0	1	0	0	1
Tb927.5.3470	hypothetical protein, conserved	ZUnknown	0.0866	0.574514	0.1354	0.333031	0.1241	0.480587	0.0488	0.743764	-0.0374856	0.732947	0.7325	0.00074213	0.433	#N/A	0	0	0	0	0	0	0	0	0	0	0
Tb927.5.3480	hypothetical protein, conserved	ZUnknown	-0.6759	4.15009e-07	-0.4108	0.00285771	-0.4732	0.00059501	0.2651	0.0460472	-0.202704	0.0991518	0.486	0.0213277	0.2869	#N/A	0	0	0	0	0	0	0	0	0	0	0
Tb927.5.3490	hypothetical protein, conserved, LRR-RI like domain	ZUnknown	-0.6305	0.000107972	-0.941	8.53797e-10	-0.2307	0.248217	-0.3105	0.0414617	-0.399861	0.00599765	-0.0295	0.893945	0.263	#N/A	0	0	0	0	0	0	0	0	0	0	0
Tb927.5.3500	SET domain containing protein, putative	ZUnknown	-0.2911	0.00972193	-0.3373	0.00184982	-0.3021	0.0116089	-0.0462	0.719166	0.011013	0.910026	0.4935	0.0282427	-0.3401	#N/A	0	0	0	0	0	0	0	0	0	0	0
Tb927.5.3510	structural maintenance of chromosome 3 (SMC3)	Chromatin	-0.6961	9.51885e-10	-0.2568	0.0360626	-0.8085	4.18996e-13	0.4393	8.4775e-05	0.112419	0.289494	0.9314	0.000534626	0.0566	#N/A	0	0	0	0	0	0	0	0	0	0	0
Tb927.5.3520	queuine tRNA-ribosyltransferase, putative	rRNA.tRNA.process	0.3285	0.0170572	0.1097	0.464992	0.0921	0.656504	-0.2188	0.109494	0.236387	0.0415848	1.0663	0.000324377	0.516	#N/A	1	0	0	0	0	0	0	0	0	1	0
Tb927.5.3530	hypothetical protein, conserved	ZUnknown	-0.5193	1.1988e-05	-0.7279	1.36002e-10	-0.3539	0.005437	-0.2085	0.0771202	-0.165458	0.12365	-0.0385	0.701563	-0.0439	#N/A	0	0	0	0	0	0	0	0	0	0	0
Tb927.5.3540	Meckelin (Transmembrane protein 67), putative	ZUnknown	-0.1581	0.184391	-0.1991	0.0772221	-0.0304	0.882149	-0.041	0.749939	-0.127671	0.180385	0.2169	0.0714092	0.4436	#N/A	0	0	0	0	0	0	0	0	0	0	0
Tb927.5.3550	hypothetical protein, conserved	ZUnknown	0.0277	0.860407	-0.0847	0.525869	-0.1586	0.294478	-0.1123	0.372741	0.186249	0.0692805	-0.1227	0.322249	0	#N/A	0	0	0	0	0	0	0	0	0	0	0
Tb927.5.3560	vesicle-associated membrane protein, putative (VAMP)	Vesicular.transport	0.1548	0.244262	-0.0942	0.488316	-0.0083	0.970862	-0.249	0.0366334	0.163016	0.119724	-0.273	0.0388984	0.2869	#N/A	0	0	0	0	0	0	0	0	0	0	0
Tb927.5.3570	hypothetical protein, conserved	ZUnknown	-0.2072	0.07248	-0.3339	0.00175899	-0.2487	0.0457253	-0.1267	0.269748	0.0415316	0.665454	0.1746	0.172034	-0.0291	#N/A	0	0	0	0	0	0	0	0	0	0	0
Tb927.5.3580	phosphoglycerate mutase protein, putative	Glucose.glycerol	-0.5509	0.000763968	-0.1146	0.551268	-0.438	0.0128568	0.4363	0.00531997	-0.112892	0.438343	0.2427	0.0789123	-0.2863	#N/A	0	0	0	0	0	0	0	0	0	0	0
Tb927.5.3590	Putative zinc finger motif, C2HC5-type/ASCH domain containing protein, putative	ZUnknown	-0.3031	0.00710931	0.1385	0.256239	-0.3474	0.00292622	0.4416	1.73455e-05	0.0443353	0.651195	0.3519	0.02009	0.0976	#N/A	0	0	0	0	0	0	0	0	0	0	0
Tb927.5.3600	ATP-dependent DEAD/H RNA helicase, putative Prp5, splicing?	RNA.processing	-0.6887	2.96099e-09	-0.1379	0.306025	-0.5021	3.08252e-05	0.5508	7.0208e-07	-0.186623	0.0821529	0.1878	0.163673	0.1243	#N/A	0	0	0	0	0	0	0	0	0	0	0
Tb927.5.3610	adaptin complex AP3 delta subunit	Vesicular.transport	-0.3376	0.00170949	-0.1029	0.394774	-0.3572	0.00168788	0.2347	0.0292525	0.0196276	0.835704	0.1115	0.361389	0.5361	#N/A	0	0	0	0	0	0	0	0	0	0	0
Tb927.5.3620	kinetoplastid-specific dual specificity phosphatase, putative	Phosphatase	0.1167	0.475011	-0.1236	0.431093	-0.1078	0.62138	-0.2403	0.101293	0.224489	0.0651124	0.1932	0.298263	0.926	#N/A	0	0	0	0	0	0	0	0	0	0	0
Tb927.5.3630	hypothetical protein, conserved	ZUnknown	-0.5623	1.42331e-05	-0.6681	8.95858e-08	-0.3051	0.0340331	-0.1058	0.448463	-0.257183	0.0281666	0.2592	0.0301756	0.585	#N/A	0	0	0	0	0	0	0	0	0	0	0
Tb927.5.3640	Mitchondrial SSU ribosomal protein	Mito.translation	-0.0378	0.877544	-0.3288	0.0724959	-0.084	0.780562	-0.291	0.100951	0.0461492	0.769437	0.769	0.0010032	-0.074	#N/A	0	0	0	0	0	0	0	0	0	0	0
Tb927.5.3650	hypothetical protein, conserved	ZUnknown	-0.4313	0.000156585	-0.2321	0.0510204	-0.2557	0.0511958	0.1992	0.0855835	-0.175566	0.0840205	0.0746	0.382828	0.2869	#N/A	0	0	0	0	0	0	0	0	0	0	0
Tb927.5.3660	hypothetical protein, conserved	ZUnknown	-0.7577	3.2717e-12	-0.9071	1.324e-17	-0.4035	0.000419915	-0.1494	0.19288	-0.354192	0.000510071	-0.4103	0.00721371	0.2016	#N/A	0	0	0	0	0	0	0	0	0	0	0
Tb927.5.3670	DNA repair protein XPF, putative	DNA	-0.3928	0.00136698	0.0454	0.76552	-0.2607	0.0728745	0.4382	0.000180126	-0.132065	0.219866	0.0154	0.901073	0.3448	#N/A	0	0	0	0	0	0	0	0	0	0	0
Tb927.5.3680	GPI-GlcNAc transferase complex, PIG-H component, putative	ZUnknown	-0.6094	8.79647e-06	-0.6793	3.32338e-07	-0.5248	0.000123605	-0.0699	0.650882	-0.0846028	0.50101	-0.0218	0.835563	-0.3959	#N/A	0	0	0	0	0	0	0	0	0	0	0
Tb927.5.3690	hypothetical protein, conserved	ZUnknown	-0.217	0.146932	-0.4214	0.00172652	-0.3521	0.0201818	-0.2044	0.136429	0.135151	0.269866	0.531	0.0188515	-0.2863	#N/A	0	0	0	0	0	0	0	0	0	0	0
Tb927.5.3700	hypothetical protein, conserved	ZUnknown	-0.0339	0.842028	-0.1762	0.192691	-0.0774	0.699254	-0.1423	0.291643	0.0435739	0.697236	0.2098	0.102091	0.2987	#N/A	0	0	0	0	0	0	0	0	0	0	0
Tb927.5.3710	Neutral sphingomyelinase	Lipids	-0.3219	0.00512205	-0.3349	0.0027879	-0.1537	0.293723	-0.0131	0.928034	-0.16815	0.0915662	-0.1063	0.332724	-0.4344	#N/A	0	0	0	0	0	0	0	0	0	0	0
Tb927.5.3720	hypothetical protein, conserved	ZUnknown	-0.2284	0.174819	-0.4729	0.00160681	-0.0149	0.960479	-0.2446	0.10412	-0.213492	0.113172	1.8094	0.000886814	-0.1361	#N/A	1	0	0	0	0	0	0	0	0	1	0
Tb927.5.3730	hypothetical protein, conserved	ZUnknown	-0.6388	1.70516e-05	-0.1382	0.426158	-0.7222	1.086e-06	0.5006	0.000488002	0.0834042	0.53733	0.3448	0.0215384	-0.1844	#N/A	0	0	0	0	0	0	0	0	0	0	0
Tb927.5.3740	RING-H2 zinc finger, putative	ZUnknown	-0.4739	0.0178797	-0.3025	0.142821	-0.5459	0.00808764	0.1715	0.404006	0.0719171	0.679881	0.4459	0.0115931	-0.6666	#N/A	0	0	0	0	0	0	0	0	0	0	0
Tb927.5.3750	PPCT1	RNA.binding	-0.3243	0.0117686	-0.3018	0.0174003	-0.4409	0.000608161	0.0225	0.881478	0.116562	0.298019	0.344	0.0158012	-0.5995	#N/A	0	0	0	0	0	0	0	0	0	0	0
Tb927.5.3760	SPO11 meiotic recombination protein	DNA	-0.1323	0.362511	-0.2546	0.0488403	-0.228	0.133959	-0.1224	0.363406	0.0957283	0.392771	0.8596	0.00238714	0.8237	#N/A	0	0	0	0	0	0	0	0	0	0	0
Tb927.5.3780	hypothetical protein, conserved	ZUnknown	0.3143	0.0148587	0.0923	0.521454	0.0329	0.893206	-0.222	0.0895707	0.281438	0.0104547	0.3457	0.0523564	0.7225	#N/A	0	0	0	0	0	0	0	0	0	0	0
Tb927.5.3790	Tetraspanin family, putative	ZUnknown	0.1871	0.14448	-0.0263	0.860187	-0.0336	0.883635	-0.2134	0.081054	0.220673	0.033297	0.0997	0.263042	0.433	#N/A	0	0	0	0	0	0	0	0	0	0	0
Tb927.5.3800	glutamine hydrolysing (not ammonia-dependent) carbomoyl phosphate synthase, putative	Amino.acids	0.2157	0.253058	0.9597	2.42556e-09	0.0191	0.956819	0.7441	4.84869e-06	0.19655	0.18713	0.4962	0.0219074	1.4906	0.0184192	0	0	1	0	0	0	0	0	0	1	0
Tb927.5.3810	orotidine-5-phosphate decarboxylase/orotate phosphoribosyltransferase, OMPDCase-OPRTase	Nucleotides	-0.0932	0.493761	0.1856	0.129216	-0.3179	0.0114506	0.2788	0.0138224	0.224687	0.0274268	1.1674	0.00108557	0.2141	#N/A	1	0	0	0	0	0	0	0	0	1	0
Tb927.5.3820	aspartate carbamoyltransferase, putative	Nucleotides	0.3678	0.00479651	0.502	5.96624e-05	0.1632	0.344256	0.1342	0.348377	0.20462	0.0668826	1.1063	0.000237057	0.0144	#N/A	1	0	0	0	0	0	0	0	0	1	0
Tb927.5.3830	dihydroorotate dehydrogenase (fumarate), putative	Enzyme	0.2212	0.0777816	0.2394	0.0481752	0.0436	0.836521	0.0182	0.903416	0.17755	0.0851998	0.3346	0.0302576	-0.1203	#N/A	0	0	0	0	0	0	0	0	0	0	0
Tb927.5.3840	hypothetical protein, conserved	ZUnknown	-0.2	0.114459	-0.1017	0.449412	-0.3833	0.00202928	0.0983	0.450609	0.18325	0.0803828	0.7637	0.000726639	0.2869	#N/A	0	0	0	0	0	0	0	0	0	0	0
Tb927.5.3850	XRNE	rRNA.tRNA.process	-0.1066	0.495599	0.8285	8.27529e-11	0.0211	0.936922	0.9351	1.83256e-14	-0.127725	0.269772	1.0447	0.000148277	0.4114	#N/A	1	0	0	0	0	0	0	0	0	1	0
Tb927.5.3860	tubulin tyrosine ligase, putative	Cytoskeleton	-0.3114	0.00591799	-0.3427	0.00175533	-0.2114	0.115507	-0.0313	0.817749	-0.0999738	0.307449	0.1499	0.148701	0.263	#N/A	0	0	0	0	0	0	0	0	0	0	0
Tb927.5.3870	Mitchondrial LSU ribosomal protein	Mito.translation	0.0774	0.557562	0.2513	0.0242891	-0.0068	0.973326	0.1738	0.126476	0.0842296	0.377976	0.2915	0.0723578	-0.1844	#N/A	0	0	0	0	0	0	0	0	0	0	0
Tb927.5.3880	hypothetical protein, conserved	ZUnknown	-0.4216	0.000250763	-0.1505	0.233013	-0.2591	0.0469029	0.2711	0.0158934	-0.162475	0.112545	-0.0413	0.725843	0.0286	#N/A	0	0	0	0	0	0	0	0	0	0	0
Tb927.5.3890	hypothetical protein, conserved	ZUnknown	0.5262	7.5632e-05	0.4252	0.00123117	0.4825	0.000464519	-0.101	0.51717	0.0437021	0.70358	0.4776	0.00173787	0.275	#N/A	0	0	0	0	0	0	0	0	0	0	0
Tb927.5.3900	Galactose oxidase, central domain/Domain of unknown function (DUF4110), putative	ZUnknown	-0.1102	0.481904	0.269	0.0499294	-0.4172	0.00378933	0.3793	0.00381169	0.306984	0.00885806	-0.2743	0.0288947	-0.304	#N/A	0	0	0	0	0	0	0	0	0	0	0
Tb927.5.3910	SNAP2 SLRNA trasncription factor component (was SNAP42)	RNA.synthesis	-0.3559	0.01185	-0.326	0.0196308	-0.4277	0.00295986	0.0299	0.854702	0.0717861	0.55988	-0.201	0.106881	-0.6666	#N/A	0	0	0	0	0	0	0	0	0	0	0
Tb927.5.3920	PEX6 peroxisome assembly protein, AAA ATPase	Glycosome	-0.4844	3.21047e-05	-0.2411	0.0488403	-0.356	0.00468332	0.2433	0.0380208	-0.128404	0.220649	0.2166	0.0518149	-0.152	#N/A	0	0	0	0	0	0	0	0	0	0	0
Tb927.5.3930	major facilitator superfamily, putative	ZUnknown	-0.6763	1.62602e-07	-0.8256	4.09683e-11	-0.3075	0.0343427	-0.1492	0.268591	-0.368782	0.00183023	-0.0876	0.365489	-0.3959	#N/A	0	0	0	0	0	0	0	0	0	0	0
Tb927.5.3940	DEAD/DEAH-box helicase, putative	Helicase	0.0443	0.755833	-0.1304	0.280895	-0.1554	0.284856	-0.1747	0.126207	0.199728	0.0416612	0.5116	0.00508387	-0.0893	#N/A	0	0	0	0	0	0	0	0	0	0	0
Tb927.5.3950	2OG-Fe(II) oxygenase superfamily, putative	ZUnknown	0.3849	0.00237385	0.3357	0.00732853	-0.0764	0.70923	-0.0492	0.745037	0.461266	2.87154e-05	0.9167	0.000232016	0.0566	#N/A	0	0	0	0	0	0	0	0	0	0	0
Tb927.5.3960	arginine N-methyltransferase, type I (PRMT6)	Arg.methylation	-0.0583	0.720777	-0.1867	0.169594	-0.0427	0.852294	-0.1284	0.348377	-0.0156649	0.889729	0.2463	0.0816487	-0.3401	#N/A	0	0	0	0	0	0	0	0	0	0	0
Tb927.5.3970	adenylate kinase, putative (ADKE)	Nucleotides	-0.335	0.0182574	-0.4996	0.000163609	-0.4092	0.00469128	-0.1646	0.238902	0.0741851	0.545033	-0.1441	0.416893	-0.7612	#N/A	0	0	0	0	0	0	0	0	0	0	0
Tb927.5.3980	Mitchondrial LSU ribosomal protein	Mito.translation	0.1765	0.183951	0.1111	0.414924	-0.0437	0.839167	-0.0654	0.645704	0.220202	0.038148	0.0206	0.894765	-0.3219	#N/A	0	0	0	0	0	0	0	0	0	0	0
Tb927.5.4000	hypothetical protein	ZUnknown	-0.8451	0.0002081	0.0781	0.794514	-0.3521	0.191457	0.9232	1.02079e-05	-0.493005	0.0155597	-1.832	0.0494054	0.0704	#N/A	0	1	0	0	0	0	0	0	0	0	1
Tb927.5.4010	Enriched in surface-labeled proteome protein 4 (ESP4)	ZUnknown	-0.8644	2.88998e-12	-0.8469	5.03081e-12	-0.4527	0.000330308	0.0175	0.908055	-0.411658	0.000413814	-0.216	0.35614	-1.4344	0.00804291	0	0	0	1	0	0	0	0	0	0	1
Tb927.5.4020	hypothetical protein no clear yeast or human matches	ZUnknown	1.286	6.65526e-18	0.956	1.19443e-10	0.649	9.17066e-05	-0.33	0.0489761	0.637073	3.17094e-06	2.0164	0.00287519	0.9107	#N/A	1	0	0	0	0	1	0	0	0	1	0
Tb927.5.4030	LSm7	RNA.processing	-0.1599	0.429543	0.1094	0.593788	-0.3683	0.066468	0.2693	0.128134	0.208408	0.178184	0.4139	0.0110522	-0.3401	#N/A	0	0	0	0	0	0	0	0	0	0	0
Tb927.5.4040	Mitchondrial SSU ribosomal associated (coiled coil)	Mito.translation	-0.1998	0.199534	0.9715	1.23329e-12	-0.0508	0.842565	1.1713	3.28859e-19	-0.148986	0.230727	-0.2388	0.0284054	0.4436	#N/A	0	0	0	0	0	0	0	0	1	0	0
Tb927.5.4050	hypothetical protein, conserved	ZUnknown	-0.2783	0.193235	-0.1809	0.41291	-0.3769	0.0974545	0.0974	0.660739	0.0986207	0.570416	0.0767	0.692602	-0.3771	#N/A	0	0	0	0	0	0	0	0	0	0	0
Tb927.5.4060	Nicastrin, putative	ZUnknown	-0.1779	0.140127	0.0665	0.611935	-0.1643	0.245153	0.2444	0.0270178	-0.0135605	0.889862	-0.0379	0.743456	0.0566	#N/A	0	0	0	0	0	0	0	0	0	0	0
Tb927.5.4070	PPL1 priming DNA polymerase	DNA	-0.5819	5.79363e-07	-0.5065	1.28091e-05	-0.3792	0.00199346	0.0755	0.567976	-0.202744	0.0577217	-0.1608	0.147088	-0.5564	#N/A	0	0	0	0	0	0	0	0	0	0	0
Tb927.5.4080	hypothetical protein, conserved	Mito.pathway	-0.0512	0.729589	-0.0808	0.547465	-0.089	0.610257	-0.0296	0.833229	0.0377816	0.711929	0.1261	0.184695	-0.5353	#N/A	0	0	0	0	0	0	0	0	0	0	0
Tb927.5.4090	hypothetical protein, conserved, kinetoplastid-specific	ZUnknown	-0.0664	0.701993	-0.1926	0.186885	-0.1872	0.29049	-0.1262	0.39446	0.120799	0.320176	0.1489	0.304056	-0.454	#N/A	0	0	0	0	0	0	0	0	0	0	0
Tb927.5.4100	WD domain, G-beta repeat, putative	ZUnknown	-0.1242	0.374396	0.0598	0.682596	-0.2937	0.0317515	0.184	0.14178	0.169567	0.116142	0.5971	0.00231999	0.2016	#N/A	0	0	0	0	0	0	0	0	0	0	0
Tb927.5.4110	hypothetical protein, conserved	ZUnknown	-0.4135	0.000129551	-0.3169	0.00347883	-0.314	0.00767587	0.0966	0.420268	-0.0994582	0.302457	-0.056	0.534099	0.1763	#N/A	0	0	0	0	0	0	0	0	0	0	0
Tb927.5.4120	Mitchondrial LSU ribosomal protein	Mito.translation	0.1398	0.455082	0.1558	0.382313	-0.1845	0.399771	0.016	0.937063	0.324307	0.0211606	0.5806	0.0043192	-0.2515	#N/A	0	0	0	0	0	0	0	0	0	0	0
Tb927.5.4130	hypothetical protein, conserved	ZUnknown	-0.0875	0.543774	0.4113	0.000522654	-0.1526	0.344881	0.4988	1.11044e-05	0.0651141	0.53651	-0.0383	0.720561	0.2388	#N/A	0	0	0	0	0	0	0	0	0	0	0
Tb927.5.4140	ZIP Zinc transporter, putative	Zinc.finger	-0.4053	0.0266992	0.1021	0.628908	-0.2946	0.161766	0.5074	0.00252304	-0.110769	0.477211	0.8271	0.000494191	-0.1361	#N/A	0	0	0	0	0	0	0	0	0	0	0
Tb927.5.4150	hypothetical protein, conserved, putative hydrolase type	ZUnknown	-0.287	0.0148398	-0.5081	3.05173e-06	-0.1998	0.145884	-0.221	0.0470615	-0.0871826	0.387968	-0.6234	0.00456701	-0.3585	#N/A	0	0	0	0	0	0	0	0	0	0	0
Tb927.5.4160	hypothetical protein, conserved	ZUnknown	-0.1573	0.293886	-0.2958	0.0279008	-0.295	0.0518239	-0.1385	0.319653	0.137703	0.244	0.3917	0.0319569	-0.415	#N/A	0	0	0	0	0	0	0	0	0	0	0
Tb927.5.4170	histone H4	Chromatin	-0.4145	0.0410051	-0.4916	0.0109901	-0.2142	0.397796	-0.0772	0.722046	-0.200279	0.2412	-1.9354	4.15708e-05	-1.5995	0.00107663	0	1	0	1	0	0	0	0	0	0	1
Tb927.5.4270	ATP-dependent DEAD/H RNA helicase, putative Hca4, ribosome biogenesis?	rRNA.tRNA.process	-0.3298	0.00322354	-0.082	0.524496	-0.2091	0.112256	0.2478	0.0233969	-0.120708	0.216867	0.9837	0.00156433	0.3674	#N/A	0	0	0	0	0	0	0	0	0	0	0
Tb927.5.4280	Zinc finger, C3HC4 type (RING finger), putative	Zinc.finger	-0.4769	7.09381e-05	-0.6576	8.96384e-09	-0.1933	0.190016	-0.1808	0.13511	-0.283612	0.00816691	0.0387	0.81954	-0.3219	#N/A	0	0	0	0	0	0	0	0	0	0	0
Tb927.5.4290	hypothetical protein, conserved	ZUnknown	-0.45	0.00248515	-0.4788	0.000925792	-0.522	0.000434545	-0.0288	0.86838	0.0719611	0.58696	1.4122	0.000194535	0.0566	#N/A	1	0	0	0	0	0	0	0	0	1	0
Tb927.5.4300	prolyl oligopeptidase, putative	Protease	-0.6362	1.15617e-07	-0.1605	0.238577	-0.5519	5.1594e-06	0.4757	3.34664e-05	-0.0842978	0.446502	0.518	0.0052476	0.3103	#N/A	0	0	0	0	0	0	0	0	0	0	0
Tb927.5.4310	GTP-binding protein, putative	Enzyme	-0.06	0.703748	0.5892	1.3572e-06	-0.3914	0.00400649	0.6492	2.73055e-08	0.331373	0.00277608	1.2705	0.000413296	0.2987	#N/A	1	0	0	0	0	0	0	0	0	1	0
Tb927.5.4320	zinc finger protein family member, putative (FIP1)	RNA.processing	-0.2356	0.0755465	-0.3345	0.007031	-0.2201	0.139682	-0.0989	0.465241	-0.0155436	0.88794	-0.0806	0.58399	0	#N/A	0	0	0	0	0	0	0	0	0	0	0
Tb927.5.4330	dihydrolipoamide branched chain transacylase, putative	Mito.pathway	-0.3365	0.00742081	-0.3417	0.00535839	-0.3187	0.0173077	-0.0053	0.973104	-0.0178005	0.870827	-0.1184	0.334827	0.0144	#N/A	0	0	0	0	0	0	0	0	0	0	0
Tb927.5.4340	BBP65	Cytoskeleton	-0.8919	1.48085e-12	-0.8934	8.11109e-13	-0.5397	2.13103e-05	-0.0015	0.993147	-0.352186	0.00305001	-0.2546	0.0815004	0.0704	#N/A	0	0	0	0	0	0	0	0	0	0	0
Tb927.5.4350	NUDIX hydrolase, putative	Enzyme	0.0033	0.985559	-0.069	0.623734	-0.4127	0.00120297	-0.0723	0.600986	0.415988	0.000104913	-0.2291	0.334793	0.0144	#N/A	0	0	0	0	0	0	0	0	0	0	0
Tb927.5.4360	hypothetical protein, conserved	ZUnknown	-0.2275	0.21654	-0.4719	0.00396863	-0.3383	0.0804261	-0.2444	0.13758	0.110829	0.456058	-0.0817	0.658947	-0.1047	#N/A	0	0	0	0	0	0	0	0	0	0	0
Tb927.5.4370	hypothetical protein, conserved	ZUnknown	-0.0571	0.815984	-0.2532	0.201524	-0.3152	0.170835	-0.196	0.315901	0.258023	0.12164	0.3139	0.0603993	-0.2009	#N/A	0	0	0	0	0	0	0	0	0	0	0
Tb927.5.4380	KPP1 kinetoplastid-specific phospho-protein phosphatase	Protein.phosphatase	-0.4971	4.66503e-06	-0.6986	2.04428e-11	-0.2168	0.103767	-0.2016	0.072465	-0.280307	0.00423043	-0.4537	0.00706942	0.2265	#N/A	0	0	0	0	0	0	0	0	0	0	0
Tb927.5.4390	hypothetical protein, conserved	ZUnknown	-0.562	0.00216467	-0.6655	0.000152262	-0.461	0.0175684	-0.1035	0.597649	-0.100906	0.535347	-0.5461	0.0072381	-0.737	#N/A	0	0	0	0	0	0	0	0	0	0	0
Tb927.5.4400	hypothetical protein, conserved	ZUnknown	-0.9442	1.89594e-09	-0.9581	6.02844e-10	-0.6922	7.01426e-06	-0.0139	0.941073	-0.251984	0.088342	-0.4595	0.00723679	-0.4344	#N/A	0	0	0	0	0	0	0	0	0	0	0
Tb927.5.4410	hypothetical protein, conserved, Rrp15 like domain, required for 60s ribosomal subunit formation	rRNA.tRNA.process	-0.1072	0.638094	-0.415	0.0242361	-0.3422	0.121684	-0.3078	0.0884803	0.234947	0.151812	0.0307	0.795002	-0.3771	#N/A	0	0	0	0	0	0	0	0	0	0	0
Tb927.5.4420	nucleolar RNA helicase 2 human, DDX50 Mouse	rRNA.tRNA.process	-0.4488	0.0011299	0.5629	4.4736e-05	-0.3041	0.0538296	1.0117	6.1991e-16	-0.144706	0.233613	0.9728	0.00121872	0.2016	#N/A	0	0	0	0	0	0	0	0	1	0	0
Tb927.5.4430	protein kinase, putative	Protein.kinase	-0.6126	1.32662e-05	-0.5068	0.000308354	-0.4677	0.00125418	0.1058	0.492516	-0.14487	0.258699	-0.2312	0.096125	-0.1844	#N/A	0	0	0	0	0	0	0	0	0	0	0
Tb927.5.4440	dynein light chain, putative	Cytoskeleton	-0.6959	7.69675e-05	-0.7475	1.26132e-05	-0.5024	0.00609133	-0.0517	0.795337	-0.193456	0.225922	-0.6551	0.00181446	-0.6215	#N/A	0	0	0	0	0	0	0	0	0	0	0
Tb927.5.4450	hypothetical protein, conserved	ZUnknown	-0.0424	0.827074	-0.1869	0.234237	-0.3752	0.0224091	-0.1445	0.355792	0.332791	0.0109524	0.3333	0.0456967	-0.0439	#N/A	0	0	0	0	0	0	0	0	0	0	0
Tb927.5.4470	hypothetical protein, conserved	ZUnknown	-1.0128	4.48411e-19	-0.3868	0.00158606	-0.6476	4.39134e-09	0.626	2.75517e-09	-0.365189	0.000799912	-0.2473	0.132734	0.3674	#N/A	0	0	0	0	0	0	0	1	0	0	1
Tb927.5.4480	paraflagellar rod protein par4, putative	Cytoskeleton	-0.754	5.16834e-08	-0.5711	4.1345e-05	-0.7445	7.64598e-08	0.1829	0.225214	-0.0094747	0.940971	-0.7062	0.00396494	-0.737	#N/A	0	0	0	0	0	0	0	0	0	0	0
Tb927.5.4490	hypothetical protein, conserved	ZUnknown	-0.1531	0.585326	-0.4653	0.0438622	-0.1206	0.743918	-0.3121	0.171804	-0.0325597	0.871575	0.627	0.00731373	-0.2345	#N/A	0	0	0	0	0	0	0	0	0	0	0
Tb927.5.4500	ras-like small GTPase, putative (TbSAR1)	Vesicular.transport	-0.7201	1.32302e-05	-0.6913	2.19764e-05	-0.4527	0.00917612	0.0287	0.881478	-0.267368	0.0763247	-0.7017	0.0125262	-0.1844	#N/A	0	0	0	0	0	0	0	0	0	0	0
Tb927.5.4510	hypothetical protein, conserved	ZUnknown	-0.2306	0.390986	-0.5014	0.0323865	-0.2134	0.515037	-0.2709	0.25677	-0.0171127	0.933756	0.5354	0.0124707	-0.6439	#N/A	0	0	0	0	0	0	0	0	0	0	0
Tb927.5.4520	KKIP1 Kinetochore interacting protein 1	Cell.cycle	-0.5338	7.91229e-05	-0.6327	1.28518e-06	-0.3834	0.00965814	-0.0989	0.516438	-0.150312	0.21545	-0.4219	0.00720908	-0.5353	#N/A	0	0	0	0	0	0	0	0	0	0	0
Tb927.5.4530	Elongase 4	Lipids	-0.6499	0.000247867	-0.6409	0.000221673	-0.6864	0.000105696	0.009	0.967892	0.0365171	0.820112	-0.0744	0.654993	-0.9714	#N/A	0	0	0	0	0	0	0	0	0	0	0
Tb927.5.4540	GRESAG 4, putative receptor-type adenylate cyclase	GRESAG	-0.9674	6.17851e-19	-0.8912	2.51983e-16	-0.7113	3.61328e-11	0.0762	0.557159	-0.256155	0.0139042	-0.5608	0.00472551	0.696	#N/A	0	0	0	0	0	0	0	0	0	0	0
Tb927.5.4560	guanine deaminase, putative	Nucleotides	-0.7068	2.81826e-08	-0.2052	0.150403	-0.3322	0.0176916	0.5015	2.44613e-05	-0.37453	0.00140005	0.3057	0.0690566	0.111	#N/A	0	0	0	0	0	0	0	0	0	0	0
Tb927.5.4620	ESAG9, putative	ESAG	0.4102	0.0407877	0.2756	0.171779	-0.3083	0.217252	-0.1346	0.543681	0.718471	2.31516e-05	2.353	3.9747e-05	1.1375	#N/A	1	0	0	0	0	0	0	0	0	1	0
Tb927.6.220	purine nucleoside transporter NT9	Nucleotides	0.0662	0.643465	-0.2272	0.0549572	0.156	0.312778	-0.2935	0.010588	-0.0897069	0.375233	-0.2347	0.066351	0.9107	#N/A	0	0	0	0	0	0	0	0	0	0	0
Tb927.6.350	hypothetical protein, conserved, T. brucei specific, 2 C2H2 Zn fingers	Zinc.finger	-0.279	0.0667848	0.5329	0.000219096	0.4157	0.00579078	0.812	8.7182e-10	-0.694757	2.34692e-08	-1.8069	0.000525262	0.757	#N/A	0	1	0	0	0	0	0	0	0	0	1
Tb927.6.370	hypothetical protein, conserved	ZUnknown	-0.145	0.463585	0.2596	0.152908	-0.0531	0.859701	0.4046	0.0149533	-0.0919885	0.532751	0.8108	0.0167994	1.0841	#N/A	0	0	0	0	0	0	0	0	0	0	0
Tb927.6.400	peptidase M20/M25/M40, putative	Protease	-0.0572	0.675669	0.2737	0.0136694	-0.038	0.848746	0.3309	0.00206234	-0.0191609	0.841808	0.1449	0.334793	-0.1681	#N/A	0	0	0	0	0	0	0	0	0	0	0
Tb927.6.410	hypothetical protein, conserved	ZUnknown	-0.4487	4.24764e-05	-0.1621	0.175116	-0.338	0.00368833	0.2866	0.00723252	-0.110653	0.261906	0.7397	0.00109908	0.757	#N/A	0	0	0	0	0	0	0	0	0	0	0
Tb927.6.440	haptoglobin-hemoglobin receptor (HpHbR)	Vesicular.transport	0.0422	0.790585	0.3419	0.00547643	-0.0753	0.697484	0.2997	0.0139688	0.117491	0.272912	-1.4157	0.000674596	-1.0893	#N/A	0	1	0	0	0	0	0	0	0	0	1
Tb927.6.510	GPEET2 procyclin	Membrane.protein	2.1843	1.25894e-36	1.5083	1.41575e-19	1.6237	3.15966e-20	-0.676	0.000375673	0.560557	0.000218266	3.6945	0.00132186	0.0426	#N/A	1	0	0	0	1	1	0	0	0	1	0
Tb927.6.560	cysteine peptidase C (CPC), Clan CA, family C1, Cathepsin B-like (TbcatB)	Protease	0.301	0.043931	0.2474	0.0950283	0.0275	0.926308	-0.0536	0.756803	0.273465	0.0281612	0.0627	0.746267	0.189	#N/A	0	0	0	0	0	0	0	0	0	0	0
Tb927.6.570	conserved protein	ZUnknown	0.2238	0.247397	-0.0779	0.704503	-0.0615	0.842943	-0.3017	0.0823	0.28531	0.0613817	-0.6285	0.00892621	-0.2863	#N/A	0	0	0	0	0	0	0	0	0	0	0
Tb927.6.580	hypothetical protein, conserved	ZUnknown	-0.1664	0.205818	-0.0692	0.622563	-0.0783	0.671419	0.0972	0.462941	-0.0880567	0.400905	0.2039	0.260054	-0.2345	#N/A	0	0	0	0	0	0	0	0	0	0	0
Tb927.6.590	hypothetical protein, conserved	Mito.pathway	0.585	6.93026e-05	0.3805	0.0101773	0.072	0.781645	-0.2045	0.20065	0.512989	7.83175e-05	0.1183	0.371424	-0.4739	#N/A	0	0	0	0	0	0	0	0	0	0	0
Tb927.6.600	CAF1	RNA.degradation	0.393	0.000615945	-0.0205	0.887399	0.3011	0.0212424	-0.4135	0.000172353	0.0919076	0.35898	0.0555	0.711558	0.6781	#N/A	0	0	0	0	0	0	0	0	0	0	0
Tb927.6.610	hypothetical protein, conserved	ZUnknown	0.1658	0.228763	-0.0393	0.799934	0.0074	0.97501	-0.2051	0.105936	0.158453	0.14576	0.1145	0.503312	-0.0589	#N/A	0	0	0	0	0	0	0	0	0	0	0
Tb927.6.620	hypothetical protein, conserved	ZUnknown	-0.8104	1.60243e-06	0.8593	2.72308e-07	-0.2953	0.185216	1.6697	8.50904e-26	-0.515031	0.000756189	-0.8919	0.000675615	0.433	#N/A	0	0	0	0	0	0	0	0	1	0	0
Tb927.6.630	hypothetical protein, conserved	ZUnknown	0.2868	0.0120382	0.4177	0.000119837	0.1259	0.414166	0.1309	0.281911	0.160854	0.0970047	0.9134	0.000324926	0.6781	#N/A	0	0	0	0	0	0	0	0	0	0	0
Tb927.6.640	ALPH1 decapping enzyme	RNA.degradation	0.2023	0.216548	0.1148	0.502547	-0.0319	0.918116	-0.0875	0.625719	0.234204	0.0728736	-0.5024	0.0446271	1.3674	#N/A	0	0	0	0	0	0	0	0	0	0	0
Tb927.6.650	hypothetical protein, conserved	ZUnknown	-0.1124	0.486524	0.4041	0.00286794	-0.0049	0.986317	0.5165	8.84077e-05	-0.107484	0.368915	0.6279	0.00248995	0.6229	#N/A	0	0	0	0	0	0	0	0	0	0	0
Tb927.6.660	hypothetical protein, conserved	ZUnknown	0.0716	0.617032	0.3626	0.00171266	0.1464	0.340346	0.2909	0.0118139	-0.0747206	0.459185	0.2404	0.0436479	0.7398	#N/A	0	0	0	0	0	0	0	0	0	0	0
Tb927.6.670	RRP45 exosome complex PH subunit	RNA.degradation	0.2011	0.208835	0.4632	0.00142649	0.0086	0.974936	0.2621	0.0815644	0.192434	0.129653	0.8262	0.000599277	0.2388	#N/A	0	0	0	0	0	0	0	0	0	0	0
Tb927.6.680	hypothetical protein, conserved	ZUnknown	-0.0977	0.544681	-0.1919	0.176267	-0.1991	0.239982	-0.0941	0.529092	0.101369	0.391551	0.0177	0.870746	-0.3219	#N/A	0	0	0	0	0	0	0	0	0	0	0
Tb927.6.690	hypothetical protein, conserved, no clear yeast or human matches	ZUnknown	0.2928	0.0271293	-0.2554	0.0498776	0.3573	0.0130696	-0.5482	5.88712e-06	-0.0645196	0.562846	0.3676	0.0171948	1.7181	#N/A	0	0	0	0	0	0	0	0	0	0	0
Tb927.6.700	alanyl-tRNA synthetase, putative	Translation.tRNA	-0.1772	0.143711	0.3155	0.00497143	-0.3031	0.0156808	0.4927	2.75644e-06	0.125929	0.201203	0.4321	0.014211	0.5945	#N/A	0	0	0	0	0	0	0	0	0	0	0
Tb927.6.710	dephospho-CoA kinase, putative	Enzyme	-0.2336	0.240398	-0.1814	0.364892	-0.1018	0.715003	0.0522	0.804226	-0.131838	0.40284	0.1382	0.212546	-0.5353	#N/A	0	0	0	0	0	0	0	0	0	0	0
Tb927.6.730	hypothetical protein, conserved	ZUnknown	-0.2386	0.0475481	-0.0079	0.957697	0.0058	0.979098	0.2307	0.042583	-0.244372	0.014775	0.3518	0.0107745	0.189	#N/A	0	0	0	0	0	0	0	0	0	0	0
Tb927.6.740	ATP-dependent DEAD/H RNA helicase, putative, no clear yeast homologue, DRBD3 interaction	RNA.helicase	-0.0405	0.795501	0.6236	7.70218e-08	0.0377	0.867969	0.6641	3.27878e-09	-0.0782335	0.458433	-0.0098	0.920251	0.7655	#N/A	0	0	0	0	0	0	0	0	0	0	0
Tb927.6.750	kinetoplastid-specific phospho-protein phosphatase, putative	Protein.phosphatase	-0.1074	0.444033	-0.2904	0.0152094	-0.0335	0.880814	-0.183	0.128576	-0.0739271	0.480602	-0.1792	0.0866301	-0.5146	#N/A	0	0	0	0	0	0	0	0	0	0	0
Tb927.6.810	hypothetical protein	ZUnknown	-0.3007	0.059775	0.0239	0.903229	0.0903	0.705411	0.3246	0.0322065	-0.391092	0.00307422	-0.3711	0.194779	0.0704	#N/A	0	0	0	0	0	0	0	0	0	0	0
Tb927.6.820	PUF4	RNA.binding	-0.2299	0.0592098	-0.2079	0.0827983	-0.1278	0.43225	0.0221	0.879688	-0.102105	0.313598	-0.4373	0.0581196	0.585	#N/A	0	0	0	0	0	0	0	0	0	0	0
Tb927.6.830	hypothetical protein, conserved	ZUnknown	0.2658	0.0337104	0.0471	0.745247	0.2758	0.0420117	-0.2187	0.0706432	-0.0100628	0.922484	1.3197	0.000206203	0.189	#N/A	1	0	0	0	0	0	0	0	0	1	0
Tb927.6.840	hypothetical protein, conserved	ZUnknown	0.234	0.0654139	-0.0725	0.598829	0.0998	0.575629	-0.3066	0.00857904	0.134199	0.198866	-0.4396	0.00668016	0.7908	#N/A	0	0	0	0	0	0	0	0	0	0	0
Tb927.6.850	NOT2	RNA.degradation	0.2925	0.00788199	-0.1077	0.365086	0.232	0.0697575	-0.4002	8.74152e-05	0.0604571	0.520142	0.41	0.00767799	0.8639	#N/A	0	0	0	0	0	0	0	0	0	0	0
Tb927.6.860	hypothetical protein	ZUnknown	0.907	4.66062e-13	0.3869	0.00308492	0.6276	2.95861e-06	-0.5201	4.92425e-05	0.279415	0.0158296	1.1479	0.00047312	1.4647	#N/A	1	0	0	0	0	0	0	0	0	1	0
Tb927.6.870	myotubularin, putative	Cytoskeleton	-0.2301	0.10182	0.3211	0.0160357	-0.0763	0.726803	0.5512	1.09415e-05	-0.153827	0.182465	-0.2602	0.0249456	0.8237	#N/A	0	0	0	0	0	0	0	0	0	0	0
Tb927.6.880	conserved protein	ZUnknown	-0.0568	0.703748	0.2666	0.0292061	0.1391	0.375403	0.3234	0.00520933	-0.195866	0.0572344	0.2796	0.0215292	0.1763	#N/A	0	0	0	0	0	0	0	0	0	0	0
Tb927.6.890	hypothetical protein, conserved	ZUnknown	-0.4025	0.016198	1.2929	6.55507e-17	-0.0398	0.901927	1.6955	7.94951e-30	-0.36268	0.0110055	-0.2981	0.0140649	0.4114	#N/A	0	0	0	0	1	0	0	0	1	1	0
Tb927.6.900	hypothetical protein, conserved	ZUnknown	-0.4285	0.0111875	0.4659	0.00565377	-0.2604	0.210597	0.8944	4.49381e-09	-0.168051	0.247683	0.135	0.224677	0.2141	#N/A	0	0	0	0	0	0	0	0	0	0	0
Tb927.6.910	SET domain containing protein, putative	ZUnknown	0.3759	0.00331857	0.4054	0.00114698	0.3557	0.00935401	0.0295	0.851956	0.020185	0.852784	0.5965	0.00656772	-0.415	#N/A	0	0	0	0	0	0	0	0	0	0	0
Tb927.6.920	helicase, putative	DNA	-0.2277	0.140872	0.788	1.38429e-08	0.0474	0.855685	1.0157	1.16099e-14	-0.275079	0.0276916	0.1614	0.308238	1.0909	0.0307113	0	0	1	0	0	0	0	0	1	1	0
Tb927.6.950	cysteinyl-tRNA synthetase, putative	Translation.tRNA	0.1831	0.158017	0.3345	0.00490036	0.006	0.980128	0.1514	0.242079	0.17713	0.089575	-0.4156	0.00744841	-0.0893	#N/A	0	0	0	0	0	0	0	0	0	0	0
Tb927.6.1010	cysteine peptidase precursor, Clan CA, family C1, Cathepsin L-like (CP)	Protease	0.3159	0.0313353	0.0472	0.785403	0.1199	0.573411	-0.2687	0.0633849	0.195939	0.110964	0.4167	0.0155141	0.4957	#N/A	0	0	0	0	0	0	0	0	0	0	0
Tb927.6.1070	hypothetical protein, conserved	ZUnknown	-0.2569	0.038973	0.0406	0.785326	-0.1295	0.425037	0.2975	0.0104898	-0.127402	0.22255	0.2344	0.0546056	-0.0589	#N/A	0	0	0	0	0	0	0	0	0	0	0
Tb927.6.1080	glyoxalase II (glxII)	Redox	-0.5385	0.000370178	-0.0859	0.636118	-0.3838	0.019285	0.4526	0.00148626	-0.154673	0.251993	-0.3423	0.165835	-0.5778	#N/A	0	0	0	0	0	0	0	0	0	0	0
Tb927.6.1090	proteasome regulatory ATPase subunit 3 (RPT3)	Ubiquitin.proteasome	0.0066	0.969789	0.0127	0.932333	-0.0358	0.863754	0.0061	0.966988	0.042449	0.671608	-0.3313	0.0401225	-0.3959	#N/A	0	0	0	0	0	0	0	0	0	0	0
Tb927.6.1100	hypothetical protein, conserved, no domains, kinetoplastid specific	ZUnknown	-0.1546	0.219418	-0.4773	1.10188e-05	0.1176	0.451544	-0.3227	0.00262619	-0.272147	0.00622274	0.3265	0.0298301	1.0496	0.0216041	0	0	1	0	0	0	0	0	0	1	0
Tb927.6.1110	ubiquitin carboxyl-terminal hydrolase, Clan CA cysteine peptidase, family C12, putative	Ubiquitin.proteasome	-0.4114	0.00078984	0.2171	0.0947708	-0.227	0.127139	0.6285	2.54969e-08	-0.184341	0.0878506	0.0806	0.415088	0.4647	#N/A	0	0	0	0	0	0	0	0	0	0	0
Tb927.6.1120	hypothetical protein, conserved	ZUnknown	-0.1876	0.165074	0.0936	0.517177	0.0955	0.601166	0.2813	0.0215504	-0.283179	0.00875863	0.3124	0.0521323	-0.074	#N/A	0	0	0	0	0	0	0	0	0	0	0
Tb927.6.1130	hypothetical protein, conserved	ZUnknown	-0.0834	0.661921	-0.0321	0.869758	-0.1612	0.449232	0.0514	0.780014	0.0778002	0.565468	0.3786	0.0101075	-0.1047	#N/A	0	0	0	0	0	0	0	0	0	0	0
Tb927.6.1140	dolichyl-P-Man:GDP-Man5GlcNAc2-PP-dolichyl alpha-1,2-mannosyltransferase, putative	Glycans	-0.2305	0.0721018	0.0759	0.594062	-0.0524	0.797519	0.3063	0.00941249	-0.178024	0.0928622	0.1608	0.195883	-0.0589	#N/A	0	0	0	0	0	0	0	0	0	0	0
Tb927.6.1150	hypothetical protein	ZUnknown	0.138	0.334366	0.2137	0.105078	-0.0505	0.81946	0.0757	0.60428	0.188538	0.086944	0.4403	0.00364609	-0.0439	#N/A	0	0	0	0	0	0	0	0	0	0	0
Tb927.6.1160	leucine-rich repeat protein (LRRP)	LRRP	0.1237	0.32794	0.3011	0.00712398	-0.0625	0.732954	0.1774	0.128435	0.186243	0.0566151	0.5624	0.00162816	1.3785	0.00509742	0	0	1	0	0	0	0	0	0	1	0
Tb927.6.1170	Aph-1 protein, putative	ZUnknown	0.0207	0.903467	0.0432	0.78088	-0.0364	0.87384	0.0225	0.881867	0.0570873	0.600488	0.1836	0.316184	-0.2688	#N/A	0	0	0	0	0	0	0	0	0	0	0
Tb927.6.1180	hypothetical protein, conserved	ZUnknown	-0.9515	1.99728e-12	1.2638	4.14683e-19	-0.1885	0.312475	2.2153	1.26043e-62	-0.763016	1.29853e-09	0.1396	0.318356	1.0976	0.0146563	0	0	1	0	1	0	0	0	1	1	0
Tb927.6.1190	Plus-3 domain/Zinc finger, C3HC4 type (RING finger), putative	ZUnknown	-0.1329	0.321706	-0.3297	0.00472222	-0.0362	0.867463	-0.1969	0.0974135	-0.09669	0.350658	0.2624	0.0248074	0.7398	#N/A	0	0	0	0	0	0	0	0	0	0	0
Tb927.6.1200	hypothetical protein, conserved	Mito.pathway	0.0736	0.680981	0.5519	0.000105893	0.0631	0.793582	0.4784	0.000574346	0.0104102	0.933387	0.5395	0.00592765	-0.1361	#N/A	0	0	0	0	0	0	0	0	0	0	0
Tb927.6.1210	KKT6 kinetochore protein	Cell.cycle	-0.1276	0.451005	-0.3995	0.00480508	-0.0024	0.993417	-0.2719	0.0513158	-0.125246	0.321121	-0.1558	0.137111	-0.3771	#N/A	0	0	0	0	0	0	0	0	0	0	0
Tb927.6.1220	hypothetical protein, conserved	ZUnknown	0.0278	0.870874	0.0992	0.491482	0.0927	0.62458	0.0713	0.625703	-0.0648735	0.552509	0.2021	0.0687227	0.3896	#N/A	0	0	0	0	0	0	0	0	0	0	0
Tb927.6.1230	kinetoplastid-specific phospho-protein phosphatase	Protein.phosphatase	0.2096	0.166733	-0.1219	0.431684	0.3784	0.0114038	-0.3315	0.0142083	-0.168801	0.157729	0.9975	0.000485895	-0.2176	#N/A	0	0	0	0	0	0	0	0	0	0	0
Tb927.6.1240	hypothetical protein, conserved	ZUnknown	0.1948	0.445492	0.2927	0.212141	-0.0334	0.938111	0.0978	0.705706	0.228201	0.231077	0.237	0.120929	-0.1844	#N/A	0	0	0	0	0	0	0	0	0	0	0
Tb927.6.1250	Mitchondrial SSU ribosomal protein S29	Mito.translation	0.5721	8.09719e-06	0.5279	2.86865e-05	0.4478	0.00104625	-0.0442	0.783673	0.124368	0.265927	0.2444	0.0374122	0.263	#N/A	0	0	0	0	0	0	0	0	0	0	0
Tb927.6.1260	proteasome beta-1 subunit, putative (TbPSB1)	Ubiquitin.proteasome	-0.175	0.301168	-0.1291	0.449993	-0.0292	0.919847	0.0459	0.795246	-0.14584	0.26732	0.1858	0.225291	0.0566	#N/A	0	0	0	0	0	0	0	0	0	0	0
Tb927.6.1270	PITH domain-containing protein	ZUnknown	0.1953	0.340409	-0.1546	0.438447	0.304	0.155904	-0.3499	0.0466516	-0.108692	0.480917	0.0387	0.750214	-0.0893	#N/A	0	0	0	0	0	0	0	0	0	0	0
Tb927.6.1280	eIF2B GDP-GTP exchange factor	Translation	0.3425	0.0275515	0.2479	0.110879	0.2941	0.0936635	-0.0946	0.584044	0.0483911	0.706011	0.2384	0.041563	-0.152	#N/A	0	0	0	0	0	0	0	0	0	0	0
Tb927.6.1290	hypothetical protein, conserved	ZUnknown	-0.1895	0.173904	-0.2619	0.0443877	0.1376	0.425037	-0.0724	0.619874	-0.327066	0.00324383	-0.3309	0.0205699	0.3103	#N/A	0	0	0	0	0	0	0	0	0	0	0
Tb927.6.1300	hypothetical protein	ZUnknown	-0.1645	0.310592	-0.0814	0.629324	0.0433	0.869073	0.0831	0.615473	-0.207773	0.0974295	-1.6751	0.00530377	-1.5995	#N/A	0	1	0	0	0	0	0	0	0	0	1
Tb927.6.1410	hypothetical protein, conserved	Mito.pathway	0.1625	0.367436	0.082	0.656993	-0.1346	0.56512	-0.0805	0.663062	0.297118	0.031654	0.1806	0.154331	-0.3959	#N/A	0	0	0	0	0	0	0	0	0	0	0
Tb927.6.1420	Uncharacterised protein family (UPF0220), putative	ZUnknown	-0.0661	0.767618	-0.0739	0.725842	-0.0117	0.970862	-0.0078	0.972128	-0.0544547	0.720051	0.0768	0.562184	-0.4344	#N/A	0	0	0	0	0	0	0	0	0	0	0
Tb927.6.1430	hypothetical protein, conserved	ZUnknown	-0.1218	0.43948	1.1005	4.50198e-17	0.1019	0.618353	1.2223	1.5273e-22	-0.223663	0.0574083	0.6754	0.00187367	0.251	#N/A	0	0	0	0	1	0	0	0	1	1	0
Tb927.6.1440	Mitchondrial LSU ribosomal protein	Mito.translation	0.3874	0.0149559	0.1656	0.323627	0.3274	0.0664218	-0.2217	0.167985	0.0600021	0.65058	0.4726	0.00855086	0.1375	#N/A	0	0	0	0	0	0	0	0	0	0	0
Tb927.6.1450	hypothetical protein, conserved	ZUnknown	0.5722	3.26055e-05	0.0682	0.67275	0.4225	0.00468967	-0.5041	0.000113732	0.149773	0.209166	0.6937	0.00274061	0.2265	#N/A	0	0	0	0	0	0	0	0	0	0	0
Tb927.6.1460	CYC3, mitotic cyclin	Cell.cycle	0.1448	0.238463	0.0865	0.496209	0.1344	0.370713	-0.0583	0.658537	0.0104282	0.914084	0.0647	0.618455	-0.2863	#N/A	0	0	0	0	0	0	0	0	0	0	0
Tb927.6.1470	hypothetical protein, conserved, Arg-rich repeats	ZUnknown	0.2093	0.128728	0.5376	1.52338e-05	-0.1873	0.265519	0.3283	0.0106907	0.396631	0.000418704	-0.2488	0.0467934	-0.5353	#N/A	0	0	0	0	0	0	0	0	0	0	0
Tb927.6.1480	hypothetical protein, conserved	ZUnknown	-0.3294	0.0307432	0.4495	0.00199814	-0.1255	0.572212	0.779	1.18453e-08	-0.203902	0.112534	0.1931	0.268311	0.0976	#N/A	0	0	0	0	0	0	0	0	0	0	0
Tb927.6.1490	leucine-rich repeat protein (LRRP)	LRRP	0.1267	0.38861	-0.0596	0.693481	0.1226	0.492505	-0.1863	0.153493	0.0040859	0.970562	0.4568	0.00995877	-0.4344	#N/A	0	0	0	0	0	0	0	0	0	0	0
Tb927.6.1500	1-Alkyl-dihydroxyacetonephosphate synthase	Lipids	0.32	0.00477485	0.3279	0.00301762	0.194	0.157484	0.0079	0.955938	0.126015	0.193562	0.5698	0.000967789	0.1375	#N/A	0	0	0	0	0	0	0	0	0	0	0
Tb927.6.1510	lysyl-tRNA synthetase, putative	Translation.tRNA	0.2863	0.0109608	0.0279	0.839349	0.2628	0.0349215	-0.2584	0.0175745	0.0235334	0.804741	0.6095	0.00534557	0.2016	#N/A	0	0	0	0	0	0	0	0	0	0	0
Tb927.6.1520	Aquaglyceroporin 1	Transporter	1.2959	1.67e-18	0.8021	6.58587e-08	0.7808	8.85018e-07	-0.4939	0.00175289	0.51513	0.000161327	0.5811	0.0522902	1.9709	0.0207643	0	0	1	0	0	1	0	0	0	1	0
Tb927.6.1530	Glutamine amidotransferase class-I, putative	ZUnknown	0.8626	1.34403e-16	0.3996	0.000163908	0.5821	8.68083e-08	-0.463	1.14302e-05	0.280466	0.00320725	0.8985	0.00413148	0.5361	#N/A	0	0	0	0	0	0	0	0	0	0	0
Tb927.6.1540	Yip1 domain containing protein, putative	ZUnknown	0.0715	0.601511	-0.0486	0.717238	0.0184	0.934694	-0.1201	0.322044	0.0530784	0.586502	-0.4205	0.0160527	-0.0291	#N/A	0	0	0	0	0	0	0	0	0	0	0
Tb927.6.1550	POMP30 leucine-rich repeat protein (LRRP)	LRRP	0.7574	5.64055e-13	0.4292	5.40055e-05	0.4101	0.000434545	-0.3282	0.00286561	0.347351	0.000294338	0.8989	0.000674596	0.4114	#N/A	0	0	0	0	0	0	0	0	0	0	0
Tb927.6.1560	hypothetical protein, conserved	ZUnknown	0.4092	0.000285821	0.1228	0.318541	0.273	0.0340415	-0.2864	0.0103018	0.136149	0.164677	0.2255	0.110965	-0.0145	#N/A	0	0	0	0	0	0	0	0	0	0	0
Tb927.6.1570	2-hydroxy-3-oxopropionate reductase, putative	Mito.pathway	-0.1432	0.40067	0.1377	0.413562	-0.3907	0.0160854	0.281	0.0573153	0.247495	0.0592643	-0.2598	0.132748	-0.2176	#N/A	0	0	0	0	0	0	0	0	0	0	0
Tb927.6.1580	polynucleotide kinase 3'-phosphatase, putative	Enzyme	0.2173	0.141997	0.3129	0.0246503	0.2751	0.0831483	0.0956	0.543867	-0.0577674	0.623515	0.0649	0.565266	0.263	#N/A	0	0	0	0	0	0	0	0	0	0	0
Tb927.6.1590	conserved protein	Mito.pathway	0.3894	0.00256948	0.4836	0.000105901	0.2221	0.15568	0.0943	0.525977	0.167205	0.130394	0.8464	0.00116173	-0.0439	#N/A	0	0	0	0	0	0	0	0	0	0	0
Tb927.6.1600	hypothetical protein, conserved	ZUnknown	0.3325	0.0422781	-0.0248	0.899339	0.3263	0.0693252	-0.3573	0.0189088	0.00626392	0.962637	0.1619	0.213371	-0.1203	#N/A	0	0	0	0	0	0	0	0	0	0	0
Tb927.6.1610	ribosomal RNA adenine dimethylase family protein, =yeast Dim1	rRNA.tRNA.process	0.6114	8.19436e-07	0.2614	0.0414761	0.3476	0.0141092	-0.35	0.00527502	0.263718	0.0161779	1.3176	0.0005226	0.0704	#N/A	1	0	0	0	0	0	0	0	0	1	0
Tb927.6.1620	Zn-finger in Ran binding protein and others, putative	Zinc.finger	0.3278	0.0192483	-0.2497	0.066807	0.2602	0.106394	-0.5775	2.32077e-06	0.0675971	0.563065	0.4492	0.00570675	0.6415	#N/A	0	0	0	0	0	0	0	0	0	0	0
Tb927.6.1630	hypothetical protein, conserved	ZUnknown	0.2374	0.0727123	-0.2124	0.0960006	0.242	0.101479	-0.4498	9.31867e-05	-0.00457454	0.966189	0.2697	0.0400683	-0.304	#N/A	0	0	0	0	0	0	0	0	0	0	0
Tb927.6.1660	hypothetical protein, conserved	ZUnknown	-0.3214	0.00633731	-0.3537	0.00189221	-0.0587	0.754665	-0.0323	0.814829	-0.262787	0.00960336	-0.3862	0.0145166	-0.2345	#N/A	0	0	0	0	0	0	0	0	0	0	0
Tb927.6.1670	PAN2	RNA.degradation	-0.2185	0.0917983	0.2722	0.0294827	-0.0106	0.964992	0.4907	1.88858e-05	-0.207878	0.0506776	-0.4568	0.00375061	0.1243	#N/A	0	0	0	0	0	0	0	0	0	0	0
Tb927.6.1680	Mitochondrial tRNA import	Mito.biogenesis	0.3484	0.00340001	0.0453	0.749696	0.2049	0.155297	-0.3031	0.00830015	0.14347	0.159179	-0.0107	0.929973	-0.0145	#N/A	0	0	0	0	0	0	0	0	0	0	0
Tb927.6.1690	AUT2/APG4/ATG4 cysteine peptidase, putative, (ATG4.2)	Lysosome	0.757	4.97086e-09	0.2375	0.0799857	0.5954	7.0583e-06	-0.5195	4.0633e-05	0.161606	0.155328	0.7245	0.00280142	0.2987	#N/A	0	0	0	0	0	0	0	0	0	0	0
Tb927.6.1700	hypothetical protein, LIM-type zinc finger	Zinc.finger	0.5589	0.000177972	0.1529	0.346868	0.2923	0.105131	-0.406	0.0054788	0.26658	0.0386407	0.1681	0.195004	0.3103	#N/A	0	0	0	0	0	0	0	0	0	0	0
Tb927.6.1710	hypothetical protein, conserved	ZUnknown	-0.3596	0.0285996	-0.6614	1.01227e-05	-0.0694	0.788998	-0.3018	0.0447905	-0.290209	0.0359162	0.0592	0.786716	0.2265	#N/A	0	0	0	0	0	0	0	0	0	0	0
Tb927.6.1720	hypothetical protein, conserved	ZUnknown	-0.1856	0.164083	-0.1301	0.336381	0.066	0.736549	0.0554	0.697306	-0.251582	0.0184041	0.0111	0.917901	-0.0291	#N/A	0	0	0	0	0	0	0	0	0	0	0
Tb927.6.1730	hypothetical protein, conserved, resembles various yeast myosins	Cytoskeleton	-0.4333	0.001673	0.294	0.0386361	-0.0926	0.67053	0.7273	1.06242e-08	-0.340765	0.00471564	0.2426	0.105782	0.0426	#N/A	0	0	0	0	0	0	0	0	0	0	0
Tb927.6.1740	Sad1 / UNC-like C-terminal, putative	ZUnknown	0.022	0.890885	-0.1119	0.392289	-0.1274	0.431912	-0.1339	0.282552	0.149435	0.147496	-0.1912	0.119895	0.1243	#N/A	0	0	0	0	0	0	0	0	0	0	0
Tb927.6.1750	TBC-I likely GAP	Signalling	-0.0504	0.732685	-0.2222	0.0607019	-0.135	0.38886	-0.1719	0.145609	0.084634	0.405822	0.2029	0.0530758	0.1635	#N/A	0	0	0	0	0	0	0	0	0	0	0
Tb927.6.1760	KU80 protein (KU80)	DNA	0.3614	0.00115516	0.022	0.874511	0.501	3.6941e-06	-0.3395	0.00145733	-0.139593	0.143156	0.1284	0.276766	1	#N/A	0	0	0	0	0	0	0	0	0	0	0
Tb927.6.1770	kinesin	Cytoskeleton	-0.0048	0.976346	-0.1213	0.322514	-0.0572	0.761741	-0.1165	0.339414	0.0524208	0.592806	-0.2887	0.0522258	0	#N/A	0	0	0	0	0	0	0	0	0	0	0
Tb927.6.1780	MAPK4 protein kinase	Protein.kinase	-0.0435	0.772501	-0.5918	5.35088e-08	-0.1418	0.364613	-0.5483	1.07357e-07	0.098369	0.339546	-0.2971	0.0660279	-0.1844	#N/A	0	0	0	0	0	0	0	0	0	0	0
Tb927.6.1790	hypothetical protein	ZUnknown	-0.2129	0.07031	-0.5316	4.34975e-07	-0.016	0.94205	-0.3187	0.00318308	-0.196922	0.0429772	-0.6161	0.0877295	0.2016	#N/A	0	0	0	0	0	0	0	0	0	0	0
Tb927.6.1800	protein phosphatase 2C, putative	Protein.phosphatase	-0.336	0.00522471	-0.5015	9.35969e-06	-0.0958	0.574531	-0.1656	0.162661	-0.24017	0.0210022	-0.5961	0.00886738	0.7991	#N/A	0	0	0	0	0	0	0	0	0	0	0
Tb927.6.1810	Alpha/beta hydrolase family, putative	ZUnknown	-0.279	0.0507479	-0.5131	8.05927e-05	-0.0519	0.824434	-0.2341	0.0778123	-0.227094	0.0562142	0.157	0.230307	0.2388	#N/A	0	0	0	0	0	0	0	0	0	0	0
Tb927.6.1820	Phosphatidic acid phosphatase	Glycans	-0.2009	0.213285	-0.3522	0.0163378	-0.0519	0.837341	-0.1513	0.319687	-0.149037	0.245866	-0.0537	0.676903	-1.1844	0.0220385	0	0	0	1	0	0	0	0	0	0	1
Tb927.6.1830	CstF50	RNA.processing	0.0592	0.702193	0.1099	0.430659	0.0268	0.910492	0.0508	0.727066	0.0323452	0.762996	0.0481	0.564624	-0.5146	#N/A	0	0	0	0	0	0	0	0	0	0	0
Tb927.6.1840	Diacylglycerol kinase catalytic domain containing protein, putative	ZUnknown	-0.0854	0.614762	0.0043	0.979896	-0.1943	0.267397	0.0897	0.564409	0.108927	0.369082	0.067	0.649006	-0.454	#N/A	0	0	0	0	0	0	0	0	0	0	0
Tb927.6.1850	quiescin sulfhydryl oxidase (QSOX)	Enzyme	-0.3521	0.00714392	-0.266	0.0441074	-0.2983	0.0374166	0.0861	0.547416	-0.0537557	0.637017	-0.2862	0.0323057	-0.5146	#N/A	0	0	0	0	0	0	0	0	0	0	0
Tb927.6.1860	hypothetical protein, conserved, prokaryotic ribosome recycling factor domain, no Sc match	Mito.pathway	0.7177	4.3963e-07	0.5806	3.60537e-05	0.3271	0.058358	-0.1371	0.411018	0.390574	0.00193613	0.9897	0.000672489	-0.3959	#N/A	0	0	0	0	0	0	0	0	0	0	0
Tb927.6.1870	eIF4E4	Translation	0.531	2.70967e-05	0.6355	2.31153e-07	0.2467	0.118747	0.1045	0.487355	0.284321	0.0110965	0.9955	0.000423297	0.6871	#N/A	0	0	0	0	0	0	0	0	0	0	0
Tb927.6.1880	aspartyl-tRNA synthetase, putative	Translation.tRNA	-0.093	0.509032	0.281	0.0211822	-0.2973	0.0244637	0.374	0.00100649	0.204318	0.0513302	0.979	0.000936794	0.0144	#N/A	0	0	0	0	0	0	0	0	0	0	0
Tb927.6.1890	hypothetical protein, conserved	Mito.pathway	-0.0577	0.701098	0.0221	0.884172	-0.1644	0.284894	0.0798	0.556274	0.106692	0.309949	-0.0148	0.920173	0.0426	#N/A	0	0	0	0	0	0	0	0	0	0	0
Tb927.6.1900	U3/U14 snoRNA-associated small subunit rRNA processing protein, =yeast Enp1	rRNA.tRNA.process	0.3087	0.014425	0.5165	1.5161e-05	0.2083	0.167702	0.2078	0.106731	0.100395	0.344788	1.2392	0.000354742	0.3448	#N/A	1	0	0	0	0	0	0	0	0	1	0
Tb927.6.1910	hypothetical protein, conserved	ZUnknown	-0.2993	0.0311687	-0.1877	0.187847	-0.2746	0.0740835	0.1116	0.443852	-0.0246162	0.834443	0.7768	0.000573529	0.4751	#N/A	0	0	0	0	0	0	0	0	0	0	0
Tb927.6.1920	hypothetical protein, conserved	ZUnknown	-0.3746	0.000568919	-0.4402	2.73321e-05	-0.1601	0.246969	-0.0657	0.596741	-0.214472	0.0252162	0.0355	0.811794	0.9336	#N/A	0	0	0	0	0	0	0	0	0	0	0
Tb927.6.1930	SAM domain (Sterile alpha motif), putative	ZUnknown	0.0592	0.744349	0.0374	0.834422	-0.1332	0.511306	-0.0217	0.902651	0.192321	0.12312	0.5539	0.00303181	-0.3219	#N/A	0	0	0	0	0	0	0	0	0	0	0
Tb927.6.1940	leucine-rich repeat protein (LRRP)	LRRP	-0.2357	0.0690789	-0.2681	0.0309085	0.0591	0.767988	-0.0324	0.823279	-0.294822	0.00573741	-0.2476	0.0465376	-0.2009	#N/A	0	0	0	0	0	0	0	0	0	0	0
Tb927.6.1950	N-acetyltransferase B complex (NatB) non catalytic subunit, putative	ZUnknown	-0.2573	0.0314721	0.2347	0.0499475	-0.1622	0.270605	0.4921	3.98162e-06	-0.0951288	0.345942	0.1405	0.159786	-0.152	#N/A	0	0	0	0	0	0	0	0	0	0	0
Tb927.6.1960	glycosyltransferase family 28 protein, putative	Glycans	-0.2869	0.0395949	-0.0821	0.599832	-0.1974	0.230836	0.2048	0.126884	-0.0895364	0.445598	0.2409	0.159269	-0.415	#N/A	0	0	0	0	0	0	0	0	0	0	0
Tb927.6.1970	CBP20 nuclear cap binding protein	Nuclear.transport	-0.2101	0.296481	-0.378	0.0368006	-0.3738	0.071966	-0.1679	0.374798	0.16374	0.303488	-0.0094	0.95673	-0.3401	#N/A	0	0	0	0	0	0	0	0	0	0	0
Tb927.6.1980	LMBR1-like membrane protein, putative	ZUnknown	-0.3035	0.00666831	-0.2966	0.0068412	-0.0749	0.657118	0.0069	0.960391	-0.228619	0.0177408	0.1308	0.29232	0.1506	#N/A	0	0	0	0	0	0	0	0	0	0	0
Tb927.6.1990	hypothetical protein, conserved, no yeast or human match	ZUnknown	0.1775	0.271166	0.018	0.922644	-0.2458	0.175351	-0.1595	0.304554	0.423287	0.000903286	0.8486	0.000305052	-0.2863	#N/A	0	0	0	0	0	0	0	0	0	0	0
Tb927.6.2000	spliceosome-associated protein, SF3b(SAP)145	RNA.processing	-0.283	0.0317284	-0.2174	0.100052	-0.0915	0.623708	0.0656	0.648602	-0.191582	0.0840445	0.1047	0.293901	-0.0893	#N/A	0	0	0	0	0	0	0	0	0	0	0
Tb927.6.2010	AMP-binding enzyme, putative	Mito.pathway	0.3047	0.00891693	0.2294	0.0493295	0.169	0.251612	-0.0754	0.570326	0.135758	0.171101	0.3665	0.0162581	0.3103	#N/A	0	0	0	0	0	0	0	0	0	0	0
Tb927.6.2020	FG-GAP repeat protein, putative,intergrin alpha chain protein, putative	Cytoskeleton	-0.2327	0.057476	-0.0829	0.538321	-0.2303	0.0897341	0.1497	0.21515	-0.00239822	0.981309	0.2322	0.0351582	0.1506	#N/A	0	0	0	0	0	0	0	0	0	0	0
Tb927.6.2030	protein kinase, putative	Protein.kinase	-0.0354	0.838533	-0.2444	0.0698807	0.0513	0.830665	-0.2089	0.132019	-0.0866785	0.449006	0.1697	0.484812	1.4222	#N/A	0	0	0	0	0	0	0	0	0	0	0
Tb927.6.2040	nitrate reductase, putative	Enzyme	-0.0178	0.927988	0.1012	0.542216	0.1413	0.470897	0.119	0.452061	-0.15909	0.199355	0.6261	0.000693733	0.4005	#N/A	0	0	0	0	0	0	0	0	0	0	0
Tb927.6.2050	ribosome biogenesis regulatory protein (RRS1), putative	rRNA.tRNA.process	0.1665	0.293299	0.0947	0.560474	-0.0873	0.696795	-0.0718	0.663605	0.253815	0.0400717	0.8098	0.00140494	0.3448	#N/A	0	0	0	0	0	0	0	0	0	0	0
Tb927.6.2060	histidyl-tRNA synthetase	Translation.tRNA	-0.2213	0.108213	0.0451	0.78088	-0.25	0.0974081	0.2664	0.0361206	0.0286963	0.800527	0.3946	0.0121564	-0.1361	#N/A	0	0	0	0	0	0	0	0	0	0	0
Tb927.6.2070	hypothetical protein, conserved	ZUnknown	-0.0752	0.755175	0.2551	0.215015	-0.049	0.889378	0.3303	0.0847455	-0.0262276	0.873609	0.1671	0.265597	0.4751	#N/A	0	0	0	0	0	0	0	0	0	0	0
Tb927.6.2080	Mitchondrial SSU ribosomal associated KRIPP22 (PPR)	Mito.translation	0.1928	0.164184	0.2638	0.0432579	0.1892	0.237334	0.0709	0.634554	0.003614	0.97381	0.1684	0.2559	0.1763	#N/A	0	0	0	0	0	0	0	0	0	0	0
Tb927.6.2090	pdz domain containing protein, putative	ZUnknown	-0.1145	0.37292	0.2488	0.0311941	-0.2098	0.120315	0.3634	0.000737455	0.0952685	0.334688	-0.1436	0.147566	0.0426	#N/A	0	0	0	0	0	0	0	0	0	0	0
Tb927.6.2120	hypothetical protein, conserved	ZUnknown	0.0074	0.972687	-0.2787	0.0697639	-0.002	0.995472	-0.2861	0.0518784	0.00947664	0.942663	-0.1361	0.243133	-0.1844	#N/A	0	0	0	0	0	0	0	0	0	0	0
Tb927.6.2130	NUDC2 nuclear movement protein, putative	ZUnknown	0.0795	0.702032	-0.1286	0.491421	0.0627	0.826659	-0.2081	0.221641	0.0167771	0.906879	0.4458	0.032267	-0.0291	#N/A	0	0	0	0	0	0	0	0	0	0	0
Tb927.6.2140	hypothetical protein, conserved	Mito.RNA	-0.022	0.90612	-0.1065	0.492588	-0.0313	0.904643	-0.0845	0.581623	0.00934712	0.937313	0.4112	0.00805253	0.5753	#N/A	0	0	0	0	0	0	0	0	0	0	0
Tb927.6.2150	cell division cycle protein 16, putative	Cell.cycle	-0.1666	0.264736	-0.1883	0.186221	0.0109	0.966151	-0.0217	0.894048	-0.17755	0.129044	-0.2969	0.0862334	-0.1047	#N/A	0	0	0	0	0	0	0	0	0	0	0
Tb927.6.2160	hypothetical protein, conserved	ZUnknown	-0.0484	0.816409	-0.3258	0.0427071	-0.2764	0.153683	-0.2773	0.0756186	0.227938	0.106953	0.04	0.756589	-0.5995	#N/A	0	0	0	0	0	0	0	0	0	0	0
Tb927.6.2170	co-chaperone GrpE, putative	Chaperone	0.5813	8.84757e-05	0.5956	4.06931e-05	0.1847	0.369435	0.0142	0.941073	0.396659	0.00231664	1.0245	0.000957802	0.1506	#N/A	1	0	0	0	0	0	0	0	0	1	0
Tb927.6.2180	Mitochondrial SSU-associated	Mito.pathway	0.1801	0.115953	0.1819	0.102273	0.079	0.633762	0.0018	0.990142	0.10113	0.278007	0.1862	0.181113	0.1635	#N/A	0	0	0	0	0	0	0	0	0	0	0
Tb927.6.2190	hypothetical protein, conserved	ZUnknown	-0.1723	0.346857	-0.3185	0.0515441	-0.1242	0.5985	-0.1463	0.389329	-0.0480568	0.733604	0.1579	0.177109	-0.2176	#N/A	0	0	0	0	0	0	0	0	0	0	0
Tb927.6.2200	Class 1 glutamine amido-transferase domain, or protease	Enzyme	-0.7941	1.22716e-08	-0.4912	0.000626344	-0.682	4.00889e-07	0.3029	0.0253205	-0.112018	0.39243	-0.6325	0.0286412	-1.0893	0.0112681	0	0	0	1	0	0	0	0	0	0	1
Tb927.6.2210	hypothetical protein, conserved, copurifies with ZC3H32 and 4EIP	ZUnknown	-0.2887	0.0355562	0.7931	5.17345e-10	-0.1153	0.555251	1.0819	2.8063e-19	-0.173426	0.133073	0.0891	0.471943	0.3561	#N/A	0	0	0	0	0	0	0	0	1	0	0
Tb927.6.2220	hypothetical protein, conserved	ZUnknown	-0.0492	0.815052	-0.0262	0.898601	-0.0113	0.970323	0.0229	0.907209	-0.0378801	0.786543	-0.0004	1	-0.2009	#N/A	0	0	0	0	0	0	0	0	0	0	0
Tb927.6.2230	TbRGG1	Mito.RNA	0.2826	0.0384403	0.9743	3.5531e-15	0.0724	0.741238	0.6917	2.04464e-08	0.210172	0.0653818	-0.1929	0.0927867	0.5059	#N/A	0	0	0	0	0	0	0	0	0	0	0
Tb927.6.2240	hypothetical protein, conserved	ZUnknown	-0.1944	0.236379	-0.2583	0.093446	0.0715	0.766219	-0.0639	0.706275	-0.265903	0.0395276	0.09	0.349702	-0.2515	#N/A	0	0	0	0	0	0	0	0	0	0	0
Tb927.6.2250	RAC serine-threonine kinase	Protein.kinase	-0.1118	0.368267	-0.0559	0.662734	-0.0404	0.834869	0.0559	0.661879	-0.0714089	0.451952	0.0533	0.698634	0.5656	#N/A	0	0	0	0	0	0	0	0	0	0	0
Tb927.6.2260	hypothetical protein, conserved	ZUnknown	-0.0286	0.898393	0.135	0.476814	0.1625	0.468064	0.1636	0.358079	-0.1911	0.180521	-0.3343	0.0930346	-0.454	#N/A	0	0	0	0	0	0	0	0	0	0	0
Tb927.6.2270	AdoMet dependent proline di-methyltransferase, putative	ZUnknown	0.3531	0.015716	0.3922	0.00557082	0.2599	0.129114	0.0391	0.822992	0.0932107	0.446318	0.1747	0.154255	-0.4344	#N/A	0	0	0	0	0	0	0	0	0	0	0
Tb927.6.2280	prefoldin subunit, putative	ZUnknown	0.0788	0.717784	0.3552	0.0482709	-0.0649	0.831236	0.2764	0.123768	0.143742	0.341987	0.1736	0.332915	-0.2009	#N/A	0	0	0	0	0	0	0	0	0	0	0
Tb927.6.2300	adenosine kinase, putative	Nucleotides	-0.2433	0.172485	-0.3343	0.0445034	-0.2572	0.197404	-0.091	0.61855	0.0139174	0.923295	-0.4088	0.0392756	-0.3219	#N/A	0	0	0	0	0	0	0	0	0	0	0
Tb927.6.2370	ubiquitin-protein ligase, putative	Ubiquitin.proteasome	-0.1515	0.206516	0.0259	0.852894	0.0261	0.901927	0.1774	0.116945	-0.177615	0.0626923	-0.1267	0.244966	-0.0145	#N/A	0	0	0	0	0	0	0	0	0	0	0
Tb927.6.2380	hypothetical protein, conserved	Mito.pathway	-0.0739	0.632018	0.2311	0.0788214	0.0394	0.860346	0.305	0.0131707	-0.113335	0.298291	0.2635	0.0835679	-0.1047	#N/A	0	0	0	0	0	0	0	0	0	0	0
Tb927.6.2390	conserved hypothetical protein, putative	ZUnknown	0.682	6.1929e-08	0.5536	9.45378e-06	0.2847	0.0680308	-0.1284	0.384525	0.397307	0.000450228	-0.0495	0.699946	0.5945	#N/A	0	0	0	0	0	0	0	0	0	0	0
Tb927.6.2400	Gamma tubulin complex subunit GCP4	Cytoskeleton	-0.1254	0.360241	-0.1957	0.118289	-0.0398	0.85197	-0.0703	0.606247	-0.0855516	0.414821	0.1244	0.307531	0.0704	#N/A	0	0	0	0	0	0	0	0	0	0	0
Tb927.6.2410	hypothetical protein, conserved	ZUnknown	0.1184	0.45557	-0.114	0.453085	-0.1155	0.562583	-0.2324	0.0859183	0.233922	0.0491847	0.7623	0.000833848	0.0704	#N/A	0	0	0	0	0	0	0	0	0	0	0
Tb927.6.2420	p22 protein precursor, interacts with UBP1 in T. cruzi	Mito.pathway	0.6093	6.23644e-06	0.4107	0.00239288	0.2291	0.191147	-0.1986	0.178048	0.380228	0.00150224	-0.631	0.00218874	-0.0893	#N/A	0	0	0	0	0	0	0	0	0	0	0
Tb927.6.2430	hypothetical protein, conserved (ATG5)	Lysosome	-0.0771	0.645588	-0.2846	0.038478	-0.0874	0.679479	-0.2075	0.127827	0.0102716	0.931419	0.001	0.996536	-0.0589	#N/A	0	0	0	0	0	0	0	0	0	0	0
Tb927.6.2440	Mo25-like, putative	ZUnknown	-0.0627	0.723198	-0.3182	0.0229066	0.0125	0.963416	-0.2555	0.0608384	-0.0751861	0.537867	0.2801	0.0354786	-0.3771	#N/A	0	0	0	0	0	0	0	0	0	0	0
Tb927.6.2450	PKB protein kinase, putative	Protein.kinase	-0.1185	0.370793	-0.4292	0.000108615	-0.0427	0.835966	-0.3107	0.00520933	-0.0758339	0.453352	0.1979	0.098309	0.4005	#N/A	0	0	0	0	0	0	0	0	0	0	0
Tb927.6.2460	ubiquitin fusion degradation protein 2 ubiquitin conjugation factor E4 B, putative	Ubiquitin.proteasome	-0.3569	0.0016801	0.0289	0.841286	-0.2794	0.0289127	0.3859	0.000353551	-0.0775134	0.4372	0.2715	0.0241515	0.2265	#N/A	0	0	0	0	0	0	0	0	0	0	0
Tb927.6.2470	hypothetical protein, conserved	ZUnknown	-0.284	0.0472364	-0.2026	0.161491	-0.1419	0.440051	0.0814	0.595304	-0.142034	0.235997	0.414	0.00944406	-0.2345	#N/A	0	0	0	0	0	0	0	0	0	0	0
Tb927.6.2480	chaperone protein DNAj, associated with Mitchondrial LSU ribosome	Mito.translation	0.2636	0.0675532	0.0185	0.915376	0.1746	0.328012	-0.245	0.0730304	0.0889417	0.449761	0.2015	0.156093	-0.0145	#N/A	0	0	0	0	0	0	0	0	0	0	0
Tb927.6.2490	SDH7 succinate dehydrogenase (complex II) subunit	Mito.e.transport	0.2113	0.121276	0.173	0.200632	-0.0599	0.781974	-0.0383	0.803841	0.271188	0.0145897	-0.1655	0.167255	-0.152	#N/A	0	0	0	0	0	0	0	0	0	0	0
Tb927.6.2500	RF-1 domain containing protein, putative	ZUnknown	0.229	0.208544	-0.1364	0.459491	-0.0118	0.97036	-0.3654	0.022947	0.240805	0.0957123	0.4866	0.0026361	-0.0439	#N/A	0	0	0	0	0	0	0	0	0	0	0
Tb927.6.2510	Flavinator of succinate dehydrogenase, putative	Mito.pathway	0.4275	0.0011624	0.1782	0.197171	0.1355	0.463878	-0.2493	0.0604293	0.291999	0.0102526	-0.5277	0.00831853	-0.6215	#N/A	0	0	0	0	0	0	0	0	0	0	0
Tb927.6.2520	hypothetical protein, conserved	ZUnknown	0.0078	0.96517	-0.0617	0.656507	-0.1379	0.400315	-0.0695	0.616734	0.145714	0.159217	0.3316	0.107959	0.1763	#N/A	0	0	0	0	0	0	0	0	0	0	0
Tb927.6.2530	hypothetical protein	ZUnknown	-0.0529	0.718734	-0.3975	0.000396391	0.0277	0.901969	-0.3446	0.00185841	-0.0806096	0.428044	0.5631	0.373365	0.0704	#N/A	0	0	0	0	0	0	0	0	0	0	0
Tb927.6.2540	DREV methyltransferase, putative, Zinc finger domains	Enzyme	-0.2024	0.190276	-0.4126	0.00277385	-0.1426	0.457417	-0.2102	0.1317	-0.0597627	0.629852	-0.1802	0.372706	-0.415	#N/A	0	0	0	0	0	0	0	0	0	0	0
Tb927.6.2550	TRRM2	RNA.binding	0.2776	0.0145812	0.5123	1.54211e-06	0.2181	0.10041	0.2347	0.0383478	0.0594754	0.535812	0.1474	0.169751	0.0286	#N/A	0	0	0	0	0	0	0	0	0	0	0
Tb927.6.2560	hypothetical protein, conserved	ZUnknown	0.5188	6.31e-05	0.3486	0.00732987	0.3083	0.040329	-0.1702	0.227994	0.210548	0.0624202	-0.0984	0.270258	0.4751	#N/A	0	0	0	0	0	0	0	0	0	0	0
Tb927.6.2570	hypothetical protein, conserved	ZUnknown	-0.0579	0.724428	-0.1103	0.451702	-0.0469	0.835966	-0.0525	0.727708	-0.0110082	0.922659	-0.0668	0.526928	-0.2009	#N/A	0	0	0	0	0	0	0	0	0	0	0
Tb927.6.2580	hypothetical protein, conserved	ZUnknown	0.327	0.00610451	-0.0185	0.900326	0.3683	0.00274004	-0.3455	0.00202641	-0.0413248	0.681571	0.4888	0.00367444	0.2141	#N/A	0	0	0	0	0	0	0	0	0	0	0
Tb927.6.2590	hypothetical protein, conserved	ZUnknown	0.406	0.00312272	0.0372	0.825163	-0.0939	0.663221	-0.3688	0.00497704	0.499969	2.85217e-05	0.7629	0.000895019	0.0704	#N/A	0	0	0	0	0	0	0	0	0	0	0
Tb927.6.2600	Protein of unknown function (DUF1077), putative	ZUnknown	0.4047	0.00629667	0.229	0.131136	0.143	0.491895	-0.1757	0.261105	0.261735	0.0380444	-0.1447	0.197988	-0.3219	#N/A	0	0	0	0	0	0	0	0	0	0	0
Tb927.6.2610	hypothetical protein, conserved	ZUnknown	0.7057	3.59034e-05	0.177	0.339684	0.3387	0.106596	-0.5287	0.00152005	0.367032	0.0132084	0.1503	0.354996	-0.3771	#N/A	0	0	0	0	0	0	0	0	0	0	0
Tb927.6.2620	hypothetical protein, conserved	ZUnknown	0.5052	0.00557686	0.1956	0.311626	0.2174	0.369592	-0.3096	0.0910714	0.28776	0.0623889	0.4416	0.0189724	-0.0145	#N/A	0	0	0	0	0	0	0	0	0	0	0
Tb927.6.2630	Hsp33 protein, putative	Mito.pathway	0.0862	0.569947	-0.0619	0.673044	0.1139	0.518559	-0.1481	0.259602	-0.0277407	0.797752	0.047	0.733539	-0.1844	#N/A	0	0	0	0	0	0	0	0	0	0	0
Tb927.6.2640	importin alpha subunit, putative (TbKap60)	Nuclear.transport	0.0423	0.75643	0.0217	0.872564	-0.085	0.602307	-0.0205	0.878039	0.127258	0.174159	0.21	0.0515451	0.6041	#N/A	0	0	0	0	0	0	0	0	0	0	0
Tb927.6.2650	Homologue of yeast SGD1, small ribosomal subunit biogenesis. MA3 domain	rRNA.tRNA.process	0.2168	0.073957	0.4335	0.00010818	-0.034	0.87384	0.2167	0.0655388	0.250769	0.0122432	1.4038	0.000417065	0.2265	#N/A	1	0	0	0	0	0	0	0	0	1	0
Tb927.6.2660	hypothetical protein, conserved	ZUnknown	0.0578	0.670068	-0.0091	0.948667	0.0622	0.7248	-0.0669	0.596741	-0.00438294	0.963267	-0.0816	0.410137	-0.1681	#N/A	0	0	0	0	0	0	0	0	0	0	0
Tb927.6.2670	NUDIX hydrolase, has mRNA decapping activity in vitro	Enzyme	0.0223	0.915068	-0.1115	0.517193	0.0309	0.916536	-0.1338	0.41063	-0.00860058	0.947759	0.7381	0.00758012	-0.4941	#N/A	0	0	0	0	0	0	0	0	0	0	0
Tb927.6.2680	transmembrane protein, putative	ZUnknown	0.1974	0.343745	0.0077	0.972958	0.1491	0.579658	-0.1897	0.333368	0.0483075	0.760555	-0.1809	0.338322	-0.8625	#N/A	0	0	0	0	0	0	0	0	0	0	0
Tb927.6.2690	ubiquitin carboxyl-terminal hydrolase, Clan CA cysteine peptidase, family C12, putative	Ubiquitin.proteasome	0.1535	0.198573	0.1711	0.134794	0.0283	0.892425	0.0176	0.898825	0.125204	0.187311	0.0909	0.445893	-0.1361	#N/A	0	0	0	0	0	0	0	0	0	0	0
Tb927.6.2700	small nuclear ribonucleoprotein Sm-E	RNA.processing	0.209	0.110366	0.0912	0.513677	0.0358	0.874985	-0.1178	0.377451	0.173195	0.103726	0.4918	0.00725758	-0.454	#N/A	0	0	0	0	0	0	0	0	0	0	0
Tb927.6.2710	N-terminus has four C2H2 fingers and ring finger, matches E3 ligases. C-terminus has poly(Gln) repeats	ZUnknown	0.0328	0.819045	-0.0721	0.566477	0.0515	0.782018	-0.1049	0.382102	-0.0187189	0.844348	0.4861	0.00433428	0.5059	#N/A	0	0	0	0	0	0	0	0	0	0	0
Tb927.6.2720	calcium-binding protein, putative	Calcium	0.0494	0.757092	-0.1827	0.162792	-0.0083	0.971263	-0.232	0.0600276	0.0577077	0.597412	-0.6929	0.00117834	-0.8625	#N/A	0	0	0	0	0	0	0	0	0	0	0
Tb927.6.2730	hypothetical protein, conserved	ZUnknown	-0.2791	0.0252111	0.009	0.954167	-0.0771	0.689625	0.288	0.0172484	-0.201962	0.0552898	-0.2405	0.0514555	0.2987	#N/A	0	0	0	0	0	0	0	0	0	0	0
Tb927.6.2740	pyridoxal kinase (pdxK)	Enzyme	0.44	0.000376176	0.2454	0.0525637	0.1192	0.508215	-0.1947	0.134826	0.320825	0.00302072	0.4202	0.0168368	-0.6666	#N/A	0	0	0	0	0	0	0	0	0	0	0
Tb927.6.2750	hypothetical protein, conserved	ZUnknown	0.1679	0.340955	-0.2355	0.14085	0.0547	0.840933	-0.4033	0.00605708	0.113183	0.400707	-0.153	0.243278	-0.4941	#N/A	0	0	0	0	0	0	0	0	0	0	0
Tb927.6.2760	hypothetical protein, conserved	ZUnknown	-0.366	0.00748182	-0.215	0.129652	-0.2039	0.237334	0.1511	0.300447	-0.162108	0.170509	0.0077	0.943027	0.696	#N/A	0	0	0	0	0	0	0	0	0	0	0
Tb927.6.2770	vacuolar assembly protein vps41, putative	Lysosome	-0.109	0.380851	-0.0926	0.451528	0.0233	0.912315	0.0164	0.90385	-0.132299	0.162508	-0.1101	0.226632	0.1763	#N/A	0	0	0	0	0	0	0	0	0	0	0
Tb927.6.2780	U3 small nuclear ribonucleoprotein (snRNP), putative	rRNA.tRNA.process	0.3263	0.0433023	0.2067	0.206043	-0.0823	0.749941	-0.1195	0.493873	0.408624	0.00246255	0.9351	0.000551166	0.3334	#N/A	0	0	0	0	0	0	0	0	0	0	0
Tb927.6.2790	L-threonine 3-dehydrogenase, putative	Mito.pathway	0.8999	4.74433e-10	0.5464	0.000188564	0.4436	0.00926715	-0.3535	0.0229775	0.456376	0.000543128	0.1179	0.337912	0.3448	#N/A	0	0	0	0	0	0	0	0	0	0	0
Tb927.6.2800	hypothetical protein, conserved	ZUnknown	-0.1194	0.344888	-0.0384	0.781455	-0.0857	0.610282	0.081	0.521916	-0.0337712	0.728723	0.5329	0.0199124	0.6508	#N/A	0	0	0	0	0	0	0	0	0	0	0
Tb927.6.2810	ABC transporter, putative	Transporter	-0.1396	0.350376	-0.4896	8.88928e-05	0	0.999786	-0.3499	0.0040556	-0.13965	0.222687	0.1687	0.227849	-0.3771	#N/A	0	0	0	0	0	0	0	0	0	0	0
Tb927.6.2820	hypothetical protein, conserved	ZUnknown	0.0634	0.715178	-0.2367	0.0945238	-0.1887	0.29185	-0.3001	0.0250668	0.252046	0.0378607	0.3326	0.0794495	-0.5778	#N/A	0	0	0	0	0	0	0	0	0	0	0
Tb927.6.2830	TBC-D3 likely GAP	Signalling	0.0642	0.644176	-0.3871	0.000339507	0.1759	0.213055	-0.4513	1.16817e-05	-0.11174	0.253577	-0.1822	0.086221	0.433	#N/A	0	0	0	0	0	0	0	0	0	0	0
Tb927.6.2840	RIO2 protein kinase	rRNA.tRNA.process	0.5793	5.06125e-07	0.3482	0.00281728	0.127	0.454192	-0.231	0.0591781	0.452243	1.26296e-05	0.8649	0.000805905	-0.0439	#N/A	0	0	0	0	0	0	0	0	0	0	0
Tb927.6.2850	ESAG8-associated protein, putative (PIE8)	ESAG	-0.3686	0.000855886	-0.56	7.78823e-08	-0.2485	0.046752	-0.1914	0.0791061	-0.120167	0.218436	-0.4184	0.0707352	0.8319	#N/A	0	0	0	0	0	0	0	0	0	0	0
Tb927.6.2860	WD domain, G-beta repeat, putative	ZUnknown	0.0607	0.659151	-0.1376	0.248877	-0.2528	0.050018	-0.1983	0.0765592	0.313552	0.00140685	0.4921	0.00309567	0.7049	#N/A	0	0	0	0	0	0	0	0	0	0	0
Tb927.6.2870	hypothetical protein, conserved	ZUnknown	-0.1219	0.455304	-0.365	0.00798404	-0.0878	0.685679	-0.243	0.0761029	-0.0341198	0.780038	0.4826	0.0183388	0.0841	#N/A	0	0	0	0	0	0	0	0	0	0	0
Tb927.6.2880	Kinesin-like but poor match	Cytoskeleton	0.0337	0.821107	-0.0869	0.503693	-0.0538	0.783434	-0.1206	0.331994	0.0874566	0.378304	0.2025	0.121766	0.2141	#N/A	0	0	0	0	0	0	0	0	0	0	0
Tb927.6.2890	single strand-specific nuclease, putative	DNA	0.874	6.21599e-16	0.2508	0.0283405	0.5411	2.43555e-06	-0.6232	4.0961e-09	0.332822	0.000748798	1.4003	0.000736933	0.8319	#N/A	1	0	0	0	0	0	0	0	0	1	0
Tb927.6.2900	dendritic cell-derived IFNG-induced protein	ZUnknown	-0.1539	0.232707	-0.287	0.0138626	0.0226	0.920958	-0.1331	0.274564	-0.176566	0.0831616	0.5221	0.00582609	0.0144	#N/A	0	0	0	0	0	0	0	0	0	0	0
Tb927.6.2910	RNA pseudouridylate synthase, putative	ZUnknown	0.4371	0.000865903	-0.0631	0.679166	0.0566	0.805039	-0.5001	3.80575e-05	0.380511	0.00087124	0.2806	0.0376565	0	#N/A	0	0	0	0	0	0	0	0	0	0	0
Tb927.6.2920	hypothetical protein, conserved	ZUnknown	-0.0396	0.788313	0.0073	0.959972	-0.1173	0.457417	0.0468	0.726714	0.0777191	0.435098	0.3825	0.00998645	-0.1047	#N/A	0	0	0	0	0	0	0	0	0	0	0
Tb927.6.2930	ATPase family associated with various cellular activities (AAA), putative	ZUnknown	0.2417	0.0449334	0.1681	0.165114	0.17	0.247226	-0.0736	0.579874	0.0716811	0.471815	-0.0899	0.520146	0.3674	#N/A	0	0	0	0	0	0	0	0	0	0	0
Tb927.6.2940	phosphopantothenoylcysteine decarboxylase, putative (PPCDC)	Enzyme	-0.0263	0.895634	-0.1646	0.304601	-0.196	0.30541	-0.1383	0.379631	0.169705	0.191558	0.3358	0.0338846	-0.5778	#N/A	0	0	0	0	0	0	0	0	0	0	0
Tb927.6.2950	hypothetical protein	ZUnknown	0.0181	0.930219	-0.3794	0.00940257	0.0334	0.907555	-0.3975	0.00422176	-0.0153726	0.905711	0.5772	0.00217834	0.1635	#N/A	0	0	0	0	0	0	0	0	0	0	0
Tb927.6.2960	adaptin complex AP4 epsilon subunit	Vesicular.transport	0.2364	0.0427742	0.1926	0.0962502	0.0912	0.585763	-0.0438	0.742756	0.145146	0.134439	0.4607	0.00281115	0.3103	#N/A	0	0	0	0	0	0	0	0	0	0	0
Tb927.6.2970	pseudouridine synthase A-like protein, putative	rRNA.tRNA.process	0.296	0.0395949	0.0065	0.96889	0.276	0.0849223	-0.2895	0.0328192	0.0199744	0.865745	1.1443	0.000774847	-0.3585	#N/A	1	0	0	0	0	0	0	0	0	1	0
Tb927.6.2980	PK3, involved in SLRNA silencing (SLS)	Protein.kinase	-0.1416	0.24586	-0.2437	0.0285252	-0.114	0.454192	-0.1021	0.390944	-0.0276078	0.77481	0.2783	0.0462457	0.111	#N/A	0	0	0	0	0	0	0	0	0	0	0
Tb927.6.2990	Putative papain-like cysteine peptidase (DUF1796), putative	ZUnknown	0.2201	0.1641	-0.0734	0.663503	0.13	0.532266	-0.2936	0.0399158	0.0901126	0.473792	0.0534	0.662581	-0.4941	#N/A	0	0	0	0	0	0	0	0	0	0	0
Tb927.6.3000	fatty acid desaturase, putative,sphingolipid delta 4 desaturase, putative	Lipids	0.5176	9.03948e-05	0.1818	0.202116	0.2457	0.144063	-0.3358	0.0131318	0.271955	0.0201173	0.5257	0.0437549	-0.6215	#N/A	0	0	0	0	0	0	0	0	0	0	0
Tb927.6.3010	PH domain containing protein, putative	ZUnknown	0.3744	0.005093	0.013	0.938488	0.3004	0.0452903	-0.3614	0.00445171	0.0739789	0.513854	0.6573	0.00167111	0.6135	#N/A	0	0	0	0	0	0	0	0	0	0	0
Tb927.6.3020	hypothetical protein, conserved	ZUnknown	0.2154	0.149763	-0.1438	0.33459	0.0322	0.904372	-0.3591	0.00623519	0.183119	0.126828	0.2954	0.0564651	0.0144	#N/A	0	0	0	0	0	0	0	0	0	0	0
Tb927.6.3030	hypothetical protein, conserved	ZUnknown	0.1605	0.181319	0.0212	0.878055	0.1422	0.324753	-0.1392	0.230978	0.0182321	0.848498	0.2856	0.0393992	0.263	#N/A	0	0	0	0	0	0	0	0	0	0	0
Tb927.6.3040	small GTP-binding protein Rab28, putative	Vesicular.transport	0.1537	0.295349	-0.1703	0.217624	0.0755	0.718998	-0.3241	0.0104195	0.0782131	0.491814	0.1958	0.132816	-0.3219	#N/A	0	0	0	0	0	0	0	0	0	0	0
Tb927.6.3050	ALDH3 aldehyde dehydrogenase	Enzyme	0.0697	0.628319	-0.0679	0.614593	0.183	0.200082	-0.1376	0.2616	-0.113334	0.260504	0.403	0.0124609	0.263	#N/A	0	0	0	0	0	0	0	0	0	0	0
Tb927.6.3060	hypothetical protein, conserved	ZUnknown	0.0951	0.679377	-0.4059	0.0257278	0.1674	0.5157	-0.501	0.00347347	-0.0722799	0.649795	0.6893	0.0108053	0.0976	#N/A	0	0	0	0	0	0	0	0	0	0	0
Tb927.6.3070	hypothetical protein, conserved	ZUnknown	0.2564	0.034082	0.0535	0.698176	0.0893	0.613576	-0.203	0.0864394	0.167107	0.0979868	0.046	0.797878	0.2987	#N/A	0	0	0	0	0	0	0	0	0	0	0
Tb927.6.3080	hypothetical protein	ZUnknown	0.2992	0.0773046	-0.0552	0.776907	0.0526	0.85507	-0.3543	0.0227582	0.246567	0.0755311	0.3103	0.0581172	-0.2688	#N/A	0	0	0	0	0	0	0	0	0	0	0
Tb927.6.3090	XMAP215, matches microtubule-associated proteins	Cytoskeleton	-0.0144	0.937899	0.278	0.0375349	-0.0178	0.946742	0.2924	0.0291234	0.00342387	0.976156	0.3432	0.0328555	1.0909	0.0283387	0	0	1	0	0	0	0	0	0	1	0
Tb927.6.3100	intraflagellar transport protein IFT46	Cytoskeleton	-0.1683	0.192338	0.0843	0.539577	-0.0168	0.94107	0.2526	0.0312465	-0.151557	0.141328	-0.4027	0.0231643	-0.3959	#N/A	0	0	0	0	0	0	0	0	0	0	0
Tb927.6.3110	CRK11 cdc2- like protein kinase	Protein.kinase	0.2464	0.0497881	0.0581	0.679553	0.1297	0.429632	-0.1883	0.124694	0.116684	0.260169	0.4804	0.00290834	0.263	#N/A	0	0	0	0	0	0	0	0	0	0	0
Tb927.6.3120	chaperone DNAj, putative, J24	Chaperone	-0.4021	0.00716809	-0.4631	0.00130379	-0.3779	0.0173418	-0.061	0.713845	-0.0241899	0.853242	-0.7053	0.00939178	-0.3585	#N/A	0	0	0	0	0	0	0	0	0	0	0
Tb927.6.3130	queuine tRNA-ribosyltransferase, putative	rRNA.tRNA.process	0.4888	0.000280961	0.2046	0.146559	0.1061	0.609435	-0.2842	0.0370173	0.382678	0.00114042	1.3838	0.000386726	-0.0589	#N/A	1	0	0	0	0	0	0	0	0	1	0
Tb927.6.3140	Ubiquitin-like protein	Ubiquitin.proteasome	0.7221	3.21783e-09	0.1898	0.149355	0.3568	0.0119004	-0.5323	8.1512e-06	0.36528	0.000869616	-0.1203	0.484036	-0.3959	#N/A	0	0	0	0	0	0	0	0	0	0	0
Tb927.6.3150	Hydin,flagellar component	Cytoskeleton	-0.5801	0.00473892	0.7738	8.27305e-05	-0.1405	0.669269	1.3539	5.27514e-13	-0.43959	0.0134422	-0.5272	0.0437803	1.5311	0.0415444	0	0	1	0	0	0	0	0	1	1	0
Tb927.6.3160	splicing factor 3a, SF3a60	RNA.processing	-0.1497	0.255143	-0.2954	0.012456	-0.0595	0.759732	-0.1457	0.235513	-0.0902508	0.384439	0.0498	0.629888	-0.1844	#N/A	0	0	0	0	0	0	0	0	0	0	0
Tb927.6.3170	hypothetical protein, conserved	ZUnknown	0.2116	0.140872	-0.1149	0.43912	-0.0024	0.993417	-0.3265	0.0119707	0.214049	0.064924	0.2742	0.0796746	0.251	#N/A	0	0	0	0	0	0	0	0	0	0	0
Tb927.6.3180	hypothetical protein, conserved	ZUnknown	-0.154	0.229665	-0.5173	2.72177e-06	-0.037	0.862653	-0.3633	0.00101617	-0.116968	0.25021	-1.9849	0.000162506	-1.5995	0.000277366	0	1	0	1	0	0	0	0	0	0	1
Tb927.6.3190	hypothetical protein, conserved	ZUnknown	-0.119	0.401255	-0.2705	0.0287547	-0.1064	0.545402	-0.1514	0.230117	-0.0126166	0.906664	0.164	0.123579	-0.3401	#N/A	0	0	0	0	0	0	0	0	0	0	0
Tb927.6.3200	hypothetical protein, conserved	ZUnknown	0.4265	0.0457761	-0.1275	0.575963	0.0825	0.819404	-0.554	0.00420758	0.34407	0.0510606	0.3759	0.0733631	-0.2345	#N/A	0	0	0	0	0	0	0	0	0	0	0
Tb927.6.3210	adenylate kinase in T. cruzi, nuclear	Nucleotides	0.9625	1.4699e-07	0.5018	0.00619388	0.3344	0.162694	-0.4606	0.0162413	0.628045	0.000104678	1.4538	0.000372228	-0.1844	#N/A	1	0	0	0	0	0	0	0	0	1	0
Tb927.6.3220	hypothetical protein, conserved, no domains, no yeast or human match	Cytoskeleton	-0.4848	5.8798e-05	-0.5278	6.96036e-06	-0.0562	0.781843	-0.043	0.762229	-0.428622	6.58404e-05	0.0982	0.559906	0.263	#N/A	0	0	0	0	0	0	0	0	0	0	0
Tb927.6.3230	RNA pseudouridylate synthase, putative	rRNA.tRNA.process	0.2359	0.0668965	0.0392	0.794097	0.1302	0.437799	-0.1967	0.113921	0.105693	0.316381	0.1678	0.226268	0.7908	#N/A	0	0	0	0	0	0	0	0	0	0	0
Tb927.6.3240	hypothetical protein, conserved	ZUnknown	0.3114	0.00544172	-0.2518	0.0214945	0.4166	0.000190113	-0.5631	1.38571e-08	-0.105229	0.268412	0.3181	0.101905	0.6781	#N/A	0	0	0	0	0	0	0	0	0	0	0
Tb927.6.3250	C2H2 type zinc-finger (2 copies), putative	ZUnknown	0.3666	0.0138043	0.2082	0.172159	0.203	0.280277	-0.1584	0.313672	0.163581	0.191937	0.8264	0.00115463	0.2265	#N/A	0	0	0	0	0	0	0	0	0	0	0
Tb927.6.3260	hypothetical protein, conserved	ZUnknown	-0.2753	0.0682971	-0.6004	8.68605e-06	-0.0123	0.964324	-0.3251	0.0149543	-0.262998	0.0347624	-0.0102	0.945198	-0.1203	#N/A	0	0	0	0	0	0	0	0	0	0	0
Tb927.6.3270	hypothetical protein, conserved	ZUnknown	-0.0809	0.631835	-0.5934	3.39859e-06	0.0358	0.887988	-0.5125	2.18633e-05	-0.116743	0.326717	-0.4067	0.00587046	-1.0291	#N/A	0	0	0	0	0	0	0	0	0	0	0
Tb927.6.3280	cyclosome subunit 1, putative	Cell.cycle	-0.3503	0.00668618	0.3646	0.00429537	0.0564	0.798237	0.7149	1.07657e-09	-0.406731	0.000254555	-0.2583	0.0395859	0.5656	#N/A	0	0	0	0	0	0	0	0	0	0	0
Tb927.6.3290	intraflagellar transport protein IFT20	Cytoskeleton	-0.1048	0.571429	-0.1903	0.244305	-0.142	0.504202	-0.0856	0.61822	0.0372311	0.780699	-0.5632	0.0095528	-0.3959	#N/A	0	0	0	0	0	0	0	0	0	0	0
Tb927.6.3300	GPI alpha-mannosyltransferase I (MT-I)	GPI.anchors	0.0885	0.558331	-0.153	0.252342	0.0775	0.690927	-0.2415	0.0502254	0.0109569	0.919761	-0.1589	0.195504	-0.2176	#N/A	0	0	0	0	0	0	0	0	0	0	0
Tb927.6.3310	calpain-like cysteine peptidase, putative,cysteine peptidase, Clan CA, family C2, putative	Protease	-0.1423	0.256826	-0.0855	0.511472	-0.0485	0.802622	0.0568	0.667974	-0.0937842	0.343054	-0.3224	0.0201541	0	#N/A	0	0	0	0	0	0	0	0	0	0	0
Tb927.6.3320	ferric reductase transmembrane protein, putative	Enzyme	-0.0278	0.905356	-0.1572	0.409877	-0.0105	0.973326	-0.1294	0.491115	-0.0172335	0.907787	0.1533	0.259411	-0.0893	#N/A	0	0	0	0	0	0	0	0	0	0	0
Tb927.6.3330	hypothetical protein, conserved	ZUnknown	0.1084	0.542929	-0.3218	0.0289621	0.1773	0.362231	-0.4303	0.00177982	-0.0688547	0.591184	-0.073	0.60032	-0.074	#N/A	0	0	0	0	0	0	0	0	0	0	0
Tb927.6.3340	Domain of unknown function (DUF814), putative	ZUnknown	0.3177	0.0508353	0.2466	0.127074	0.1567	0.468231	-0.0711	0.698203	0.160948	0.228873	-0.2387	0.0978741	-0.3771	#N/A	0	0	0	0	0	0	0	0	0	0	0
Tb927.6.3350	hypothetical protein, conserved (YCF45-like)	Mito.pathway	0.4744	5.99737e-05	0.4479	0.00011347	0.3093	0.0206682	-0.0265	0.859849	0.165071	0.109878	0.5785	0.00693937	-0.3771	#N/A	0	0	0	0	0	0	0	0	0	0	0
Tb927.6.3360	hypothetical protein, conserved	Mito.pathway	0.3343	0.11017	-0.0891	0.69575	0.3069	0.202158	-0.4234	0.0263498	0.027427	0.869692	-0.7903	0.00103679	-0.5564	#N/A	0	0	0	0	0	0	0	0	0	0	0
Tb927.6.3410	hypothetical protein, conserved	ZUnknown	-0.1403	0.498202	-0.488	0.00443399	-0.0196	0.954105	-0.3478	0.0423332	-0.120685	0.43014	-0.9226	0.00357037	-0.0145	#N/A	0	0	0	0	0	0	0	0	0	0	0
Tb927.6.3420	Oligomerisation domain containing protein, putative	ZUnknown	0.4173	0.00173268	0.1616	0.254718	0.1714	0.332907	-0.2557	0.0571586	0.245966	0.0323482	0.9884	0.000495022	0.1243	#N/A	0	0	0	0	0	0	0	0	0	0	0
Tb927.6.3430	NEK10 protein kinase	Protein.kinase	-0.3914	0.000556368	-0.2729	0.017836	-0.137	0.362231	0.1186	0.32818	-0.254468	0.0108751	0.0095	0.945109	0.275	#N/A	0	0	0	0	0	0	0	0	0	0	0
Tb927.6.3440	hypothetical protein, conserved	ZUnknown	0.4894	0.00040817	0.1859	0.203039	0.2669	0.109966	-0.3035	0.0286483	0.222546	0.0626921	0.2833	0.10369	-0.4739	#N/A	0	0	0	0	0	0	0	0	0	0	0
Tb927.6.3450	hypothetical protein, conserved	ZUnknown	0.1688	0.171027	0.1273	0.30328	0.0315	0.883522	-0.0415	0.758392	0.137322	0.163878	-0.1751	0.266291	0.2016	#N/A	0	0	0	0	0	0	0	0	0	0	0
Tb927.6.3460	hypothetical protein, conserved	ZUnknown	-0.0795	0.623146	-0.2716	0.0400944	-0.0268	0.916536	-0.1922	0.14379	-0.0526361	0.645412	0.3111	0.0119848	0.0144	#N/A	0	0	0	0	0	0	0	0	0	0	0
Tb927.6.3470	hypothetical protein, conserved	ZUnknown	-0.4635	0.00600068	-0.886	9.1682e-09	-0.1452	0.526034	-0.4226	0.00497868	-0.318283	0.0291789	-0.4388	0.0402231	-0.7131	#N/A	0	0	0	0	0	0	0	0	0	0	0
Tb927.6.3480	importin beta subunit beta-4	RNA.binding	0.3135	0.00591799	-0.1404	0.239238	0.1512	0.309725	-0.4539	1.31458e-05	0.162352	0.0961431	0.8101	0.00609614	-0.8365	#N/A	0	0	0	0	0	0	0	0	0	0	0
Tb927.6.3490	ZFP1	RNA.binding	0.4649	0.0124164	0.2764	0.149346	-0.0186	0.961172	-0.1886	0.358088	0.483554	0.00239537	0.5356	0.0111318	-0.6215	#N/A	0	0	0	0	0	0	0	0	0	0	0
Tb927.6.3500	RME8 endosomal trafficking protein, clathrin-associated	Vesicular.transport	-0.2886	0.064496	0.2417	0.119818	0.0606	0.821662	0.5303	0.000220896	-0.349267	0.00697989	-0.3046	0.0393992	0.1506	#N/A	0	0	0	0	0	0	0	0	0	0	0
Tb927.6.3510	tRNA modification enzyme, putative	rRNA.tRNA.process	-0.067	0.694955	0.2158	0.13612	0.0863	0.683709	0.2828	0.037803	-0.153339	0.194888	0.4852	0.00634313	-0.152	#N/A	0	0	0	0	0	0	0	0	0	0	0
Tb927.6.3520	Uncharacterised ACR, YagE family COG1723, putative	ZUnknown	0.3691	0.00204111	0.0826	0.542668	0.1355	0.409593	-0.2865	0.0145484	0.233591	0.0236981	0.1731	0.112815	0.5558	#N/A	0	0	0	0	0	0	0	0	0	0	0
Tb927.6.3530	hypothetical protein, conserved, MItochondrial carrier superfamiiy domain	ZUnknown	0.3353	0.00535913	0.1575	0.210447	0.0665	0.731439	-0.1778	0.149449	0.268782	0.00921563	0.3232	0.0346683	0	#N/A	0	0	0	0	0	0	0	0	0	0	0
Tb927.6.3540	zinc-finger protein, conserved	Zinc.finger	0.4284	0.00114316	0.325	0.0133398	0.1535	0.39774	-0.1034	0.493121	0.274948	0.0159262	1.3545	0.000263233	0.1635	#N/A	1	0	0	0	0	0	0	0	0	1	0
Tb927.6.3550	phospholipid-translocating P-type ATPase (flippase), putataive, but lacks DEGT domain	Lipids	0.1233	0.359665	-0.1022	0.44256	0.1285	0.441674	-0.2255	0.0631118	-0.00521092	0.959647	0.9366	0.000355607	1.2928	#N/A	0	0	0	0	0	0	0	0	0	0	0
Tb927.6.3560	hypothetical protein, conserved	ZUnknown	-0.1953	0.121276	0.0405	0.782396	-0.1265	0.443839	0.2358	0.0489311	-0.0688286	0.503592	0.0187	0.92675	0.5558	#N/A	0	0	0	0	0	0	0	0	0	0	0
Tb927.6.3570	tubulin-tyrosine ligase-like protein, conserved	Cytoskeleton	0.2092	0.0910705	-0.1099	0.390751	0.279	0.0309955	-0.3192	0.00414224	-0.0698178	0.485785	0.1973	0.123119	-0.2345	#N/A	0	0	0	0	0	0	0	0	0	0	0
Tb927.6.3580	RECQ1 ATP-dependent DEAD/H DNA helicase	DNA	-0.0144	0.927988	-0.1645	0.177218	0.1129	0.486893	-0.1501	0.214428	-0.127299	0.205291	-0.0429	0.822256	0.0426	#N/A	0	0	0	0	0	0	0	0	0	0	0
Tb927.6.3590	hypothetical protein, conserved, kineto-specific	ZUnknown	0.3655	0.000961051	0.1499	0.203039	0.1425	0.342891	-0.2156	0.0581499	0.223005	0.0209443	0.2783	0.14179	-0.3959	#N/A	0	0	0	0	0	0	0	0	0	0	0
Tb927.6.3600	Mitchondrial LSU ribosomal protein	Mito.translation	0.5547	1.08551e-05	0.1927	0.151619	0.3238	0.0269019	-0.3621	0.00427456	0.230886	0.0382562	0.6527	0.00935996	-0.074	#N/A	0	0	0	0	0	0	0	0	0	0	0
Tb927.6.3610	SET domain containing protein, putative	ZUnknown	-0.2418	0.108234	-0.351	0.0123406	-0.0613	0.791541	-0.1092	0.472432	-0.180489	0.142334	0.13	0.304385	-0.2688	#N/A	0	0	0	0	0	0	0	0	0	0	0
Tb927.6.3620	zinc finger protein, putative	Zinc.finger	0.2461	0.0317346	-0.288	0.00768935	0.3252	0.0062392	-0.5341	8.8412e-08	-0.0790976	0.406401	0.1783	0.173386	0.6871	#N/A	0	0	0	0	0	0	0	0	0	0	0
Tb927.6.3630	Sphingosine-1-phosphate lyase	Lipids	-0.2084	0.134229	0.0787	0.604108	-0.2555	0.0908693	0.2871	0.0237735	0.0470871	0.678906	0.3465	0.0476939	0.1763	#N/A	0	0	0	0	0	0	0	0	0	0	0
Tb927.6.3640	zinc finger of C3HC4-type, RING/B-box zinc finger, putative	Zinc.finger	-0.1785	0.165074	-0.6009	5.46101e-08	0.1713	0.252362	-0.4224	0.000100414	-0.34976	0.000663765	-0.0486	0.707492	-0.0291	#N/A	0	0	0	0	0	0	0	0	0	0	0
Tb927.6.3650	ARL3C	Cytoskeleton	0.2128	0.09242	0.2073	0.0928216	-0.1681	0.283778	-0.0055	0.972128	0.380853	0.000256843	-0.1159	0.350015	-0.415	#N/A	0	0	0	0	0	0	0	0	0	0	0
Tb927.6.3660	hypothetical protein, conserved	ZUnknown	0.4625	0.00204111	0.2799	0.065847	0.2463	0.183333	-0.1827	0.253693	0.21626	0.0918369	1.0099	0.000172585	0.433	#N/A	1	0	0	0	0	0	0	0	0	1	0
Tb927.6.3670	paraflagellar rod protein PFC8	Cytoskeleton	-0.5963	3.72711e-05	0.225	0.149466	-0.2623	0.157484	0.8213	2.01488e-09	-0.333979	0.00973296	-0.8124	0.00381009	0.4222	#N/A	0	0	0	0	0	0	0	0	0	0	0
Tb927.6.3680	POMP31	Mito.membrane	0.3576	0.013093	0.1501	0.325612	0.1799	0.332907	-0.2075	0.154847	0.177681	0.143381	-0.2603	0.0600612	-0.4344	#N/A	0	0	0	0	0	0	0	0	0	0	0
Tb927.6.3690	CFII	RNA.processing	0.3617	0.00247618	0.0323	0.826251	0.2752	0.0414557	-0.3293	0.00406262	0.086449	0.398024	0.3119	0.0413901	-0.2863	#N/A	0	0	0	0	0	0	0	0	0	0	0
Tb927.6.3700	Association with ARL13	ZUnknown	0.1382	0.466308	-0.0919	0.622822	-0.0377	0.904833	-0.2302	0.164952	0.175904	0.212913	-0.1695	0.422995	-0.7131	#N/A	0	0	0	0	0	0	0	0	0	0	0
Tb927.6.3710	hypothetical protein, conserved	ZUnknown	0.2306	0.0623997	0.1865	0.129164	0.1299	0.427234	-0.0441	0.755571	0.10067	0.324213	0.363	0.0233215	0.6135	#N/A	0	0	0	0	0	0	0	0	0	0	0
Tb927.6.3720	hypothetical protein, conserved	ZUnknown	0.2004	0.094568	0.0024	0.986795	0.1263	0.418651	-0.198	0.0861798	0.0741247	0.448902	0.0745	0.518048	0.3785	#N/A	0	0	0	0	0	0	0	0	0	0	0
Tb927.6.3730	chaperone DNAj, putative, J38	Chaperone	-0.0208	0.92227	-0.3693	0.0159523	0.0097	0.972665	-0.3485	0.017731	-0.0305039	0.821381	0.4412	0.0307122	-0.3219	#N/A	0	0	0	0	0	0	0	0	0	0	0
Tb927.6.3740	heat shock 70 kDa protein, mitochondrial precursor, putative	Mito.biogenesis	0.4988	0.000569841	0.5032	0.000373385	0.0956	0.687201	0.0044	0.982052	0.403201	0.00150157	-0.4164	0.00916151	-0.3585	#N/A	0	0	0	0	0	0	0	0	0	0	0
Tb927.6.3760	KKT15 Kinetochore protein	Cell.cycle	-0.1055	0.502842	-0.3931	0.00235901	0.0206	0.93663	-0.2875	0.0241256	-0.126096	0.276171	0.0212	0.878752	-0.4739	#N/A	0	0	0	0	0	0	0	0	0	0	0
Tb927.6.3770	hypothetical protein, conserved	ZUnknown	0.387	0.00970029	0.1101	0.506545	0.0742	0.763058	-0.2769	0.0600276	0.312841	0.0139343	0.5417	0.00556666	0.1635	#N/A	0	0	0	0	0	0	0	0	0	0	0
Tb927.6.3780	E3 ubiquitin-protein ligase, putative	Ubiquitin.proteasome	0.1422	0.272877	-0.0864	0.513056	0.2225	0.103767	-0.2286	0.0470654	-0.080255	0.424133	-0.3246	0.0240288	-0.1203	#N/A	0	0	0	0	0	0	0	0	0	0	0
[truncated: 5,013 more rows]

## Sheet: 2. pA vs ribominus
GeneID	Annotation	Category	TranscriptLength	baseMean	log2 polyA+/ribo-minus	padj
[truncated: 7,003 more rows]

[truncated: 3 more sheets: 3. Unique list ribominus & RPM, 4. Raw counts ribominus, 5. raw counts pA]
