# Supplementary material for: In vitro culture of freshly isolated Trypanosoma brucei brucei bloodstream forms results in gene copy-number changes
Source: PLoS Negl Trop Dis. 2021 Sep 13;15(9):e0009738. doi: 10.1371/journal.pntd.0009738 (PMC8459984; doi:10.1371/journal.pntd.0009738)
Supplement: S2 Table — For details see the top sheet of the table. (XLSX) [file pntd.0009738.s006.xlsx]

## Sheet: Legend
Copy number analysis
SHEET 1. Comparison of MAK65 cultures with corresponding blood trypanosomes and MAK98 cultures with corresponding blood trypanosomes. The haploid gene copy numbers of blood trypanosomes from Sheets 4 and 5 were subtracted from the copy numbers of corresponding cultures. For MAK65 (columns U-X) the average of all four cultures was used to identify altered numbers, and for MAK98, MAK98B was used. T…
SHEET 2 Copy numbers for genes present at at least 3 copies per haploid genome in the uncultured cells.
SHEET 3 Haploid copy numbers for all genes in the list of unique genes. Only one representative of each multi-gene family is included. Sorting using column B places the genes in order along the chromosomes. This table was used for Figures 4 and 5.
SHEET 5 Raw mapped read counts, reads per million reads per kilobase, and haploid copy numbers for all genes in the list of unique genes. Only one representative of each multi-gene family is included. We assumed that most genes are present in a single copy. Copy numbers were obtained by dividing RPKMs by the number that gave the most symetrical distribution around a copy number of 1. This is clos…
SHEET 5 Copy number distributions for all genes with haploid copy numbers less than 2. This was used in order to select manually a suitable number as a denominator for genome-wide copy number calculations. A graph is on the right. The results were also used to generate Figures 3 and 5A,B. The first column (A) shows the range included. For example "1" is all genes with copy numbers of 0.95-0.99; "…
SHEET 6 All reads were allowed to align twenty times to all annotated genes and 3'-untranslated regions. This table shows the raw results.
Colour code for strains
T. b. rhodesiense field isolates
MAK65 blood and derived cultures
MAK98 blood and derived cultures
EATRO1125 and Lister427 cultures
TREU927

## Sheet: 1. 1 copy more or less
GeneID	class	Annotation	Tbr24_copy_no	Tbr32_copy_no	Tbr41_copy_no	Tbr31_copy_no	MAK65_copy_no	MAK98_copy_no	TREU927_copy_no	EATRO1125_copy_no	Lister427_2T1_copy_no	Lister427_1313_copy_no	Lister427_PC2060_copy_no	MAK65_cA_copy_no	MAK65_cB_copy_no	MAK65_cC_copy_no	MAK65_cD_copy_no	MAK98_cB_copy_no	MAK98_cA_copy_no	MAK 65 cA -blood	MAK 65 cB -blood	MAK 65 cC-blood	MAK 65 cD-blood	MAK 98B-blood	Lister427_2T1-Tbr	Lister427_1313-Tbr	Lister427_PC2060-Tbr	EATRO11250-Tbr	TREU927-Tbr
Tb927.1.2430	Chromatin	histone H3	19.1	22.41	18.43	19.43	18.92	13.27	12.22	22.61	30.53	29.78	27.01	27.58	29.44	30.85	28.97	15.57	15.15	8.66	10.52	11.93	10.05	2.3	10.69	9.94	7.17	2.77	-7.62
Tb927.5.4170	Chromatin	histone H4	20.23	20.42	18	20.55	21.3	31.78	16.62	22.71	24.23	24.63	23.67	24.79	24.92	25.93	25.31	35.15	34.73	3.49	3.62	4.63	4.01	3.37	4.43	4.83	3.87	2.91	-3.18
Tb927.10.2110	Translation	EF1-alpha elongation factor 1-alpha, (TEF1)	15.43	17.4	16.14	16.61	10.46	11.22	10.71	15.52	12.49	19.13	15.95	13.55	14.53	15.52	14.24	15.71	8.91	3.09	4.07	5.06	3.78	4.49	-3.91	2.74	-0.45	-0.88	-5.69
Tb927.11.11330	Chaperone	heat shock protein 70, major HSP70	9.94	11.42	10.6	11.72	9.19	10.2	8.85	12.78	11.48	15.97	13.8	11.85	12.58	13.4	12.53	13.43	8.26	2.66	3.39	4.21	3.34	3.23	0.56	5.05	2.88	1.86	-2.07
Tb927.7.2820	Chromatin	histone H2A	20.73	21.99	22.37	21.35	23.32	21.65	16.61	25.61	29.99	33.04	29.01	25.92	27.16	28.47	27.24	27.74	21.63	2.6	3.84	5.15	3.92	6.09	8.38	11.43	7.4	4	-5
Tb927.8.1620	Membrane.protein	MSP-B, putative	7.37	8.44	7.26	8.58	4.75	7.19	6.62	5.45	6.9	8.39	7.93	7.02	7.11	7.4	7.21	7.7	6.93	2.27	2.36	2.65	2.46	0.51	-1.01	0.48	0.02	-2.46	-1.29
Tb927.1.4540	Ubiquitin.proteasome	cyclin-like F-box protein (CFB1A)	6.02	6.84	5.52	6.01	7.72	7.45	5.3	17.56	9.87	12.32	11.43	9.71	10.41	10.73	10.5	10.03	8.91	1.99	2.69	3.01	2.78	2.58	3.77	6.22	5.33	11.46	-0.8
Tb927.11.9570	Mito.pathway	hypothetical protein, conserved	2.66	2.84	2.85	2.84	1.4	2.61	2.09	3.46	3.1	3.99	3.42	3.13	3.32	3.38	3.2	3.31	1.82	1.73	1.92	1.98	1.8	0.7	0.3	1.19	0.62	0.66	-0.71
Tb927.11.15490	Membrane.protein	Tb-291 membrane associated protein, putative	6.72	7.88	7.55	7.47	3.18	2.99	2.33	5.54	3.63	6.75	4.78	4.51	4.76	5.35	4.68	4.54	3.16	1.33	1.58	2.17	1.5	1.55	-3.78	-0.65	-2.63	-1.87	-5.08
Tb927.10.4570	Translation	EF2 elongation factor 2	3.67	3.94	3.88	4	2.78	3.32	2.63	3.82	3.82	5.22	4.48	3.96	4.13	4.28	4.04	4.33	5.12	1.18	1.35	1.5	1.26	1.01	-0.05	1.35	0.61	-0.05	-1.24
Tb927.3.4290	Cytoskeleton	paraflagellar rod component PFR1	6.33	6.6	6.54	6.61	4.86	5.24	5.19	6.8	6.07	7.98	6.97	6.04	6.48	6.72	6.48	6.52	4.81	1.18	1.62	1.86	1.62	1.28	-0.45	1.46	0.45	0.28	-1.33
Tb927.9.12550	Glucose.glycerol	glycerol kinase, glycosomal (glk1)	7.19	8.02	7.35	7.57	4.33	5.43	4.61	8.23	5.37	6.82	5.97	5.49	5.8	6.02	5.91	7.58	5.03	1.16	1.47	1.69	1.58	2.15	-2.16	-0.71	-1.56	0.7	-2.92
Tb927.10.9720	Mito.RNA	RNA-editing-associated protein 1, oligo (U) binding protein (REAP-1)	3.36	3.5	3.75	3.67	1.59	3.37	2.2	3.85	2.45	3.43	3.01	2.61	2.75	2.77	2.87	4.37	6.32	1.02	1.16	1.18	1.28	1	-1.12	-0.14	-0.56	0.28	-1.37
Tb927.8.7260	Mito.DNA	kinetoplast-associated protein, putative	3.03	3.54	3.12	3.47	2.14	1.57	2.24	3.82	3.38	4.27	3.47	3.04	3.31	3.7	3.07	2.25	1.79	0.9	1.17	1.56	0.93	0.68	0.09	0.98	0.18	0.53	-1.05
Tb927.8.4970	Cytoskeleton	paraflagellar rod protein PFR2	4.5	4.56	4.72	4.58	3.75	3.97	3.6	4.94	4.08	4.92	4.34	4.45	4.55	4.74	4.46	4.66	6.29	0.7	0.8	0.99	0.71	0.69	-0.51	0.33	-0.25	0.35	-0.99
Tb927.3.4740	ZUnknown	NAD-dependent glycerol-3-phosphate dehydrogenase N-terminus, putative	2.76	2.93	2.89	2.87	1.79	1.9	1.87	3.03	2.25	3.71	3.11	2.48	2.57	2.91	2.72	2.85	4.63	0.69	0.78	1.12	0.93	0.95	-0.61	0.85	0.25	0.17	-0.99
Tb927.10.6510	Mito.biogenesis	chaperonin HSP60, mitochondrial precursor	3.81	4.03	4.08	3.94	2.79	2.94	2.91	3.97	3.19	4.67	3.95	3.48	3.7	3.91	3.72	3.9	4.51	0.69	0.91	1.12	0.93	0.96	-0.78	0.71	-0.01	0.01	-1.06
Tb927.6.2230	Mito.RNA	TbRGG1	2.55	2.62	2.72	2.48	1.52	1.59	1.49	2.81	1.09	3.27	3.65	2.13	2.26	2.47	2.32	2.49	5.21	0.61	0.74	0.95	0.8	0.9	-1.5	0.68	1.06	0.22	-1.1
Tb927.4.3580	ZUnknown	Transcription factor Pcc1, putative	3.17	3.35	3.35	3.36	2.33	2.44	2.79	3.22	2.92	4.02	3.67	2.92	2.93	3.08	2.87	3.15	2.95	0.59	0.6	0.75	0.54	0.71	-0.39	0.71	0.36	-0.09	-0.52
Tb927.3.3770	Cytoskeleton	paraflagellar rod protein PFC6	3.21	3.47	3.27	3.36	1.94	2.08	2.18	2.97	2.53	3.36	2.99	2.5	2.61	2.85	2.58	2.78	3.45	0.56	0.67	0.91	0.64	0.7	-0.8	0.03	-0.34	-0.36	-1.15
Tb927.11.16280	Ribosome	60S ribosomal protein L2 L8	2.04	2.33	2.15	2.22	1.7	2.27	1.72	2.32	2.8	2.65	2.32	2.24	2.3	2.29	2.18	2.82	2.08	0.54	0.6	0.59	0.48	0.55	0.62	0.47	0.14	0.14	-0.47
Tb927.5.1780	ZUnknown	hypothetical protein, conserved	2.32	2.61	2.38	2.53	1.79	2.84	1.92	2.72	3.12	3.06	2.72	2.3	2.35	2.52	2.47	3.93	2.54	0.51	0.56	0.73	0.68	1.09	0.66	0.6	0.26	0.26	-0.54
Tb927.7.1840	Zinc.finger	zinc finger protein, putative	2.35	2.64	2.34	2.47	3.03	1.96	2.89	2.59	3.67	4.39	3.89	3.52	3.72	3.84	3.76	2.62	1.9	0.49	0.69	0.81	0.73	0.66	1.22	1.94	1.44	0.14	0.44
Tb927.10.1750	ZUnknown	hypothetical protein, conserved	1.55	1.67	1.53	1.56	0.93	0.99	0.85	1.56	1.33	1.92	1.54	1.4	1.4	1.55	1.47	1.52	0.78	0.47	0.47	0.62	0.54	0.53	-0.25	0.34	-0.04	-0.02	-0.73
Tb927.5.1790	Mito.translation	Mitochondrial SSU ribosomal protein, putative	2.15	2.42	2.25	2.38	1.84	2.91	1.75	2.52	2.84	2.7	2.41	2.27	2.38	2.54	2.38	3.8	2.51	0.43	0.54	0.7	0.54	0.89	0.54	0.4	0.11	0.22	-0.55
Tb927.7.5000	Ribosome	60S ribosomal protein L19	2.7	2.69	2.78	2.57	1.88	1.99	1.55	2.43	2.45	2.8	2.3	2.19	2.47	2.52	2.4	2.52	2.22	0.31	0.59	0.64	0.52	0.53	-0.24	0.12	-0.39	-0.26	-1.14
Tb927.11.6500	Ribosome	40S ribosomal protein S21	1.88	2.08	2.03	2.02	1.66	1.75	1.73	2.03	2.04	2.39	1.98	1.95	2.18	2.34	2.16	2.26	2.44	0.29	0.52	0.68	0.5	0.51	0.04	0.39	-0.02	0.03	-0.27
Tb927.10.12570	ZUnknown	hypothetical protein	1.97	1.91	1.92	1.87	2.84	2.49	3.05	1.65	2.79	1.76	2.33	2.54	2.3	2.18	2.34	1.86	4.12	-0.3	-0.54	-0.66	-0.5	-0.63	0.87	-0.16	0.41	-0.27	1.13
Tb927.4.4990	Mito.e.transport	ubiquinol-cytochrome c reductase, putative	1.97	1.87	1.99	1.74	2.38	2.44	2.47	1.75	2.68	1.61	1.71	1.98	1.76	1.78	1.75	1.73	2.4	-0.4	-0.62	-0.6	-0.63	-0.71	0.79	-0.28	-0.18	-0.14	0.58
Tb927.2.950	Cytoskeleton	paraflagellar rod protein PFC13	20.63	19.34	18.17	17.68	27.13	27.15	20.97	27.28	26.89	22.2	35.21	26.65	23.65	23.87	25.2	22.3	33.24	-0.48	-3.48	-3.26	-1.93	-4.85	7.94	3.25	16.26	8.33	2.02
Tb927.11.8680	DNA	DNA polymerase kappa, putative	4.41	4.47	4.38	4.59	5.53	6.26	6.37	4.62	4.79	4.1	4.42	4.98	4.75	4.73	4.86	5.18	11.31	-0.55	-0.78	-0.8	-0.67	-1.08	0.33	-0.36	-0.04	0.16	1.91
Tb927.11.8680	DNA	DNA polymerase kappa, putative	4.41	4.47	4.38	4.59	5.53	6.26	6.37	4.62	4.79	4.1	4.42	4.98	4.75	4.73	4.86	5.18	11.31	-0.55	-0.78	-0.8	-0.67	-1.08	0.33	-0.36	-0.04	0.16	1.91
Tb927.9.2840	ZUnknown	Fam77 cell surface phylome protein	3.73	3.67	3.49	3.6	6.97	6.36	13.7	3.73	6.02	3.61	4.51	6.22	5.48	5.39	5.87	4.72	6.06	-0.75	-1.49	-1.58	-1.1	-1.64	2.4	-0.01	0.89	0.11	10.08
Tb927.11.18680	RNA.synthesis	dynein light chain LC8, putative (DYNLL1)	1.51	1.19	1.4	1.22	2.36	2.33	2.83	1.26	1.8	0.92	1.26	1.6	1.62	1.48	1.65	1.56	1.8	-0.76	-0.74	-0.88	-0.71	-0.77	0.47	-0.41	-0.07	-0.07	1.5
Tb927.9.13820	Cytoskeleton	KMP-11	3.28	3.3	3.43	3.31	4.41	4.16	4.39	3.43	3.95	2.89	3.27	3.65	3.25	3.32	3.45	3.29	5.34	-0.76	-1.16	-1.09	-0.96	-0.87	0.62	-0.44	-0.06	0.1	1.06
Tb927.10.8300	RNA.processing	U1A small nuclear ribonucleoprotein (RBP14A)	1.92	1.66	1.87	1.6	2.13	2.23	2.59	1.55	1.63	1.03	1.2	1.35	1.29	1.28	1.3	1.68	1.83	-0.78	-0.84	-0.85	-0.83	-0.55	-0.13	-0.73	-0.56	-0.21	0.83
Tb927.11.13020	Calcium	calmodulin	4.38	4.17	4.51	4.71	5.01	4.66	4.43	4.07	4.32	4.28	4.21	4.02	4.03	4.19	4.39	3.8	3.1	-0.99	-0.98	-0.82	-0.62	-0.86	-0.12	-0.16	-0.23	-0.37	-0.01
Tb927.9.6090	Protein.phosphatase	PTP1-interacting protein, 39 kDa PIP39	7.62	8.71	7.47	8.08	15.36	7.98	4.52	4.37	11.7	12.12	12.81	14.16	13.32	13.61	13.96	7.37	9.5	-1.2	-2.04	-1.75	-1.4	-0.61	3.73	4.15	4.84	-3.6	-3.45
Tb927.8.4700	Amino.acid.transport	AAT5 Arginine transporter	4.78	4.68	4.85	4.76	7.42	5.32	9.06	6.34	5.43	5.29	5.6	6.07	5.74	5.85	5.93	4.63	4.13	-1.35	-1.68	-1.57	-1.49	-0.69	0.66	0.52	0.83	1.57	4.29
Tb927.5.293b	ZUnknown	hypothetical protein	5.54	4.89	4.74	4.5	5.32	5.58	3.83	5.63	5.1	3.19	3.98	3.83	3.61	3.46	3.68	4.59	10.77	-1.49	-1.71	-1.86	-1.64	-0.99	0.18	-1.73	-0.94	0.71	-1.09
Tb927.11.7740	Cytoskeleton	dynein light chain, putative,dynein Tctex2 family, putative	2.09	2.04	2.04	2.01	3.66	3.7	4.23	2.1	2.58	1.39	1.7	2.15	1.92	1.9	2.18	2.79	3.5	-1.51	-1.74	-1.76	-1.48	-0.91	0.54	-0.66	-0.35	0.06	2.19
Tb927.1.40	ZUnknown	hypothetical protein	3.53	3.35	3.17	2.6	4.17	5.68	9.29	3.71	3.82	1.65	3.36	2.45	2.04	2.03	2.37	4.05	6.74	-1.72	-2.13	-2.14	-1.8	-1.63	0.66	-1.51	0.2	0.55	6.13
Tb927.10.130	ZUnknown	hypothetical protein	2.79	2.39	2.46	2.41	3.93	3.73	2.43	2.59	3.07	1.51	2.16	2.2	1.9	2.04	2.14	2.73	7.05	-1.73	-2.03	-1.89	-1.79	-1	0.56	-1	-0.35	0.08	-0.08
Tb927.5.297b	ZUnknown	hypothetical protein	6.79	6.53	5.93	5.66	7.03	7.1	4.44	6.96	5.99	4.59	6.08	5.21	4.78	4.76	5.01	5.95	15.3	-1.82	-2.25	-2.27	-2.02	-1.15	-0.24	-1.64	-0.15	0.73	-1.79
Tb927.3.3431	rRNA	5.8S ribosomal RNA	8.58	7.7	7.73	7.34	21.25	19.44	26.99	10.35	14.43	5.82	8.8	12.76	11.44	11.34	12.43	14.06	30.28	-8.49	-9.81	-9.91	-8.82	-5.38	6.59	-2.02	0.96	2.51	19.15
Tb927.3.3441	rRNA	28S alpha ribosomal RNA	8.86	8.76	8.35	8.33	14.38	15.01	14.99	12.56	14.43	8.43	10.73	11.27	10.59	10.51	10.46	12.82	23.64	-3.11	-3.79	-3.87	-3.92	-2.19	5.86	-0.15	2.16	3.99	6.42
Tb927.2.1931	rRNA	18S ribosomal RNA	6.74	7.13	6.36	6.56	12.14	11.77	12.79	11.97	10.35	7.91	10.07	9.42	9.15	9.1	9	11.03	18.65	-2.72	-2.99	-3.04	-3.14	-0.74	3.65	1.21	3.37	5.27	6.09
Tb927.7.6885	rRNA	28S beta ribosomal RNA	9.67	9.58	9.1	9.16	14.4	16.08	14.81	13.04	15.15	9.76	12.25	12.64	12.18	11.92	11.97	14.19	24.36	-1.76	-2.22	-2.48	-2.43	-1.89	5.77	0.38	2.87	3.66	5.43

## Sheet: 2. repeated genes
GeneID	annotation	Class	GeneID	Tbr24	Tbr32	Tbr41	Tbr31	MAK65	MAK98	TREU 927	EATRO 1125	Lister 427 2T1	Lister 427_ 1313	Lister 427_PC2060	MAK65_cA	MAK65_cB	MAK65_cC	MAK65_cD	MAK98_cB	MAK98_cA
Tb927.10.10250	EP2 procyclin	Membrane.protein	Tb927.10.10250	2.93	3.3	2.89	3.04	3.18	3.66	5.87	3.3	3.93	3.24	3.71	3.04	2.97	3.06	2.54	4.92	3.14
Tb927.8.7260	kinetoplast-associated protein, putative	Mito.DNA	Tb927.8.7260	3.03	3.54	3.12	3.47	2.14	1.57	2.24	3.82	3.38	4.27	3.47	3.04	3.31	3.7	3.07	1.79	2.25
Tb927.8.3530	glycerol-3-phosphate dehydrogenase (NAD), glycosomal	Glucose.glycerol	Tb927.8.3530	3.04	3.31	3.05	3.35	2.02	2.15	2.17	2.69	2.49	2.97	2.63	2.41	2.49	2.6	2.56	2	2.59
Tb927.3.2580	Fam5 cell surface protein	Membrane.protein	Tb927.3.2580	3.07	3.76	3.28	3.7	2.71	2.29	1.98	2.62	3.64	2.9	3.08	3.06	2.98	2.84	2.99	3.35	1.96
Tb927.9.8850	actin A	Cytoskeleton	Tb927.9.8850	3.09	3.1	3.19	3.07	2.54	2.96	3.05	2.97	2.13	2.54	2.52	2.42	2.53	2.59	2.51	3.74	2.99
Tb927.3.2550	hypothetical protein, conserved	ZUnknown	Tb927.3.2550	3.12	3.89	3.49	3.76	2.87	2.25	2.53	2.46	3.7	2.8	3.09	3.15	2.99	2.93	2.97	3.28	1.83
Tb927.3.5310	paraflagellar rod protein,I2 antigen	Cytoskeleton	Tb927.3.5310	3.18	3.12	3.26	3.13	5.18	4.28	5.4	4.8	6.27	6.76	5.7	6.73	6.52	6.63	6.96	7.57	4.09
Tb927.4.3580	Transcription factor Pcc1, putative	ZUnknown	Tb927.4.3580	3.17	3.35	3.35	3.36	2.33	2.44	2.79	3.22	2.92	4.02	3.67	2.92	2.93	3.08	2.87	2.95	3.15
Tb927.3.3770	paraflagellar rod protein PFC6	Cytoskeleton	Tb927.3.3770	3.21	3.47	3.27	3.36	1.94	2.08	2.18	2.97	2.53	3.36	2.99	2.5	2.61	2.85	2.58	3.45	2.78
Tb927.9.13820	KMP-11	Cytoskeleton	Tb927.9.13820	3.28	3.3	3.43	3.31	4.41	4.16	4.39	3.43	3.95	2.89	3.27	3.65	3.25	3.32	3.45	5.34	3.29
Tb927.10.3030	Proteasome regulatory non-ATP-ase subunit 11 (RPN11)	Ubiquitin.proteasome	Tb927.10.3030	3.33	3.43	3.33	3.46	2.96	2.97	3.14	2.9	3.88	3.92	3.62	3.67	3.55	3.54	3.53	9.88	3.09
Tb927.10.14840	mitochondrial carrier protein, MCP5c ATP/ADP carrier	Mito.transport	Tb927.10.14840	3.34	3.14	3.36	3.02	3.08	2.99	3.06	3.04	3.42	3.05	3.1	3.44	3.39	3.27	3.34	2.91	2.87
Tb927.10.9720	RNA-editing-associated protein 1, oligo (U) binding protein (REAP-1)	Mito.RNA	Tb927.10.9720	3.36	3.5	3.75	3.67	1.59	3.37	2.2	3.85	2.45	3.43	3.01	2.61	2.75	2.77	2.87	6.32	4.37
Tb927.4.4240	hypothetical protein, conserved	ZUnknown	Tb927.4.4240	3.46	3.5	3.52	3.66	2.53	3.1	2.7	2.69	3.42	3.69	3.65	3.75	3.67	3.71	3.56	3.71	3.08
Tb927.8.4020	ZC3H24	RNA.binding	Tb927.8.4020	3.46	3.7	3.45	3.6	2.9	2.45	3.26	4.37	3.44	4.06	3.7	3.32	3.45	3.54	3.29	2.01	2.94
Tb927.10.5950	NEK17 protein kinase	Protein.kinase	Tb927.10.5950	3.49	3.61	3.57	3.63	3.9	3.71	3.79	3.62	3.32	3.45	3.47	3.58	3.4	3.51	3.54	4.87	3.49
Tb927.3.5050	60S ribosomal protein L4	Ribosome	Tb927.3.5050	3.53	3.75	3.7	3.64	2.42	2.44	1.79	3.11	2.19	2.82	2.46	2.23	2.37	2.44	2.34	2.92	3.05
Tb927.1.40	hypothetical protein	ZUnknown	Tb927.1.40	3.53	3.35	3.17	2.6	4.17	5.68	9.29	3.71	3.82	1.65	3.36	2.45	2.04	2.03	2.37	6.74	4.05
Tb927.3.2560	hypothetical protein, conserved	ZUnknown	Tb927.3.2560	3.55	4.42	4.02	4.3	3.28	2.56	2.66	2.81	4.22	3.21	3.59	3.66	3.47	3.43	3.43	3.72	2.1
Tb927.10.4570	EF2 elongation factor 2	Translation	Tb927.10.4570	3.67	3.94	3.88	4	2.78	3.32	2.63	3.82	3.82	5.22	4.48	3.96	4.13	4.28	4.04	5.12	4.33
Tb927.9.2840	Fam77 cell surface phylome protein	ZUnknown	Tb927.9.2840	3.73	3.67	3.49	3.6	6.97	6.36	13.7	3.73	6.02	3.61	4.51	6.22	5.48	5.39	5.87	6.06	4.72
Tb927.6.4280	glyceraldehyde 3-phosphate dehydrogenase, glycosomal (GAPDH)	Glucose.glycerol	Tb927.6.4280	3.77	4.02	4.03	3.98	4.22	3.03	2.95	4.07	3.2	4.83	5.98	3.62	3.87	4.12	3.75	4	4.08
Tb927.10.6510	chaperonin HSP60, mitochondrial precursor	Mito.biogenesis	Tb927.10.6510	3.81	4.03	4.08	3.94	2.79	2.94	2.91	3.97	3.19	4.67	3.95	3.48	3.7	3.91	3.72	4.51	3.9
Tb927.1.2820	pteridine transporter, putative	Transporter	Tb927.1.2820	3.87	4.23	3.8	4.27	3.57	3.57	3.75	2.9	2.85	3	2.97	2.8	2.67	2.82	2.71	3.16	3.82
Tb927.11.15100	Tb5.20 cytoskeletal protein	Cytoskeleton	Tb927.11.15100	4.01	4.03	4.35	4.07	4.55	4.1	4.3	3.92	3.68	4.03	3.97	4.45	4.55	4.6	4.6	4.01	4.38
Tb927.9.13650	ADP-ribosylation factor, putative	Vesicular.transport	Tb927.9.13650	4.07	3.87	4.17	4.2	4.09	4.31	5.22	3.96	4.5	3.6	4.02	4.09	3.99	4.03	4.06	5.33	3.62
Tb927.5.1830	lysosomal/endosomal membrane protein p67 (p67)	Lysosome	Tb927.5.1830	4.17	4.4	4.24	4.33	4.24	5.83	3.93	3.93	4.76	4	3.94	3.96	3.88	4.04	3.88	5.07	6.04
Tb927.11.13020	calmodulin	Calcium	Tb927.11.13020	4.38	4.17	4.51	4.71	5.01	4.66	4.43	4.07	4.32	4.28	4.21	4.02	4.03	4.19	4.39	3.1	3.8
Tb927.11.8680	DNA polymerase kappa, putative	DNA	Tb927.11.8680	4.41	4.47	4.38	4.59	5.53	6.26	6.37	4.62	4.79	4.1	4.42	4.98	4.75	4.73	4.86	11.31	5.18
Tb927.8.4970	paraflagellar rod protein PFR2	Cytoskeleton	Tb927.8.4970	4.5	4.56	4.72	4.58	3.75	3.97	3.6	4.94	4.08	4.92	4.34	4.45	4.55	4.74	4.46	6.29	4.66
Tb927.8.4700	AAT5 Arginine transporter	Amino.acid.transport	Tb927.8.4700	4.78	4.68	4.85	4.76	7.42	5.32	9.06	6.34	5.43	5.29	5.6	6.07	5.74	5.85	5.93	4.13	4.63
Tb927.7.230	40S ribosomal protein S33	Ribosome	Tb927.7.230	5	3.63	3.46	3.48	2.21	2.26	2.29	1.95	2.2	2.1	1.95	2.22	2.04	2.24	1.95	2.88	2.08
Tb927.5.293b	hypothetical protein	ZUnknown	Tb927.5.293b	5.54	4.89	4.74	4.5	5.32	5.58	3.83	5.63	5.1	3.19	3.98	3.83	3.61	3.46	3.68	10.77	4.59
Tb927.8.3620	FT1 folate transporter	Folate	Tb927.8.3620	5.79	5.63	5.3	5.02	5.73	6.75	1.39	6.04	4.86	5.29	5.86	4.96	4.66	4.76	4.78	7.31	6.68
Tb927.1.4540	cyclin-like F-box protein (CFB1A)	Ubiquitin.proteasome	Tb927.1.4540	6.02	6.84	5.52	6.01	7.72	7.45	5.3	17.56	9.87	12.32	11.43	9.71	10.41	10.73	10.5	8.91	10.03
Tb927.3.4290	paraflagellar rod component PFR1	Cytoskeleton	Tb927.3.4290	6.33	6.6	6.54	6.61	4.86	5.24	5.19	6.8	6.07	7.98	6.97	6.04	6.48	6.72	6.48	4.81	6.52
Tb927.11.15490	Tb-291 membrane associated protein, putative	Membrane.protein	Tb927.11.15490	6.72	7.88	7.55	7.47	3.18	2.99	2.33	5.54	3.63	6.75	4.78	4.51	4.76	5.35	4.68	3.16	4.54
Tb927.2.1931	18S ribosomal RNA	rRNA	Tb927.2.1931	6.74	7.13	6.36	6.56	12.14	11.77	12.79	11.97	10.35	7.91	10.07	9.42	9.15	9.1	9	18.65	11.03
Tb927.5.297b	hypothetical protein	ZUnknown	Tb927.5.297b	6.79	6.53	5.93	5.66	7.03	7.1	4.44	6.96	5.99	4.59	6.08	5.21	4.78	4.76	5.01	15.3	5.95
Tb927.9.12550	glycerol kinase, glycosomal (glk1)	Glucose.glycerol	Tb927.9.12550	7.19	8.02	7.35	7.57	4.33	5.43	4.61	8.23	5.37	6.82	5.97	5.49	5.8	6.02	5.91	5.03	7.58
Tb927.8.1620	MSP-B, putative	Membrane.protein	Tb927.8.1620	7.37	8.44	7.26	8.58	4.75	7.19	6.62	5.45	6.9	8.39	7.93	7.02	7.11	7.4	7.21	6.93	7.7
Tb927.9.6090	PTP1-interacting protein, 39 kDa PIP39	Protein.phosphatase	Tb927.9.6090	7.62	8.71	7.47	8.08	15.36	7.98	4.52	4.37	11.7	12.12	12.81	14.16	13.32	13.61	13.96	9.5	7.37
Tb927.6.4840	S-adenosylmethionine synthetase, putative (METK1)	Enzyme	Tb927.6.4840	7.77	8.8	7.99	8.48	8.71	7.22	10.04	10.6	7.31	8.98	12.44	7.92	8.21	8.31	8.31	10.79	9.05
Tb927.3.3431	5.8S ribosomal RNA	rRNA	Tb927.3.3431	8.58	7.7	7.73	7.34	21.25	19.44	26.99	10.35	14.43	5.82	8.8	12.76	11.44	11.34	12.43	30.28	14.06
Tb927.10.11080	paraflagellar rod protein,I17 antigen	Cytoskeleton	Tb927.10.11080	8.72	8.15	8.96	8.54	5.67	4.26	5.38	7.06	5.97	6.56	6.15	6.53	6.77	6.92	6.71	4.69	4.03
Tb927.3.3441	28S alpha ribosomal RNA	rRNA	Tb927.3.3441	8.86	8.76	8.35	8.33	14.38	15.01	14.99	12.56	14.43	8.43	10.73	11.27	10.59	10.51	10.46	23.64	12.82
Tb927.7.6885	28S beta ribosomal RNA	rRNA	Tb927.7.6885	9.67	9.58	9.1	9.16	14.4	16.08	14.81	13.04	15.15	9.76	12.25	12.64	12.18	11.92	11.97	24.36	14.19
Tb927.11.11330	heat shock protein 70, major HSP70	Chaperone	Tb927.11.11330	9.94	11.42	10.6	11.72	9.19	10.2	8.85	12.78	11.48	15.97	13.8	11.85	12.58	13.4	12.53	8.26	13.43
Tb927.10.8440	glucose transporter 1B (THT1-)	Glucose.glycerol	Tb927.10.8440	9.99	9.89	10.25	9.86	4.54	9.26	7.22	5.29	7.58	5.45	7.8	8.4	8.03	8.12	8.16	17.39	8.68
Tb927.10.2110	EF1-alpha elongation factor 1-alpha, (TEF1)	Translation	Tb927.10.2110	15.43	17.4	16.14	16.61	10.46	11.22	10.71	15.52	12.49	19.13	15.95	13.55	14.53	15.52	14.24	8.91	15.71
Tb927.10.10980	heat shock protein 83, HSP83	Chaperone	Tb927.10.10980	15.66	18.21	16.71	18.05	14.8	15.59	12.82	17.33	11.1	13.41	11.88	11.64	11.91	12.49	12.13	31.51	17.11
Tb927.6.1010	cysteine peptidase precursor, Clan CA, family C1, Cathepsin L-like (CP)	Protease	Tb927.6.1010	18.38	19.81	18.87	19.18	17.53	19.88	11.1	32.04	18.05	20.63	28.57	17.2	17.52	18.16	17.33	21.34	23.42
Tb927.1.2430	histone H3	Chromatin	Tb927.1.2430	19.1	22.41	18.43	19.43	18.92	13.27	12.22	22.61	30.53	29.78	27.01	27.58	29.44	30.85	28.97	15.15	15.57
Tb927.5.4170	histone H4	Chromatin	Tb927.5.4170	20.23	20.42	18	20.55	21.3	31.78	16.62	22.71	24.23	24.63	23.67	24.79	24.92	25.93	25.31	34.73	35.15
Tb927.1.2340	alpha tubulin	Cytoskeleton	Tb927.1.2340	20.25	22.32	21.05	21.2	18.83	16.34	11.85	21.89	17.03	24.52	20.55	17.02	18.77	20.43	18.81	23.16	23.44
Tb927.2.950	paraflagellar rod protein PFC13	Cytoskeleton	Tb927.2.950	20.63	19.34	18.17	17.68	27.13	27.15	20.97	27.28	26.89	22.2	35.21	26.65	23.65	23.87	25.2	33.24	22.3
Tb927.1.2330	beta tubulin	Cytoskeleton	Tb927.1.2330	20.65	22.28	21.1	21.35	19.75	17.07	12.3	22.16	18.57	23.83	20.3	17.55	18.92	19.9	18.85	24.83	22.25
Tb927.7.2820	histone H2A	Chromatin	Tb927.7.2820	20.73	21.99	22.37	21.35	23.32	21.65	16.61	25.61	29.99	33.04	29.01	25.92	27.16	28.47	27.24	21.63	27.74
Tb927.1.110	hypothetical protein, conserved	ZUnknown	Tb927.1.110	31.49	32.49	27.95	27.9	35.31	47.78	25.98	47.11	50.21	34.95	46.89	39.82	36.82	37.14	39.61	66.74	40.8

## Sheet: 3. Ordered unique list
GeneID	geneID v5a orderable	Annotation	Class	Tbr24_copy_no	Tbr32_copy_no	Tbr41_copy_no	Tbr31_copy_no	MAK65_copy_no	MAK98_copy_no	TREU927_copy_no	EATRO1125_copy_no	Lister427_2T1_copy_no	Lister427_1313_copy_no	Lister427_PC2060_copy_no	MAK65_cA_copy_no	MAK65_cB_copy_no	MAK65_cC_copy_no	MAK65_cD_copy_no	MAK98_cA_copy_no	MAK98_cB_copy_no
Tb927.1.10	Tb927.01.0010	hypothetical protein	ZUnknown	0.08	0.1	0.09	0.09	0.15	0.32	4.88	0.24	0.23	0.12	0.19	0.08	0.07	0.06	0.07	0.35	0.26
Tb927.1.40	Tb927.01.0040	hypothetical protein	ZUnknown	3.53	3.35	3.17	2.6	4.17	5.68	9.29	3.71	3.82	1.65	3.36	2.45	2.04	2.03	2.37	6.74	4.05
Tb927.1.110	Tb927.01.0110	hypothetical protein, conserved	ZUnknown	31.49	32.49	27.95	27.9	35.31	47.78	25.98	47.11	50.21	34.95	46.89	39.82	36.82	37.14	39.61	66.74	40.8
Tb927.1.560	Tb927.01.0560	WD domain, G-beta repeat, putative	ZUnknown	0.91	0.96	0.86	0.96	1.02	0.98	1.02	1.02	1.04	0.99	1.01	0.99	0.93	0.96	1	1.49	0.99
Tb927.1.570	Tb927.01.0570	Histone-lysine N-methyltransferase, H3 lysine-76 specific (DOT1B)	Chromatin	0.93	1.02	0.95	0.98	1.02	1	0.99	1.01	1.04	1.01	1.02	0.97	0.98	1.02	0.98	1.57	0.99
Tb927.1.580	Tb927.01.0580	phosphate-repressible phosphate permease, putative	Ions	1.71	1.83	1.71	1.83	1.95	1.95	2.08	1.77	1.85	1.78	1.88	1.8	1.76	1.77	1.83	2.87	1.83
Tb927.1.610	Tb927.01.0610	hypothetical protein, conserved	ZUnknown	0.84	0.82	0.85	0.83	1.08	1.04	1.08	0.85	0.91	0.77	0.85	0.88	0.88	0.93	0.89	1.58	0.85
Tb927.1.630	Tb927.01.0630	anti-silencing protein ASF1A	Chromatin	0.93	0.89	0.9	0.96	0.99	1	1.17	0.92	1.03	0.84	0.93	0.91	0.9	0.89	0.84	1.55	0.93
Tb927.1.650	Tb927.01.0650	conserved protein, unknown function	ZUnknown	1.03	1.05	1.03	1.05	1.04	1.07	1.12	1.03	1.1	1.04	1.03	1.09	1.03	1.09	1.1	1.43	1.04
Tb927.1.670	Tb927.01.0670	conserved protein, unknown function	ZUnknown	1.04	1.13	1.08	1.15	0.95	0.97	0.93	1.14	1.09	1.28	1.15	1.05	1.12	1.14	1.1	1.18	1.1
Tb927.1.690	Tb927.01.0690	hypothetical protein, conserved	ZUnknown	0.99	1.06	0.96	1.02	1.02	0.99	0.99	0.99	1.12	0.95	1.04	0.97	0.99	1.01	1	1.17	0.93
Tb927.1.710	Tb927.01.0710	phosphoglycerate kinase (PGKB)	Glucose.glycerol	1.98	1.98	2.02	1.99	2.44	2.35	2.29	1.94	2.02	1.85	1.88	2.15	2.09	2.02	2.05	2.65	2.09
Tb927.1.730	Tb927.01.0730	NADH-ubiquinone oxidoreductase complex I subunit, putative	Mito.e.transport	1.07	1.05	1.07	1.08	1.01	0.99	0.98	1.02	1.07	1.06	1.03	1.01	1.02	1.04	1.02	1.03	1
Tb927.1.740	Tb927.01.0740	phosphatidylinositol-4-phosphate 5-kinase related	Mito.pathway	1.07	1.08	1.09	1.1	0.98	0.98	1.01	1.07	1.04	1.08	1.1	1.06	1.03	1.03	0.97	1	1
Tb927.1.760	Tb927.01.0760	wd40 repeat domain-containing protein	ZUnknown	1.09	1.08	1.12	1.16	0.98	0.96	0.96	1.07	1.05	1.14	1.08	0.99	1.05	1.05	1.03	0.95	1.02
Tb927.1.780	Tb927.01.0780	leucine-rich repeat-containing protein	LRRP	0.97	0.91	0.95	0.93	1.12	1.05	1.18	0.88	0.99	0.81	0.91	0.96	0.86	0.94	0.94	1.04	0.88
Tb927.1.790	Tb927.01.0790	hypothetical transmembrane protein, conserved	Mito.pathway	1.07	1.08	1.1	1.11	0.97	0.98	1	1.03	1.03	1.07	1.09	1.01	1.03	1.02	1.06	1	1.01
Tb927.1.820	Tb927.01.0820	kelch domain-containing protein	ZUnknown	0.98	0.92	1.02	0.99	1.02	0.99	1.03	0.94	1.06	0.92	0.9	0.97	0.96	0.99	0.94	1.03	0.94
Tb927.1.830	Tb927.01.0830	hypothetical protein, conserved	ZUnknown	1.05	1.04	1.09	1.04	1.01	0.99	0.31	1.05	0.91	1.04	1.04	1.01	0.99	1.02	1.01	1.11	0.28
Tb927.1.840	Tb927.01.0840	transmembrane protein, putative	Mito.pathway	1.01	0.99	1.02	0.95	1.05	0.96	0.89	0.89	1.16	0.85	0.9	0.99	0.89	0.92	0.91	1.23	0.89
Tb927.1.860	Tb927.01.0860	transmembrane protein, putative	ZUnknown	1.14	1.08	1.13	1.08	1.08	1.05	1.14	1.08	1	1.06	1.06	1.04	1.16	1.13	1.1	1.24	1.06
Tb927.1.870	Tb927.01.0870	deoxyhypusine synthase, putative	Amino.acids	1.09	1.01	1.1	1.08	1.04	1.03	1.05	0.97	0.95	1.02	1.04	1.03	0.97	1.05	0.99	1.24	0.99
Tb927.1.880	Tb927.01.0880	MDN1 homologue. Dynein-related AAA ATPase involved in pre-60S assembly and export	rRNA.tRNA.process	1.11	1.04	1.15	1.06	0.97	0.97	0.92	1.01	0.98	1.04	1.02	0.97	0.98	1	0.97	1.19	0.96
Tb927.1.890	Tb927.01.0890	hypothetical protein, conserved	ZUnknown	0.99	0.88	0.96	0.87	1.11	1.1	1.31	0.78	0.87	0.7	0.77	0.93	0.8	0.88	0.81	1.17	0.82
Tb927.1.990	Tb927.01.0990	Enkuring domain-containig protein	ZUnknown	0.94	0.82	0.96	0.86	1	1.02	1.07	0.78	0.88	0.7	0.78	0.76	0.83	0.82	0.77	0.95	0.81
Tb927.1.1000	Tb927.01.1000	developmentally regulated phosphoprotein (dr6)	Mito.pathway	1	0.86	1	0.88	1.1	1.06	1.18	0.9	0.9	0.78	0.88	0.91	0.89	0.88	0.84	0.99	0.88
Tb927.1.1010	Tb927.01.1010	E3 ubiquitin-protein ligase KCMF1, putative	Ubiquitin.proteasome	1.03	0.94	1.05	0.95	1.01	0.99	1.02	0.91	0.94	0.88	0.88	0.97	0.92	0.93	0.89	0.94	0.92
Tb927.1.1020	Tb927.01.1020	leucine-rich repeat-containing protein	LRRP	1.06	0.95	1.08	1	1	1	0.99	0.92	0.98	0.96	0.96	0.96	0.98	0.97	0.94	0.94	0.98
Tb927.1.1030	Tb927.01.1030	NOP49	Cell.cycle	1.05	0.96	1.08	0.94	0.99	0.94	0.94	0.91	0.97	0.87	0.94	0.94	0.9	0.9	0.92	0.93	0.9
Tb927.1.1050	Tb927.01.1050	Metallo-dependent phosphatase-like domain-containing protein (ESP25)	Vesicular.transport	0.99	0.89	1.03	0.94	1.01	0.97	1.02	0.89	0.94	0.86	0.89	0.93	0.9	0.92	0.88	0.97	0.88
Tb927.1.1060	Tb927.01.1060	Cell cycle checkpoint protein RAD1-like, putative	Cell.cycle	1.15	1.1	1.21	1.13	1.01	1	0.98	1.13	1.02	1.12	1.07	1.04	1.1	1.07	1.03	0.97	0.99
Tb927.1.1080	Tb927.01.1080	TFIIH basal transcription factor subunit (TSP1)	RNA.synthesis	1.08	0.99	1.06	0.97	0.97	0.93	0.96	0.89	0.99	0.98	0.99	0.96	0.96	0.96	0.93	0.98	0.96
Tb927.1.1100	Tb927.01.1100	BBP109	Cytoskeleton	1.16	1.14	1.22	1.14	0.95	0.93	0.84	1.12	1.12	1.19	1.12	1.08	1.11	1.11	1.1	1.08	1.11
Tb927.1.1120	Tb927.01.1120	Ribosomal RNA-processing protein 8, putative (RRP8)	rRNA.tRNA.process	0.94	0.87	0.97	0.85	1.01	0.95	1.01	0.82	0.96	0.77	0.84	0.91	0.89	0.85	0.88	1.12	0.84
Tb927.1.1130	Tb927.01.1130	glycerol-3-phosphate dehydrogenase (FAD-dependent), in TAO complex	Glucose.glycerol	1.19	1.18	1.21	1.14	0.98	0.96	0.88	1.11	1.07	1.21	1.15	1.04	1.07	1.13	1.05	1.16	1.08
Tb927.1.1140	Tb927.01.1140	Transmembrane protein 231, putative	ZUnknown	0.99	0.95	1.02	0.94	1.06	0.97	1.01	0.95	0.99	0.93	0.9	1.04	0.97	0.94	0.96	1.17	0.91
Tb927.1.1150	Tb927.01.1150	zeta tubulin	Cytoskeleton	1.14	1.16	1.15	1.09	0.97	0.94	1.01	1.08	1.03	1.17	1.15	1.04	1.06	1.1	1.02	1.22	1.07
Tb927.1.1160	Tb927.01.1160	PPR3	Mito.translation	1.07	1.09	1.11	1.04	0.97	0.94	1.05	1.05	0.95	1.09	1.04	1.01	1.02	1.02	1.02	1.22	1.06
Tb927.1.1170	Tb927.01.1170	RBP12 DNA-directed RNA polymerase I subunit	RNA.synthesis	1.4	1.28	1.39	1.15	1.34	1.18	1.28	1.27	1.24	1.34	1.31	1.12	1.2	1.22	1.22	1.76	1.22
Tb927.1.1200	Tb927.01.1200	Mitochondrial ribosomal protein S15	Mito.translation	1.03	0.99	1.06	0.98	0.99	0.94	0.86	1.04	1.05	1.02	1.02	1.03	1.05	1.02	1.05	1.36	1.02
Tb927.1.1210	Tb927.01.1210	conserved protein, unknown function	ZUnknown	1.07	1	1.03	0.97	1.12	1.01	1.07	1.02	1.14	1.02	0.99	1.08	1.03	1.09	1.05	1.38	1.03
Tb927.1.1220	Tb927.01.1220	RWD domain-containing protein	ZUnknown	0.81	0.72	0.76	0.74	0.98	0.95	0.99	0.74	1.08	0.76	0.79	0.82	0.82	0.8	0.85	1.5	0.81
Tb927.1.1230	Tb927.01.1230	chaperone DNAj, putative, J47	Chaperone	0.93	0.94	0.9	0.91	0.98	0.93	0.93	0.94	1.01	0.97	0.98	0.91	1.01	1.01	0.99	1.36	0.95
Tb927.1.1240	Tb927.01.1240	CTP synthase	Nucleotides	0.83	0.84	0.83	0.8	0.97	0.87	0.97	0.89	0.79	0.79	0.88	0.85	0.85	0.9	0.88	1.42	0.85
Tb927.1.1270	Tb927.01.1270	homocysteine S-methyltransferase, putative	Amino.acids	0.61	0.6	0.61	0.56	0.99	0.86	1.11	0.6	0.81	0.52	0.63	0.77	0.71	0.67	0.76	1.64	0.72
Tb927.1.1300	Tb927.01.1300	hypothetical transmembrane protein, conserved	ZUnknown	0.69	0.65	0.63	0.62	1.02	0.87	1.12	0.66	0.77	0.54	0.62	0.79	0.74	0.71	0.76	1.7	0.75
Tb927.1.1310	Tb927.01.1310	transmembrane protein, conserved	ZUnknown	0.81	0.87	0.78	0.76	0.95	0.78	0.89	0.92	0.99	0.9	0.9	0.93	0.96	0.96	0.95	1.47	0.92
Tb927.1.1330	Tb927.01.1330	Mitochondrial Editosome-like Complex TUTase (MEAT1)	Mito.RNA	0.9	0.94	0.89	0.87	1	0.85	1.06	0.94	1.01	0.97	0.96	0.89	0.95	0.92	0.98	1.58	0.93
Tb927.1.1340	Tb927.01.1340	FG-GAP repeat protein, putative,intergrin alpha chain protein, putative	Cytoskeleton	0.95	1	0.91	0.92	0.94	0.82	0.98	1.05	0.93	1.11	1.09	0.96	0.98	1.02	1	1.47	0.98
Tb927.1.1350	Tb927.01.1350	kinesin heavy chain, Kinesin-1	Cytoskeleton	0.87	0.89	0.86	0.83	0.95	0.84	0.96	0.97	0.93	0.93	0.95	0.92	0.95	0.94	0.97	1.49	0.93
Tb927.1.1370	Tb927.01.1370	rRNA biogenesis protein, putative	rRNA.tRNA.process	0.94	1.04	0.94	0.93	0.94	0.82	0.97	1.11	1.02	1.09	1.14	0.96	1.02	1.07	1.04	1.51	1.05
Tb927.1.1380	Tb927.01.1380	serine/threonine protein phosphatase 2A regulatory subunit, putative	Protein.kinase	0.85	0.96	0.85	0.88	0.94	0.82	0.94	1.02	0.99	1.03	1.04	0.99	1.03	1.03	1.03	1.53	1.02
Tb927.1.1390	Tb927.01.1390	hypothetical protein, conserved	ZUnknown	0.48	0.48	0.44	0.5	0.95	0.74	1.06	0.55	0.68	0.48	0.55	0.76	0.71	0.68	0.72	1.65	0.63
Tb927.1.1400	Tb927.01.1400	Overproducer of inositol protein 10 homolog, putative	ZUnknown	0.49	0.47	0.41	0.42	0.88	0.74	1	0.48	0.67	0.41	0.46	0.73	0.69	0.72	0.72	1.48	0.66
Tb927.1.1420	Tb927.01.1420	conserved protein, unknown function	ZUnknown	0.76	0.91	0.79	0.81	0.91	0.78	0.88	1.04	1	1.04	1.02	0.96	0.98	1.03	0.99	1.61	1.01
Tb927.1.1470	Tb927.01.1470	conserved protein, unknown function	ZUnknown	0.54	0.66	0.56	0.58	0.85	0.68	0.97	0.75	0.83	0.79	0.8	0.84	0.86	0.89	0.87	1.39	0.81
Tb927.1.1500	Tb927.01.1500	conserved protein, unknown function	ZUnknown	0.63	0.82	0.69	0.73	0.88	0.74	0.98	0.95	0.9	0.95	0.95	0.94	0.91	0.94	0.95	1.24	0.92
Tb927.1.1530	Tb927.01.1530	protein kinase, putative	Protein.kinase	0.66	0.73	0.67	0.69	0.92	0.77	0.94	0.82	0.81	0.76	0.8	0.85	0.85	0.83	0.84	1.05	0.83
Tb927.1.1540	Tb927.01.1540	Tubulin/FtsZ family, putative	Cytoskeleton	0.85	0.92	0.87	0.86	0.92	0.81	0.89	0.97	0.94	1.01	0.99	0.95	1	1.02	1	0.91	1
Tb927.1.1550	Tb927.01.1550	tubulin-tyrosine ligase, putative	Cytoskeleton	0.8	0.79	0.79	0.77	0.93	0.81	0.93	0.85	0.85	0.79	0.85	0.89	0.88	0.85	0.84	0.92	0.88
Tb927.1.1560	Tb927.01.1560	vesicular-fusion protein nsf, putative,N-ethylmaleimide sensitive factor (NsF)	Vesicular.transport	0.83	0.81	0.82	0.8	0.97	0.87	1	0.87	0.84	0.81	0.9	0.87	0.86	0.85	0.87	0.91	0.85
Tb927.1.1580	Tb927.01.1580	cytochrome c oxidase assembly factor, SCO1/2, putative	Mito.e.transport	0.66	0.64	0.61	0.56	0.89	0.82	1.05	0.65	0.74	0.56	0.64	0.72	0.71	0.68	0.68	0.91	0.72
Tb927.1.1600	Tb927.01.1600	pseudouridine synthase TruD, putative	rRNA.tRNA.process	0.92	0.92	0.93	0.89	0.94	0.87	0.97	0.95	0.91	0.92	0.94	0.95	0.95	0.94	0.93	0.93	0.96
Tb927.1.1610	Tb927.01.1610	hypothetical protein, conserved	Mito.pathway	1.03	1.02	1.02	0.99	1.04	0.92	0.98	0.99	1.06	1.01	1.04	0.99	1.04	0.96	1	1.01	1.03
Tb927.1.1620	Tb927.01.1620	ATP-dependent DEAD/H RNA helicase, putative, no clear yeast homologue	RNA.helicase	1.02	0.99	1.02	0.96	0.96	0.91	0.97	1.06	0.97	1.02	1.02	0.98	0.98	0.96	0.95	1.02	1.01
Tb927.1.1630	Tb927.01.1630	transcription elongation factor 1 homolog (ELOF1)	RNA.synthesis	0.9	0.82	0.82	0.82	1.02	0.95	0.98	0.8	1	0.78	0.81	0.96	0.86	0.86	0.87	1.07	0.85
Tb927.1.1640	Tb927.01.1640	hypothetical protein, conserved	ZUnknown	1.04	0.92	1.05	0.92	1.07	1.01	1.07	0.98	0.97	0.9	0.92	1.01	1.01	1.01	1.03	1.11	0.95
Tb927.1.1660	Tb927.01.1660	ESCO acetyltransferase domain-containing protein	ZUnknown	0.94	0.95	0.95	0.97	1.02	0.94	1.03	0.91	1.07	0.95	0.94	0.95	1	0.99	0.96	1.08	0.97
Tb927.1.1670	Tb927.01.1670	ARM-like helical domain-containing protein	ZUnknown	1	0.97	1.03	0.97	0.99	0.95	0.95	1.01	0.92	0.96	1	0.97	0.98	1	0.98	1.14	0.97
Tb927.1.1680	Tb927.01.1680	Transcription elongation factor 1 domain-containing protein	RNA.synthesis	1.09	1.03	1.09	1.1	1.07	0.95	1.06	1.07	1.02	1.05	1.05	1.07	1	0.98	0.99	1.26	0.98
Tb927.1.1690	Tb927.01.1690	RNA editing endoribonuclease (KREN1)	Mito.RNA	1.07	0.99	1.05	0.99	0.95	0.93	1	0.99	0.99	1.02	1	0.98	1.01	1	0.99	1.21	0.99
Tb927.1.1700	Tb927.01.1700	AATF protein, putative	ZUnknown	0.99	0.95	0.99	0.93	0.95	0.95	0.98	1	1.01	1	0.98	0.91	0.92	0.97	0.92	1.21	0.94
Tb927.1.1710	Tb927.01.1710	transmembrane protein, conserved	ZUnknown	1.04	1.01	1.04	1	0.95	0.94	0.92	1.04	0.96	1.07	1.01	1	1	1.02	1	1.25	1.04
Tb927.1.1720	Tb927.01.1720	cyclophilin 15, putative	Chaperone	1.01	0.99	0.99	0.98	0.96	0.97	0.97	0.97	1.05	1	1.01	1.02	0.99	0.96	0.95	1.21	0.96
Tb927.1.1730	Tb927.01.1730	conserved protein, unknown function	Mito.pathway	1.08	1.08	1.09	1.09	0.93	0.95	0.93	1.13	1.13	1.25	1.14	1.06	1.07	1.11	1.06	1.18	1.13
Tb927.1.1750	Tb927.01.1750	conserved protein, unknown function	ZUnknown	0.79	0.84	0.8	0.83	0.89	0.87	0.98	0.93	1.05	0.9	0.9	0.89	0.88	0.86	0.9	0.73	0.97
Tb927.1.1760	Tb927.01.1760	hypothetical transmembrane protein	ZUnknown	0.47	0.46	0.45	0.38	0.85	0.8	1.34	0.43	1.06	0.26	0.39	0.57	0.55	0.55	0.61	0.93	0.51
Tb927.1.1770	Tb927.01.1770	glutaredoxin GRX2	Redox	0.59	0.54	0.56	0.53	1.05	0.99	1.45	0.56	0.85	0.34	0.52	0.72	0.71	0.69	0.7	0.91	0.73
Tb927.1.1790	Tb927.01.1790	hypothetical PIN domain-containing protein, conserved	RNA.processing	0.59	0.57	0.54	0.58	1.03	0.91	1.19	0.54	0.73	0.46	0.58	0.78	0.63	0.7	0.68	0.84	0.68
Tb927.1.1820	Tb927.01.1820	hypothetical PIN domain-containing protein	RNA.processing	0.68	0.71	0.72	0.7	1.01	0.91	0.92	0.74	0.8	0.72	0.8	0.81	0.81	0.79	0.82	0.82	0.79
Tb927.1.1840	Tb927.01.1840	conserved protein, unknown function	ZUnknown	0.74	0.82	0.75	0.76	1.02	0.9	0.93	0.87	0.89	0.82	0.9	0.91	0.86	0.87	0.91	0.91	0.9
Tb927.1.1850	Tb927.01.1850	hypothetical protein, conserved	ZUnknown	0.78	0.87	0.78	0.84	0.93	0.88	0.98	0.9	0.94	0.85	0.89	0.88	0.87	0.88	0.89	0.97	0.89
Tb927.1.1880	Tb927.01.1880	WD40 repeat-containing protein	ZUnknown	0.85	0.93	0.87	0.91	0.96	0.9	1.04	0.96	0.96	0.97	1	0.97	0.97	0.97	0.96	1.06	0.98
Tb927.1.1890	Tb927.01.1890	RCCP Replication Factor C Subunit 1-related protein	DNA	0.9	0.99	0.88	0.96	0.96	0.86	0.91	1.02	1.03	1.01	0.99	0.99	0.99	1.02	0.98	1.19	0.99
Tb927.1.1910	Tb927.01.1910	MORN repeat-containing protein	Cytoskeleton	0.99	1.06	0.96	1.01	0.97	0.87	0.91	1.06	1.03	1.1	1.1	1	1	1.02	1	1.45	1.05
Tb927.1.1920	Tb927.01.1920	conserved protein, unknown function	ZUnknown	0.85	0.9	0.79	0.88	1.02	0.93	0.98	0.91	1	0.85	0.88	0.89	0.93	0.89	0.93	1.61	0.91
Tb927.1.1930	Tb927.01.1930	TOR4 protein kinase = TOR-like 2	Protein.kinase	0.97	1.06	0.94	1	0.95	0.85	0.92	1.08	0.95	1.15	1.1	1	1.02	1.08	1.04	2.08	1.06
Tb927.1.1960	Tb927.01.1960	chaperone DNAj, putative, J16	Chaperone	0.85	0.94	0.82	0.9	0.94	0.84	0.93	1.06	1.07	1	1	0.93	0.99	0.98	1	2.85	1.01
Tb927.1.1980	Tb927.01.1980	Protein transport protein yif1, putative	Vesicular.transport	0.78	0.77	0.68	0.74	1.04	0.93	1.18	0.8	0.88	0.75	0.79	0.96	0.91	0.93	0.93	3.19	0.94
Tb927.1.1990	Tb927.01.1990	Pre-mRNA-splicing factor 38, putative	RNA.processing	1.02	1.06	0.95	1.02	1.07	0.95	1	1.1	1.04	1.06	1.07	1.11	1.12	1.11	1.05	3.14	1.06
Tb927.1.2100	Tb927.01.2100	calpain-like cysteine peptidase, putative,cysteine peptidase, Clan CA, family C2, putative	Protease	1.99	2.25	1.94	2.11	2.01	1.42	1.94	1.93	2.1	2.71	2.39	2.11	2.15	2.19	2.11	7	2.09
Tb927.1.2110	Tb927.01.2110	calpain-like cysteine peptidase, putative,cysteine peptidase, Clan CA, family C2, putative	Protease	0.83	0.95	0.81	0.85	0.98	0.84	1.03	1	1.01	0.98	1.02	0.98	0.99	0.99	1.01	4.15	1.02
Tb927.1.2120	Tb927.01.2120	calpain, putative,cysteine peptidase, Clan CA, family C2, putative	Protease	0.7	0.8	0.7	0.75	0.95	0.8	0.98	0.88	0.89	0.86	0.89	0.92	0.9	0.89	0.91	4.01	0.88
Tb927.1.2150	Tb927.01.2150	calpain-like protein fragment, putative,calpain-like cysteine peptidase, Clan CA, family C2	Protease	0.49	0.58	0.46	0.5	1.05	0.89	1.45	0.54	0.76	0.44	0.54	0.71	0.7	0.73	0.6	4.15	0.72
Tb927.1.2160	Tb927.01.2160	calpain-like protein fragment, putative	Protease	0.29	0.31	0.26	0.24	0.81	0.66	1.34	0.27	0.46	0.18	0.32	0.47	0.45	0.47	0.48	3.35	0.47
Tb927.1.2190	Tb927.01.2190	RAPTOR-like (TOR complexes)	Signalling	0.81	0.96	0.83	0.89	0.88	0.79	0.93	1.08	1.07	1.11	1.08	0.99	1.03	1.05	1.03	2.26	1.05
Tb927.1.2200	Tb927.01.2200	ZC3H4	RNA.binding	0.47	0.42	0.44	0.38	0.98	0.88	1.71	0.51	0.97	0.27	0.43	0.65	0.64	0.59	0.72	3.07	0.72
Tb927.1.2210	Tb927.01.2210	nucleosome assembly protein (NAP), putative	ZUnknown	0.53	0.56	0.52	0.52	0.95	0.83	1.13	0.65	0.83	0.59	0.64	0.72	0.7	0.77	0.72	2.34	0.75
Tb927.1.2310	Tb927.01.2310	hypothetical protein	ZUnknown	0.29	0.23	0.21	0.22	0.76	0.63	1.84	0.19	0.74	0.1	0.17	0.54	0.51	0.49	0.59	2.5	0.45
Tb927.1.2320	Tb927.01.2320	hypothetical protein, conserved	ZUnknown	0.63	0.67	0.55	0.59	0.94	0.83	1.05	0.71	0.89	0.66	0.66	0.82	0.8	0.83	0.92	2.21	0.82
Tb927.1.2330	Tb927.01.2330	beta tubulin	Cytoskeleton	20.65	22.28	21.1	21.35	19.75	17.07	12.3	22.16	18.57	23.83	20.3	17.55	18.92	19.9	18.85	24.83	22.25
Tb927.1.2340	Tb927.01.2340	alpha tubulin	Cytoskeleton	20.25	22.32	21.05	21.2	18.83	16.34	11.85	21.89	17.03	24.52	20.55	17.02	18.77	20.43	18.81	23.16	23.44
Tb927.1.2420	Tb927.01.2420	hypothetical protein	ZUnknown	0.97	1.07	1.02	1.05	1.13	1.11	1.15	1.11	1.22	1.02	1.05	1.1	1.11	1.11	1.07	1.26	1.04
Tb927.1.2430	Tb927.01.2430	histone H3	Chromatin	19.1	22.41	18.43	19.43	18.92	13.27	12.22	22.61	30.53	29.78	27.01	27.58	29.44	30.85	28.97	15.15	15.57
Tb927.1.2570	Tb927.01.2570	coatomer beta subunit (beta-coP)	Vesicular.transport	0.69	0.87	0.67	0.86	0.97	0.95	1.02	0.97	1.07	0.97	0.97	0.93	0.93	0.94	0.96	1.08	0.91
Tb927.1.2580	Tb927.01.2580	EAP1 exosome complex PH subunit	RNA.degradation	0.78	1.1	0.79	1.04	0.93	0.89	0.91	1.22	1.1	1.41	1.34	1	1.14	1.22	1.17	1.09	1.22
Tb927.1.2600	Tb927.01.2600	PUF9	RNA.binding	0.73	1.03	0.73	0.92	0.84	0.8	1.06	1.21	1.13	1.3	1.22	1.07	1.1	1.16	1.1	1.06	1.07
Tb927.1.2640	Tb927.01.2640	hypothetical protein, conserved	ZUnknown	0.26	0.31	0.23	0.27	0.88	0.76	1.37	0.29	0.67	0.26	0.32	0.66	0.62	0.56	0.62	1.32	0.57
Tb927.1.2670	Tb927.01.2670	flagellar protein PF16	Cytoskeleton	0.6	0.8	0.57	0.74	0.95	0.9	1.11	0.89	1.01	0.89	0.89	0.96	0.98	0.98	0.99	1.36	0.91
Tb927.1.2700	Tb927.01.2700	hypothetical protein, conserved	ZUnknown	0.57	0.69	0.53	0.67	1.01	0.92	1.22	0.84	0.91	0.78	0.8	0.91	0.89	0.86	0.92	1.46	0.85
Tb927.1.2710	Tb927.01.2710	hypothetical protein, conserved	ZUnknown	0.63	0.83	0.62	0.76	0.94	0.88	1.07	0.97	0.94	0.98	0.93	0.92	0.93	0.87	0.87	1.33	0.93
Tb927.1.2730	Tb927.01.2730	hypothetical protein, conserved	ZUnknown	0.74	0.85	0.66	0.82	1.02	0.96	1.12	0.88	0.9	0.94	0.88	0.97	0.92	0.93	0.97	1.29	0.89
Tb927.1.2740	Tb927.01.2740	lipase-like protein, putative	Lipids	0.76	0.93	0.7	0.86	0.97	0.95	1.14	1.08	1.1	1.07	0.99	1.03	1.09	1.08	1.05	1.22	1.03
Tb927.1.2750	Tb927.01.2750	hypothetical protein, conserved	ZUnknown	0.93	1.13	0.93	1.06	1.04	1.08	1.07	1.33	1.44	1.26	1.3	1.23	1.25	1.3	1.18	1.37	1.21
Tb927.1.2760	Tb927.01.2760	hypothetical protein	ZUnknown	1.14	1.17	0.97	1.02	1.37	1.36	1.61	1.14	1.77	1.06	1.26	1.19	1.07	1.23	1.25	1.77	1.17
Tb927.1.2770	Tb927.01.2770	hypothetical protein, conserved	ZUnknown	0.85	1.06	0.87	1	0.99	1	1.09	1.11	1.16	1.18	1.1	1.05	1.09	1.11	1.05	1.19	1.11
Tb927.1.2820	Tb927.01.2820	pteridine transporter, putative	Transporter	3.87	4.23	3.8	4.27	3.57	3.57	3.75	2.9	2.85	3	2.97	2.8	2.67	2.82	2.71	3.16	3.82
Tb927.1.2970	Tb927.01.2970	hypothetical protein, conserved	ZUnknown	0.94	0.88	0.95	0.85	1.07	1.08	1.3	0.89	0.95	0.79	0.88	0.96	0.87	0.84	0.82	0.94	0.86
Tb927.1.2980	Tb927.01.2980	hypothetical protein, conserved	ZUnknown	1.05	0.98	1.02	1	1.02	1.04	1.11	1.03	1.01	1.04	1.05	1	0.99	0.98	1	0.9	0.94
Tb927.1.2985	Tb927.01.2985	ER protein Pkr1, putative	ZUnknown	1.2	1.24	1.2	1.22	1.21	1.23	1.32	1.29	1.35	1.19	1.27	1.29	1.2	1.16	1.23	1.14	1.15
Tb927.1.2990	Tb927.01.2990	PPR2	Mito.translation	1.09	1.08	1.1	1.09	1.03	1.06	1.05	1.12	1.14	1.14	1.14	1.07	1.04	1.07	1.06	0.99	1.04
Tb927.1.3000	Tb927.01.3000	amidohydrolase, putative	Amino.acids	1.17	1.12	1.2	1.14	1.07	1.13	1.15	1.14	1.15	1.31	1.26	1.18	1.2	1.2	1.18	1.05	1.2
Tb927.1.3010	Tb927.01.3010	TbPAMC4, RNA editing	Mito.RNA	1.23	1.22	1.25	1.16	1.03	1.11	1.2	1.23	1.23	1.29	1.26	1.15	1.13	1.21	1.2	1.06	1.17
Tb927.1.3030	Tb927.01.3030	KREL2	Mito.RNA	1.09	1.04	1.17	1.04	1.05	1.09	1.11	1.08	1.12	1.1	1.06	0.97	1.05	1.07	1.01	1.11	1
Tb927.1.3040	Tb927.01.3040	hypothetical protein, conserved	ZUnknown	1.35	1.36	1.42	1.35	1.04	1.12	1.17	1.39	1.31	1.54	1.38	1.2	1.26	1.33	1.25	1.07	1.24
Tb927.1.3050	Tb927.01.3050	tRNA (Uracil-5-)-methyltransferase, putative	ZUnknown	1.04	1.01	1.05	1.04	1.04	1.09	0.99	1.01	1.08	1.14	1.13	1.11	1.15	1.22	1.14	1.06	1.1
Tb927.1.3070	Tb927.01.3070	hypothetical protein, conserved, poly(Q), poly(H)	ZUnknown	1.28	1.34	1.31	1.28	0.98	1.04	1.09	1.4	1.19	1.57	1.41	1.15	1.22	1.34	1.24	1	1.27
Tb927.1.3110	Tb927.01.3110	soluble N-ethylmaleimide sensitive factor (NSF) attachment protein, putative	Vesicular.transport	1.18	1.12	1.2	1.07	1.1	1.16	1	1.16	1.21	1.14	1.13	1.19	1.16	1.08	1.11	1.11	1.08
Tb927.1.3120	Tb927.01.3120	separase, putative,cysteine peptidase, Clan CD, family C50, putative	DNA	1.17	1.2	1.21	1.18	0.97	1.01	0.98	1.25	1.18	1.45	1.33	1.09	1.18	1.18	1.17	0.95	1.13
Tb927.1.3130	Tb927.01.3130	AGC/RSK family serine/threonine kinase, putative	Protein.kinase	1.15	1.18	1.16	1.16	1.02	1.06	1.08	1.2	1.14	1.36	1.26	1.13	1.15	1.2	1.16	0.97	1.15
Tb927.1.3150	Tb927.01.3150	hypothetical protein, conserved	ZUnknown	1.08	1.03	1.07	1.07	1.13	1.16	1.12	1.03	1.02	1.06	1.03	1.09	1.09	1.17	1.06	1.05	1.01
Tb927.1.3170	Tb927.01.3170	CHORD domain - Zn binding domain	ZUnknown	0.98	0.96	1.05	0.96	1.09	1.12	1.27	1.02	1.21	1.01	1.03	1.02	1.01	1.06	1.08	1.13	1.03
Tb927.1.3180	Tb927.01.3180	40S ribosomal protein S11	Ribosome	2.01	2.22	2.12	2.12	1.69	1.77	1.98	2.19	2.04	2.66	2.41	2.13	2.14	2.26	2.12	1.71	2.18
Tb927.1.3200	Tb927.01.3200	SGT1-like protein, cold-shock domain	Chaperone	1.15	1.14	1.16	1.18	1.04	1.1	1.18	1.1	1.23	1.18	1.18	1.18	1.17	1.11	1.21	1.11	1.12
Tb927.1.3220	Tb927.01.3220	TBC-M likely GAP	Signalling	1.03	0.99	1.03	1.01	1.11	1.11	1.26	1.03	0.95	1.04	1.04	1.02	1	1.04	1.04	1.09	1
Tb927.1.3230	Tb927.01.3230	cell division cycle protein, putative	Cell.cycle	1.2	1.28	1.23	1.24	0.99	1.07	1.04	1.29	1.23	1.61	1.39	1.13	1.24	1.24	1.25	1.09	1.2
Tb927.1.3250	Tb927.01.3250	hypothetical protein, myosin heavy-chain like	Cytoskeleton	1.07	1.09	1.06	1.06	0.97	1.04	1	1.1	1.12	1.19	1.11	1.04	1.1	1.09	1.08	1.07	1.06
Tb927.1.3260	Tb927.01.3260	hypothetical protein, conserved	ZUnknown	1.13	1.18	1.11	1.17	0.98	1.03	1	1.2	1.22	1.37	1.28	1.18	1.18	1.21	1.18	1.01	1.15
Tb927.1.3270	Tb927.01.3270	hypothetical protein, conserved	ZUnknown	1.13	1.21	1.12	1.16	1.01	1.04	1.04	1.29	1.19	1.44	1.3	1.17	1.27	1.27	1.27	1.03	1.18
Tb927.1.3280	Tb927.01.3280	septum formation protein MAF homologue, putative	ZUnknown	1.14	1.19	1.06	1.12	1.11	1.08	1.17	1.22	1.15	1.33	1.22	1.14	1.26	1.23	1.22	0.98	1.16
Tb927.1.3290	Tb927.01.3290	hypothetical protein, conserved	ZUnknown	0.96	1.06	0.94	1.04	0.96	0.97	1.01	1.16	1.12	1.27	1.23	1.14	1.16	1.13	1.1	0.96	1.11
Tb927.1.3300	Tb927.01.3300	myotubularin, putative,zinc-binding phosphatase, putative	Cytoskeleton	0.82	0.94	0.79	0.88	0.97	0.98	1.08	1.02	1.06	1.06	1.03	1.02	1	1.04	0.99	0.92	0.97
Tb927.1.3310	Tb927.01.3310	hypothetical protein, conserved, no human or yeast homologue	ZUnknown	0.65	0.73	0.62	0.64	1.03	0.99	1.24	0.77	1.16	0.74	0.85	1.02	0.97	0.92	0.94	1.02	0.88
Tb927.1.3320	Tb927.01.3320	leucine-rich repeat protein (LRRP)	LRRP	0.63	0.65	0.57	0.66	1.05	1	1.33	0.73	0.98	0.59	0.73	0.86	0.82	0.79	0.79	0.93	0.73
Tb927.1.3350	Tb927.01.3350	hypothetical protein	ZUnknown	0.84	0.97	0.8	0.89	0.98	0.92	1.35	1.15	1.02	1.17	1.15	0.99	1.02	0.95	0.88	1	0.97
Tb927.1.3390	Tb927.01.3390	Eukaryotic protein of unknown function (DUF866), putative	ZUnknown	0.59	0.71	0.54	0.61	1.03	0.99	1.15	0.75	1.16	0.74	0.77	1	0.9	0.87	0.87	1.01	0.89
Tb927.1.3400	Tb927.01.3400	hypothetical protein, conserved	ZUnknown	0.62	0.8	0.63	0.75	0.96	0.87	1.13	0.97	0.96	1	1.02	1.02	0.97	1.01	1	0.91	0.96
Tb927.1.3410	Tb927.01.3410	hypothetical protein, conserved	ZUnknown	0.39	0.51	0.39	0.46	0.93	0.85	1.23	0.59	0.74	0.55	0.58	0.82	0.76	0.82	0.77	0.9	0.74
Tb927.1.3450	Tb927.01.3450	hypothetical protein, conserved	ZUnknown	0.6	0.83	0.6	0.72	0.92	0.8	1.1	1.05	0.99	1.07	1.12	1.02	1.04	1.07	1.02	0.89	0.99
Tb927.1.3550	Tb927.01.3550	hypothetical protein	ZUnknown	0.63	0.75	0.65	0.65	0.95	0.9	1.08	0.94	1.13	0.94	1.02	1.06	1.01	0.99	1.02	1.04	0.92
Tb927.1.3560	Tb927.01.3560	MAP2 microtubulue associated protein	Cytoskeleton	0.62	0.67	0.57	0.61	0.91	0.85	1.18	0.85	0.88	0.84	0.87	0.97	0.91	0.9	0.9	0.98	0.85
Tb927.1.3670	Tb927.01.3670	ESAG8, putative	ESAG	0.6	0.57	0.52	0.49	0.71	0.88	1.16	0.87	1.01	0.81	0.88	0.96	0.87	0.86	0.85	0.96	0.79
Tb927.1.3800	Tb927.01.3800	POMP18	Mito.membrane	1.08	1.07	1.1	1.01	1.17	1.15	1.21	1.62	1.27	0.99	1.2	1.11	1.04	1.02	1.07	1.27	1.01
Tb927.1.3810	Tb927.01.3810	hypothetical protein, conserved	ZUnknown	1.13	1.02	1.11	1.08	1.26	1.25	1.43	1.58	1.2	0.99	1.12	1.15	1.07	1.09	1.16	1.31	0.97
Tb927.1.3820	Tb927.01.3820	ATP synthase subunit, putative	Mito.e.transport	1.03	0.92	1.06	0.92	1.2	1.21	1.59	1.4	1.07	0.92	0.99	1.02	1	0.94	1.03	1.26	0.92
Tb927.1.3830	Tb927.01.3830	glucose-6-phosphate isomerase, glycosomal (PGI)	Glucose.glycerol	0.91	0.87	0.91	0.88	1.06	1.04	1.11	1.33	1.06	0.84	0.93	0.92	0.88	0.92	0.91	1.07	0.83
Tb927.1.3840	Tb927.01.3840	hypothetical protein, conserved	ZUnknown	1.08	1.01	1.07	0.99	1.08	1.06	1.08	1.53	1.15	1.05	1.13	1.05	1.02	1.1	1.06	1.04	0.99
Tb927.1.3850	Tb927.01.3850	Sec61 beta family and TM domain	Vesicular.transport	1.81	1.57	1.53	1.49	1.51	1.54	1.8	2.36	1.58	1.71	1.75	1.43	1.57	1.47	1.45	1.62	1.47
Tb927.1.3860	Tb927.01.3860	hypothetical protein, conserved	ZUnknown	1.16	1.15	1.19	1.16	0.99	1.01	1.03	1.73	1.15	1.27	1.31	1.06	1.14	1.16	1.15	1.05	1.08
Tb927.1.3880	Tb927.01.3880	Fusaric acid resistance protein-like, putative	ZUnknown	1.1	1.1	1.13	1.07	0.92	0.96	0.99	1.66	1.14	1.23	1.22	1.01	1.05	1.05	1.01	1.05	1.01
Tb927.1.3890	Tb927.01.3890	hypothetical protein	ZUnknown	1	1.05	1.1	1.01	0.95	0.96	1.3	1.6	1.36	1.17	1.26	0.95	0.98	1.04	0.91	1.21	0.99
Tb927.1.3910	Tb927.01.3910	Anaphase promoting complex subunit CDC23	Cell.cycle	1.17	1.2	1.2	1.15	0.96	1	0.99	1.85	1.16	1.4	1.33	1.09	1.17	1.2	1.17	1.29	1.15
Tb927.1.3940	Tb927.01.3940	hypothetical protein, conserved	ZUnknown	1.24	1.33	1.26	1.26	0.94	1.01	0.92	2.05	1.19	1.6	1.44	1.19	1.29	1.33	1.3	1.48	1.28
Tb927.1.3950	Tb927.01.3950	D-alanine aminotransferase (ALAT)	Mito.pathway	1.18	1.31	1.25	1.25	0.97	1.03	1.02	1.97	1.16	1.61	1.48	1.18	1.27	1.37	1.27	1.61	1.3
Tb927.1.4010	Tb927.01.4010	TbPRI2, primase 2, kDNA replication	Mito.DNA	1.15	1.31	1.2	1.2	0.92	0.95	0.95	2.04	1.25	1.61	1.45	1.15	1.25	1.34	1.26	1.58	1.27
Tb927.1.4020	Tb927.01.4020	hypothetical protein	ZUnknown	0.42	0.4	0.42	0.38	0.83	0.83	1.41	0.59	0.75	0.28	0.37	0.53	0.53	0.51	0.55	1.76	0.51
Tb927.1.4040	Tb927.01.4040	hypothetical protein, conserved	ZUnknown	0.83	0.9	0.86	0.86	0.98	0.98	1.13	1.47	1.08	0.95	1.05	0.95	0.97	0.97	0.99	1.52	0.94
Tb927.1.4050	Tb927.01.4050	ser/thr protein phosphatase with EF-Hand domains (PPEF)	Protein.phosphatase	0.91	1.02	0.94	0.95	0.96	0.98	1.04	1.61	1.12	1.19	1.16	1.07	1.08	1.12	1.1	1.44	1.04
Tb927.1.4100	Tb927.01.4100	cytochrome oxidase subunit IV (COXIV)	Mito.e.transport	0.9	1.03	0.93	0.94	0.99	0.97	1.08	1.65	1.1	1.29	1.23	1.09	1.17	1.23	1.24	1.45	1.16
Tb927.1.4140	Tb927.01.4140	Protein of unknown function (DUF1448), putative	ZUnknown	0.85	0.92	0.82	0.89	0.92	0.95	0.98	1.49	1.02	1.12	1.1	1.07	1.17	1.2	1.15	1.43	1.15
Tb927.1.4160	Tb927.01.4160	hypothetical protein, conserved	ZUnknown	0.91	1.05	0.93	0.9	0.92	0.91	0.99	1.54	1.18	1.13	1.12	1.02	1.05	1.03	0.91	1.35	0.95
Tb927.1.4180	Tb927.01.4180	leucine-rich repeat protein (LRRP)	LRRP	1.02	1.14	1.05	1.06	0.95	0.98	1.08	1.83	1.08	1.32	1.28	1.08	1.12	1.18	1.14	1.51	1.16
Tb927.1.4220	Tb927.01.4220	Ydr279p,RNaseH2 domain like,Winged Helix DNA binding	RNA.degradation	0.9	0.99	0.91	0.93	1.02	1.02	1.05	1.54	1.1	1.06	1.12	1.07	1.09	1.12	1.11	1.51	1.04
Tb927.1.4230	Tb927.01.4230	hypothetical protein, conserved	Mito.pathway	0.83	0.88	0.8	0.81	0.98	0.94	1.15	1.35	0.94	0.94	0.95	0.93	0.97	0.99	0.89	1.49	0.91
Tb927.1.4250	Tb927.01.4250	hypothetical protein, conserved	ZUnknown	0.87	0.99	0.89	0.94	0.99	0.94	1.16	1.58	0.95	1.18	1.17	1.05	1.05	1.05	1.11	1.49	1.04
Tb927.1.4280	Tb927.01.4280	hypothetical protein, conserved, African tryp specific, PTZ (tail-specific protease) domain	ZUnknown	0.85	0.95	0.83	0.83	0.9	0.93	1.11	1.57	1.03	1.16	1.14	1.03	1.09	1.13	1.06	1.45	1.07
Tb927.1.4300	Tb927.01.4300	chaperone DNAj, putative, J17	Chaperone	0.78	0.88	0.8	0.79	0.97	0.96	1.09	1.43	1.06	0.99	1.05	0.99	1.01	1.01	0.99	1.35	0.98
Tb927.1.4310	Tb927.01.4310	FAZ2 flagellar attachment zone protein	Cytoskeleton	1.06	1.28	1.09	1.15	0.95	0.96	0.92	2.1	1.25	1.65	1.45	1.21	1.34	1.42	1.34	1.33	1.38
Tb927.1.4340	Tb927.01.4340	hypothetical protein, conserved	ZUnknown	0.74	0.8	0.73	0.75	0.98	0.96	1	1.28	1.03	0.86	0.93	0.9	0.92	0.94	0.9	1.45	0.88
Tb927.1.4370	Tb927.01.4370	Putative integral membrane protein conserved region (DUF2404), putative	ZUnknown	0.8	0.85	0.83	0.82	0.95	0.89	1.19	1.42	0.94	0.96	1.01	0.92	0.94	1.02	0.99	1.49	0.93
Tb927.1.4380	Tb927.01.4380	Putative integral membrane protein conserved region (DUF2404), putative	ZUnknown	0.91	0.99	0.91	0.95	1.01	0.94	1.1	1.52	0.99	1.11	1.11	1.01	1	1.03	1.03	1.56	0.93
Tb927.1.4400	Tb927.01.4400	hypothetical protein, conserved	ZUnknown	0.86	0.95	0.88	0.85	0.96	0.99	1	1.46	1	1.01	1.01	1.01	0.99	0.94	1.01	1.64	1
Tb927.1.4410	Tb927.01.4410	hypothetical protein, conserved	ZUnknown	0.86	0.92	0.85	0.9	0.91	0.93	0.89	1.42	1.1	1.07	1.09	0.95	1	1.02	1.03	1.68	0.99
Tb927.1.4420	Tb927.01.4420	ABC transporter, putative	Transporter	0.99	1.1	1	1.03	0.9	0.91	0.98	1.76	1.11	1.29	1.27	1.07	1.1	1.19	1.1	1.65	1.1
Tb927.1.4450	Tb927.01.4450	Ion channel/Calcium-activated BK potassium channel alpha subunit, putative	ZUnknown	0.91	1	0.9	0.88	0.94	0.94	0.99	1.55	1.1	1.07	1.08	1.04	0.99	1.03	1	1.71	0.99
Tb927.1.4470	Tb927.01.4470	hypothetical protein, conserved	ZUnknown	1.04	1.21	0.99	1.1	0.94	0.95	1	1.86	1.26	1.46	1.4	1.15	1.22	1.29	1.2	1.75	1.25
Tb927.1.4480	Tb927.01.4480	WD repeat and HMG-box DNA-binding protein, putative	ZUnknown	0.9	1.02	0.89	0.91	0.91	0.89	1	1.66	1.03	1.23	1.16	1.02	1.05	1.1	1.05	1.64	1.05
Tb927.1.4490	Tb927.01.4490	acetyltransferase, putative	Lipids	0.82	0.8	0.76	0.69	1.13	1.05	1.41	1.33	1.03	0.8	0.91	0.97	1.02	1.03	0.87	2.09	0.89
Tb927.1.4500	Tb927.01.4500	SNARE associated Golgi protein, putative	ZUnknown	0.62	0.71	0.6	0.63	0.99	0.91	1.16	1.13	0.79	0.73	0.81	0.88	0.87	0.83	0.78	1.61	0.83
Tb927.1.4520	Tb927.01.4520	Zinc finger, C3HC4 type (RING finger), putative	Zinc.finger	0.89	1.05	0.93	0.94	0.93	0.93	1.03	1.71	1.04	1.27	1.19	1.08	1.14	1.17	1.11	1.4	1.11
Tb927.1.4540	Tb927.01.4540	cyclin-like F-box protein (CFB1A)	Ubiquitin.proteasome	6.02	6.84	5.52	6.01	7.72	7.45	5.3	17.56	9.87	12.32	11.43	9.71	10.41	10.73	10.5	8.91	10.03
Tb927.1.4650	Tb927.01.4650	cyclin-like F-box protein (CFB2)	Ubiquitin.proteasome	2.35	2.76	2.26	2.43	3.22	3.32	2.41	6.92	3.47	4.12	4.1	3.91	4	4.07	4.17	4.02	4
Tb927.1.4680	Tb927.01.4680	KKIP6 Kinetochore interacting protein 6	Cell.cycle	0.67	0.79	0.64	0.71	0.91	0.85	1.1	1.37	1.01	0.9	0.92	0.91	0.92	0.97	0.99	1.28	0.91
Tb927.1.4690	Tb927.01.4690	arginine N-methyltransferase (PRMT1)	Arg.methylation	0.6	0.7	0.59	0.61	1.03	0.95	1.15	1.15	0.93	0.68	0.86	0.87	0.88	0.82	0.96	1.36	0.83
Tb927.1.4700	Tb927.01.4700	hypothetical protein, conserved	ZUnknown	0.7	0.86	0.66	0.75	0.94	0.88	0.99	1.45	0.91	0.91	0.97	0.99	0.97	0.99	0.99	1.25	0.97
Tb927.1.4710	Tb927.01.4710	hypothetical protein, conserved	ZUnknown	0.54	0.66	0.49	0.53	0.96	0.92	1.19	1.09	0.85	0.65	0.73	0.87	0.82	0.84	0.89	1.21	0.85
Tb927.1.4720	Tb927.01.4720	SET domain containing protein, putative	ZUnknown	0.81	0.93	0.77	0.87	0.94	0.89	1.03	1.52	0.97	1.07	1.11	0.97	0.99	1.01	1.02	1.15	1.01
Tb927.1.4730	Tb927.01.4730	Ribonuclease H2 non-catalytic subunit (Ylr154p-like), putative	ZUnknown	0.71	0.82	0.68	0.74	1.08	0.96	1.09	1.17	1.03	0.74	0.86	0.9	0.86	0.93	0.89	1.23	0.95
Tb927.1.4740	Tb927.01.4740	FAM91 N-terminus/FAM91 C-terminus, putative	ZUnknown	0.79	0.91	0.74	0.83	0.97	0.93	1	1.48	0.96	1	1.04	1.02	0.98	1	1.01	1.11	1
Tb927.1.4760	Tb927.01.4760	Vacuolar sorting protein 39 domain 1/Vacuolar sorting protein 39 domain 2, putative	ZUnknown	0.78	0.87	0.74	0.79	0.92	0.92	1.01	1.47	0.98	0.93	1	0.98	0.97	0.96	0.96	1	0.94
Tb927.1.4780	Tb927.01.4780	Alpha/beta hydrolase domain-containing protein	Protease	0.82	0.92	0.76	0.84	0.95	0.92	1.02	1.5	0.98	0.99	1.06	0.97	1.01	1.06	1.02	1	1
Tb927.1.4800	Tb927.01.4800	hypothetical protein, conserved	ZUnknown	0.84	1.01	0.8	0.9	0.86	0.87	1	1.59	0.99	1.12	1.09	0.97	1.04	1.03	0.99	0.91	1.05
Tb927.1.4830	Tb927.01.4830	Phospholipase A1	Lipids	0.54	0.56	0.48	0.49	0.98	0.95	1.11	0.82	0.85	0.49	0.58	0.77	0.75	0.69	0.76	0.98	0.69
Tb927.1.4970	Tb927.01.4970	hypothetical protein	ZUnknown	1.17	1.07	1.05	1.03	0.88	1.06	1.01	1.7	1.4	1.13	1.26	1.12	1.06	1	0.9	0.84	1.11
Tb927.1.5000	Tb927.01.5000	hypothetical protein, conserved, possibly mitochondrial, no yeast or human match	Mito.pathway	1.01	1	0.92	0.98	1.04	1.01	1.01	1.57	1.07	1.14	1.12	1.06	1.04	1	1.04	0.85	1.01
Tb927.1.5030	Tb927.01.5030	leucine-rich repeat protein (LRRP)	LRRP	0.84	0.77	0.8	0.73	0.98	0.96	1.05	1.26	0.9	0.75	0.87	0.88	0.9	0.82	0.84	0.79	0.84
Tb927.1.5080	Tb927.01.5080	ESAG9, putative	ESAG	1.45	1.38	1.41	1.24	0.95	1.63	0.89	2.44	1.08	1.06	0.98	0.99	0.95	0.98	0.98	1.85	1.76
Tb927.1.5160	Tb927.01.5160	hypothetical protein	ZUnknown	0.58	0.53	0.56	0.45	0.49	0.86	0.72	1.11	0.63	0.55	0.62	0.74	0.59	0.63	0.56	0.73	0.78
Tb927.1.5180	Tb927.01.5180	hypothetical protein	ZUnknown	1.09	0.92	1.03	0.78	2.44	2.91	2.53	1.85	1.13	0.87	1.05	1.24	1.09	1.03	1.11	2.99	2.43
Tb927.2.950	Tb927.02.0950	paraflagellar rod protein PFC13	Cytoskeleton	20.63	19.34	18.17	17.68	27.13	27.15	20.97	27.28	26.89	22.2	35.21	26.65	23.65	23.87	25.2	33.24	22.3
Tb927.2.1380	Tb927.02.1380	leucine-rich repeat protein (LRRP)	LRRP	0.7	0.72	0.66	0.66	0.98	1.04	1.19	0.85	0.91	0.75	0.89	0.94	0.88	0.86	0.89	1.52	0.83
Tb927.2.1560	Tb927.02.1560	cyclophilin type peptidyl-prolyl cis-trans isomerase, putative (PPIase)	Chaperone	1.97	1.55	1.78	1.32	2.04	2.04	2.51	3.38	2.42	2.13	2.32	2.27	2.16	2.11	2.04	3.73	2
Tb927.2.1600	Tb927.02.1600	invariant surface glycoprotein, putative	ZUnknown	1.01	0.78	0.97	0.69	1.02	1.03	1.2	1.73	1.1	1.25	1.26	1.14	1.13	1.11	1.1	1.82	1.07
Tb927.2.1700	Tb927.02.1700	extracellular matrix structural protein, putative (ESP10)	ZUnknown	0.99	0.83	0.93	0.69	0.99	1	1.11	1.6	1.05	1.07	1.14	1.04	1.04	1.04	1.02	1.62	0.98
Tb927.2.1720	Tb927.02.1720	hypothetical protein, conserved	ZUnknown	1.2	1.05	1.18	0.83	1.11	1.19	1.15	1.85	1.33	1.19	1.41	1.23	1.18	1.23	1.22	1.9	1.14
Tb927.2.1730	Tb927.02.1730	hypothetical protein, conserved	ZUnknown	1.06	0.94	1.02	0.88	1.04	1.06	1.2	1.68	1.26	1.22	1.23	1.1	1.09	1.14	1.07	1.71	1.05
Tb927.2.1740	Tb927.02.1740	hypothetical protein, conserved	ZUnknown	1.02	0.89	0.92	0.75	1.09	1.11	1.24	1.57	1.08	0.96	1.1	1.07	1.04	0.98	1.01	1.83	0.95
Tb927.2.1760	Tb927.02.1760	hypothetical protein, conserved	ZUnknown	1.41	1.26	1.32	1.14	1.69	1.2	1.41	1.48	1.54	1.36	1.56	1.55	1.46	1.48	1.53	1.93	0.96
Tb927.2.1780	Tb927.02.1780	UDP-GlcNAc:PI a1-6 GlcNAc-transferase	Glycans	0.85	0.81	0.81	0.69	1	1	1.18	1.41	0.93	0.91	1.02	1	0.95	0.96	0.97	1.67	0.89
Tb927.2.1790	Tb927.02.1790	hypothetical protein, conserved	ZUnknown	1.01	0.9	0.95	0.8	1.16	1.17	1.54	1.58	1.04	1.08	1.14	1.18	1.04	1.14	1.04	2.08	1.03
Tb927.2.1800	Tb927.02.1800	DNA polymerase delta catalytic subunit, POLD1	DNA	0.96	0.95	0.93	0.83	0.98	1.04	1.09	1.61	1.07	1.14	1.16	1.09	1.08	1.11	1.05	1.65	1.03
Tb927.2.1810	Tb927.02.1810	transcription silencer (ISWI)	Chromatin	0.85	0.89	0.87	0.83	0.98	1	1.04	1.55	0.99	1.08	1.11	1.03	1.02	1	0.97	1.49	0.94
Tb927.2.1820	Tb927.02.1820	protein kinase, putative	Protein.kinase	0.73	0.74	0.69	0.61	1.03	1	1.15	1.23	0.88	0.77	0.84	0.95	0.91	0.9	0.87	1.44	0.82
Tb927.2.1850	Tb927.02.1850	Tetratricopeptide repeat, putative	ZUnknown	0.74	0.8	0.73	0.65	0.99	0.98	1.15	1.32	1.01	0.87	0.94	0.88	0.92	0.94	0.93	1.3	0.84
Tb927.2.1860	Tb927.02.1860	REMC2 mitochondrial RNA binding complex 1 subunit (MRB1860)	Mito.RNA	0.78	0.85	0.79	0.76	0.97	0.99	1.11	1.42	1.07	0.97	1.02	0.97	0.95	0.99	0.97	1.29	0.94
Tb927.2.1890	Tb927.02.1890	E2-like ubiquitin-conjugation enzyme (ATG3)	Ubiquitin.proteasome	0.52	0.56	0.52	0.51	0.95	0.89	1.53	0.94	0.75	0.57	0.67	0.86	0.72	0.77	0.76	1.26	0.68
Tb927.2.1920	Tb927.02.1920	ESAG5, putative	ESAG	0.76	0.83	0.73	0.77	1.01	1.07	1.14	1.43	1.03	0.84	1	0.89	0.91	0.93	0.91	1.34	0.86
Tb927.2.2020	Tb927.02.2020	ESAG3, putative	ESAG	0.7	0.72	0.66	0.65	1.03	0.99	1.14	0.83	0.92	0.83	0.87	0.91	0.89	0.9	0.88	1.27	0.86
Tb927.2.2090	Tb927.02.2090	hypothetical protein	ZUnknown	0.73	0.82	0.74	0.77	1.07	0.97	0.99	0.94	0.97	0.94	0.98	0.96	0.95	0.99	1	1.24	0.91
Tb927.2.2120	Tb927.02.2120	NEK22 protein kinase	Protein.kinase	0.6	0.66	0.61	0.61	1.04	0.94	1.18	0.75	1.03	0.73	0.77	0.98	0.89	0.86	0.97	1.29	0.8
Tb927.2.2130	Tb927.02.2130	small GTP-binding protein RAB6, putative	Vesicular.transport	0.6	0.65	0.6	0.6	0.99	0.89	1.27	0.75	1.02	0.74	0.75	0.85	0.78	0.8	0.77	1.2	0.72
Tb927.2.2140	Tb927.02.2140	hypothetical protein, conserved	ZUnknown	0.38	0.39	0.3	0.33	0.98	0.91	1.72	0.33	0.7	0.25	0.35	0.73	0.78	0.68	0.76	1.53	0.73
Tb927.2.2160	Tb927.02.2160	paraflagellar rod protein PFC11	Cytoskeleton	0.76	0.82	0.82	0.8	1.15	1.04	1.18	0.89	1.04	0.88	0.99	0.91	0.95	0.91	0.95	1.28	0.9
Tb927.2.2180	Tb927.02.2180	RRP41B exosome protein PH subunit	RNA.degradation	0.91	1.1	0.97	1	1.08	1.01	1.1	1.21	1.23	1.3	1.24	1.1	1.13	1.2	1.09	1.18	1.13
Tb927.2.2190	Tb927.02.2190	histone deacetylase 3 (DAC3 or HDAC3)	Chromatin	0.94	1.03	0.94	0.95	1.05	1	1.02	1.1	1.16	1.18	1.16	1.06	1.12	1.09	1.1	1.18	1.02
Tb927.2.2200	Tb927.02.2200	hypothetical protein, conserved	ZUnknown	0.8	0.81	0.77	0.85	1.04	1.02	1.31	0.8	1.09	0.86	0.93	1	0.98	1.01	1	1.25	0.97
Tb927.2.2210	Tb927.02.2210	hypothetical protein, conserved	Mito.pathway	0.86	0.9	0.88	0.86	1	0.94	1.11	0.93	1.11	0.98	0.99	0.99	1	0.99	0.96	1.15	0.92
Tb927.2.2220	Tb927.02.2220	hypothetical protein, conserved	ZUnknown	1.03	1.15	1.1	1.07	1.06	0.98	1.07	1.28	1.22	1.33	1.26	1.15	1.17	1.19	1.16	1.22	1.15
Tb927.2.2230	Tb927.02.2230	hypothetical protein, conserved, no domains, Kineto-specific	ZUnknown	0.85	0.86	0.84	0.79	0.99	0.92	0.99	0.92	1.1	1.01	0.92	0.96	1.04	1.03	1.05	1.3	1.03
Tb927.2.2240	Tb927.02.2240	tRNA exportin, putative,exportin-T, putative (25N14.145)	Nuclear.transport	0.98	0.98	0.97	0.95	1.04	1	1.09	1.06	1.04	1.14	1.08	1.06	1.07	1.04	1.05	1.33	1.02
Tb927.2.2260	Tb927.02.2260	ATM kinase	Signalling	0.99	1.05	1.03	1.02	0.98	0.94	0.98	1.12	1.1	1.22	1.19	1.06	1.1	1.13	1.1	1.63	1.06
Tb927.2.2270	Tb927.02.2270	hypothetical protein, conserved	ZUnknown	0.7	0.64	0.65	0.62	1.04	0.97	1.22	0.7	1.04	0.58	0.69	0.84	0.82	0.83	0.8	1.93	0.78
Tb927.2.2320	Tb927.02.2320	hypothetical protein	ZUnknown	0.19	0.16	0.21	0.18	0.77	0.7	1.47	0.17	0.32	0.06	0.16	0.37	0.35	0.4	0.38	2.09	0.41
Tb927.2.2340	Tb927.02.2340	Glycerophosphoryl diester phosphodiesterase family, putative	ZUnknown	0.89	0.93	0.92	0.92	1.01	0.97	1.11	1	0.98	1.04	1.04	0.99	1	0.99	0.99	1.6	0.95
Tb927.2.2360	Tb927.02.2360	Ankyrin repeats (3 copies)/Zinc finger, C3HC4 type (RING finger), putative	ZUnknown	0.94	1	1	0.98	1.04	1	1.09	1.06	1.04	1.07	1.07	1.03	1.05	1.05	1.05	1.49	0.99
Tb927.2.2370	Tb927.02.2370	Vps51/Vps67, putative	ZUnknown	1.09	1.08	1.11	1.05	0.96	0.96	0.98	1.15	1.09	1.2	1.17	1.05	1.1	1.11	1.07	1.4	1.05
Tb927.2.2380	Tb927.02.2380	glycosyltransferase (GlcNAc), putative	Glycans	1.03	1.03	1.05	1.04	1	0.99	0.98	1.12	1.07	1.13	1.1	1.05	1.05	1.09	1.08	1.27	1.02
Tb927.2.2390	Tb927.02.2390	hypothetical protein, conserved	ZUnknown	1.18	1.12	1.16	1.14	1	1.04	1.09	1.22	1.23	1.25	1.21	1.14	1.13	1.22	1.11	1.37	1.14
Tb927.2.2400	Tb927.02.2400	glycosyltransferase (GlcNAc), putative	Glycans	1	0.99	1.03	0.98	1.03	1.04	1.14	1.01	1.06	1.07	1.09	1.01	1.01	1.03	1.02	1.28	0.97
Tb927.2.2410	Tb927.02.2410	hypothetical protein, conserved	ZUnknown	1.11	1.18	1.2	1.16	1	1.01	0.99	1.26	1.05	1.36	1.28	1.14	1.15	1.21	1.19	1.24	1.11
Tb927.2.2430	Tb927.02.2430	CK2A2 casein kinase II	Protein.kinase	0.93	0.89	0.95	0.88	1.08	1.05	1.27	0.94	1	0.87	0.91	0.93	0.87	0.96	0.92	1.24	0.87
Tb927.2.2440	Tb927.02.2440	proteasome regulatory non-ATPase subunit 6 (RPN6)	Ubiquitin.proteasome	1.18	1.16	1.22	1.17	1.06	1.06	0.98	1.22	1.1	1.25	1.19	1.15	1.18	1.17	1.17	1.21	1.12
Tb927.2.2450	Tb927.02.2450	ribosomal RNA methyltransferase, putative (25N14.40)	rRNA.tRNA.process	1.1	1.11	1.17	1.08	1.03	1.04	1.05	1.18	1.13	1.3	1.16	1.14	1.18	1.14	1.14	1.16	1.13
Tb927.2.2460	Tb927.02.2460	SUMO-conjugating enzyme e2, UBC9	Ubiquitin.proteasome	1	0.98	1.03	0.89	1.04	1.07	1.06	1.07	1.11	0.95	0.99	1.12	1.06	0.9	1.03	1.18	1.01
Tb927.2.2470	Tb927.02.2470	RNA-editing complex protein,KREPA1 (KREPA1)	Mito.RNA	1.12	1.1	1.17	1.07	1.01	1.03	0.95	1.09	1.21	1.18	1.13	1.09	1.13	1.13	1.11	1.06	1.07
Tb927.2.2490	Tb927.02.2490	hypothetical protein	ZUnknown	0.87	0.76	0.9	0.79	1.1	1.07	1.25	0.77	0.89	0.64	0.81	0.81	0.88	0.82	0.86	1.15	0.82
Tb927.2.2500	Tb927.02.2500	hypothetical protein, conserved	ZUnknown	1.17	1.09	1.18	1.05	1.03	1.05	0.99	1.11	1.11	1.18	1.13	1.09	1.07	1.12	1.07	1.04	1.05
Tb927.2.2510	Tb927.02.2510	Mitochondrial outer membrane protein porin 1	Ions	2.1	2	2.25	1.98	1.59	2.11	2.25	2.01	2.79	2.5	2.61	2.4	2.65	2.67	2.56	1.98	2.05
Tb927.2.2530	Tb927.02.2530	hypothetical protein, conserved	ZUnknown	1.23	1.23	1.27	1.19	0.95	0.97	0.99	1.3	1.2	1.48	1.31	1.09	1.17	1.23	1.17	0.93	1.2
Tb927.2.2540	Tb927.02.2540	Ribosome biogenesis protein SLX9, putative	ZUnknown	1.36	1.28	1.44	1.23	1.08	1.11	0.91	1.37	1.42	1.38	1.34	1.18	1.22	1.28	1.26	1.02	1.23
Tb927.2.2550	Tb927.02.2550	hypothetical protein, conserved	ZUnknown	1.08	1.04	1.12	1.03	0.97	0.99	0.96	1.07	1.14	1.08	1.1	1.03	1.07	1.1	0.99	0.86	0.98
Tb927.2.2570	Tb927.02.2570	GAP2	Mito.RNA	1.06	0.91	1.09	0.94	0.94	0.92	1.23	1.01	1.07	0.88	1.01	0.88	0.8	0.81	0.79	0.84	0.74
Tb927.2.2580	Tb927.02.2580	hypothetical protein, conserved	ZUnknown	1.21	1.2	1.3	1.17	0.98	1.02	0.96	1.29	1.13	1.4	1.27	1.13	1.19	1.19	1.16	0.9	1.17
Tb927.2.2590	Tb927.02.2590	hypothetical protein, conserved	ZUnknown	1.24	1.14	1.3	1.12	1.37	1.25	1.29	1.18	1.22	1.16	1.18	1.11	1.2	1.17	1.15	1.08	1.09
Tb927.2.2650	Tb927.02.2650	hypothetical protein, conserved	ZUnknown	1.05	1.05	1.08	1.04	0.94	0.93	0.94	1.15	1.06	1.2	1.14	1.05	1.07	1.09	1.06	1.08	1.06
Tb927.2.2670	Tb927.02.2670	histone H4 variant	Chromatin	1.47	1.47	1.49	1.4	2.59	3.14	1.45	1.37	1.62	1.23	1.23	2.68	2.6	2.76	2.55	3.65	3.45
Tb927.2.2720	Tb927.02.2720	MEKK1 or FlaK protein kinase, putative	Protein.kinase	0.84	0.94	0.9	0.9	0.95	0.89	0.98	1.02	0.97	1.07	1.05	1.02	1.02	1.05	1.04	1.21	1.03
Tb927.2.2770	Tb927.02.2770	hypothetical protein, conserved	ZUnknown	0.42	0.44	0.42	0.39	0.83	0.67	1.57	0.44	0.75	0.41	0.48	0.71	0.56	0.55	0.68	1.29	0.6
Tb927.2.2830	Tb927.02.2830	hypothetical protein, conserved	ZUnknown	0.54	0.55	0.51	0.53	0.91	0.88	1.15	0.59	0.78	0.49	0.62	0.75	0.75	0.71	0.74	1.26	0.74
Tb927.2.2860	Tb927.02.2860	hypothetical protein, conserved	ZUnknown	0.79	0.89	0.83	0.84	0.92	0.88	0.97	1.03	0.96	1.05	0.99	0.98	1	1.04	1.06	1.25	1
Tb927.2.2880	Tb927.02.2880	TPR repeat/Tetratricopeptide repeat, putative	ZUnknown	0.8	0.81	0.77	0.76	1.02	0.94	0.98	0.92	1.11	0.84	0.9	0.95	0.95	0.92	0.93	1.24	0.91
Tb927.2.2900	Tb927.02.2900	ARP2/3 complex subunit, putative	Cytoskeleton	0.62	0.62	0.64	0.55	1.05	0.95	1.33	0.65	0.82	0.51	0.63	0.86	0.79	0.77	0.8	1.32	0.78
Tb927.2.2910	Tb927.02.2910	hypothetical protein, conserved	ZUnknown	0.71	0.71	0.67	0.65	0.98	0.88	1.01	0.77	0.88	0.71	0.77	0.81	0.83	0.84	0.84	1.2	0.8
Tb927.2.2920	Tb927.02.2920	UAA transporter family, putative	ZUnknown	0.65	0.67	0.66	0.6	1	0.88	1.18	0.72	0.91	0.64	0.7	0.86	0.82	0.79	0.77	1.22	0.81
Tb927.2.2940	Tb927.02.2940	MIC32	Mito.biogenesis	0.75	0.88	0.79	0.77	0.94	0.85	1.11	0.93	0.98	0.95	0.96	0.93	0.96	0.96	0.88	1.21	0.9
Tb927.2.2950	Tb927.02.2950	Nop14-like family, putative	ZUnknown	1.03	1.07	1.01	1	0.95	0.89	0.88	1.18	1.07	1.24	1.14	1.07	1.15	1.19	1.18	1.17	1.15
Tb927.2.2970	Tb927.02.2970	mitochondrial carrier protein, MCP13	Mito.transport	0.71	0.69	0.71	0.71	1.02	0.9	1.18	0.71	0.88	0.69	0.77	0.89	0.84	0.82	0.88	1.19	0.85
Tb927.2.2990	Tb927.02.2990	hypothetical protein, conserved	ZUnknown	1.08	1.12	1.09	1	0.94	0.91	0.95	1.27	1.17	1.33	1.18	1.07	1.19	1.2	1.14	1.17	1.19
Tb927.2.3000	Tb927.02.3000	hypothetical protein, conserved	ZUnknown	0.92	0.97	0.96	0.92	1	0.94	0.95	1	1.07	1.03	1.01	1.03	1.01	1.03	1.01	1.21	0.99
Tb927.2.3020	Tb927.02.3020	hypothetical protein, conserved	ZUnknown	0.97	1.02	1	0.96	1.03	0.95	0.96	1.11	1.07	1.09	1.08	1.07	1.08	1.1	1.08	1.3	1.05
Tb927.2.3030	Tb927.02.3030	ATP-dependent Clp protease subunit, heat shock protein 78 (HSP78)	Chaperone	0.88	0.94	0.9	0.9	1	0.9	1.01	1.06	1.06	1.07	1.03	1	1.02	0.99	1.05	1.24	1
Tb927.2.3080	Tb927.02.3080	fatty acid desaturase, putative,oleate desaturase, putative	Lipids	0.8	0.88	0.81	0.8	1.09	0.94	1.16	0.97	0.9	0.88	0.97	1	0.96	0.98	0.99	1.24	0.97
Tb927.2.3090	Tb927.02.3090	hypothetical protein, conserved	ZUnknown	0.18	0.13	0.16	0.14	0.58	0.45	1.37	0.15	0.38	0.08	0.15	0.3	0.26	0.28	0.27	1.05	0.29
Tb927.2.3160	Tb927.02.3160	Gar1/Naf1 RNA binding region, putative	ZUnknown	0.64	0.68	0.63	0.64	0.98	0.83	1.12	0.78	0.86	0.72	0.75	0.87	0.85	0.86	0.91	1.11	0.83
Tb927.2.3180	Tb927.02.3180	kinetoplast polyadenylation/uridylation factor 1 (KPAF1), PPR1	Mito.RNA	0.9	1.02	0.93	0.97	0.98	0.91	0.94	1.11	0.98	1.15	1.12	1.03	1.05	1.07	1.03	1.03	1.07
Tb927.2.3190	Tb927.02.3190	Got1/Sft2-like family, putative	ZUnknown	0.75	0.78	0.7	0.65	1.1	0.96	1.14	0.78	1.03	0.71	0.79	0.92	0.85	0.84	0.88	1.14	0.87
Tb927.2.3330	Tb927.02.3330	hypothetical protein	ZUnknown	0.97	1.22	0.89	1.11	0.91	0.96	0.96	1.32	1.33	1.32	1.18	1.1	1.2	1.16	1.16	1.93	1.19
Tb927.2.3340	Tb927.02.3340	hypothetical protein	ZUnknown	0.82	0.9	0.74	0.91	1.02	0.97	1.02	1.04	1.07	0.91	0.98	0.99	0.91	1.01	0.95	1.91	0.97
Tb927.2.3370	Tb927.02.3370	UDP-Gal glycosyltransferase GT3	Glycans	0.56	0.58	0.52	0.59	1.02	0.93	1.15	0.61	0.75	0.49	0.55	0.75	0.7	0.71	0.76	2.21	0.71
Tb927.2.3390	Tb927.02.3390	hypothetical protein, conserved	ZUnknown	0.79	0.92	0.73	0.85	1	0.92	1.02	1.05	1.02	1.03	0.99	0.95	1.01	1.01	0.95	2.23	1
Tb927.2.3400	Tb927.02.3400	conserved, found in PRP19 pull-down	RNA.processing	0.78	0.97	0.73	0.88	0.9	0.84	0.83	0.99	1.08	1.01	0.93	1	0.96	0.98	1.01	2.12	1.02
Tb927.2.3420	Tb927.02.3420	hypothetical protein, conserved	ZUnknown	0.8	0.89	0.72	0.95	1.29	1.17	1.23	0.86	1.28	0.87	0.86	1.07	1.01	0.94	0.97	2.67	1
Tb927.2.3480	Tb927.02.3480	Transcription elongation factor s-II, putative (TFIIS2-2)	RNA.synthesis	0.77	0.91	0.73	0.87	0.97	0.94	0.92	0.99	0.88	0.93	0.98	1.03	0.95	0.98	0.98	2.04	1.01
Tb927.2.3580	Tb927.02.3580	transcription elongation factor s-II, putative (TFIIS2-1)	RNA.synthesis	0.67	0.74	0.6	0.69	0.93	0.87	0.86	0.78	1.05	0.7	0.71	0.84	0.83	0.83	0.84	1.78	0.81
Tb927.2.3610	Tb927.02.3610	Mitochondrial ATP synthase subunit, putative	Mito.pathway	0.7	0.84	0.69	0.75	1.08	1	1.1	0.83	0.9	0.75	0.82	1.11	0.95	0.95	1.03	1.99	0.94
Tb927.2.3620	Tb927.02.3620	GTP-binding elongation factor Tu family, putative	Translation	0.75	0.9	0.73	0.84	0.98	0.88	0.91	0.94	0.9	0.89	0.89	0.93	0.93	0.92	0.96	1.73	0.95
Tb927.2.3660	Tb927.02.3660	paraflagellar rod protein PFC10	Cytoskeleton	0.84	0.92	0.8	0.88	0.97	0.86	0.92	1	0.94	1	0.96	0.97	0.98	0.97	0.97	1.52	0.99
Tb927.2.3720	Tb927.02.3720	ubiquitin-conjugating enzyme, putative	Ubiquitin.proteasome	0.61	0.61	0.57	0.61	1.01	0.87	1.02	0.68	0.83	0.52	0.69	0.7	0.74	0.77	0.76	1.35	0.71
Tb927.2.3730	Tb927.02.3730	hypothetical protein, conserved	ZUnknown	0.71	0.81	0.7	0.76	0.99	0.86	1.05	0.89	0.95	0.79	0.85	0.89	0.85	0.88	0.91	1.29	0.86
Tb927.2.3750	Tb927.02.3750	Domain of unknown function (DUF4520), putative	ZUnknown	0.8	0.92	0.82	0.88	1	0.85	1.04	1.04	0.96	1.01	1.04	0.99	1.01	1.01	1	1.22	1.02
Tb927.2.3780	Tb927.02.3780	IF2 translation initiation factor IF-2, putative	Translation	0.8	0.94	0.79	0.87	0.99	0.86	0.86	1	1.03	1.02	1.01	0.98	0.97	0.99	0.96	1.17	1
Tb927.2.3800	Tb927.02.3800	GRBC2 mRNA processing protein, putative GAP1 MRB complex protein	Mito.RNA	0.68	0.83	0.72	0.8	0.93	0.81	0.9	0.93	0.88	0.98	0.94	0.97	0.97	0.98	0.95	1.07	0.97
Tb927.2.3880	Tb927.02.3880	HNRNPH/F	RNA.processing	0.6	0.73	0.63	0.68	0.9	0.8	0.99	0.81	0.87	0.75	0.76	0.86	0.84	0.86	0.85	1.11	0.88
Tb927.2.3910	Tb927.02.3910	beta-ketoacyl synthase family protein, putative	Lipids	0.89	1.09	0.91	0.97	0.9	0.85	1.05	1.17	0.9	1.18	1.13	1.04	1.09	1.13	1.06	1.13	1.15
Tb927.2.3920	Tb927.02.3920	Complex 1 protein (LYR family), putative	ZUnknown	0.94	1.01	0.98	0.95	1.01	0.92	0.93	1.15	1.1	1.16	1.07	1.05	1.1	1.13	1.11	1.28	1.13
Tb927.2.3930	Tb927.02.3930	DNA replication licensing factor MCM3	DNA	0.83	0.88	0.82	0.86	0.95	0.86	0.95	0.92	0.96	0.91	0.88	0.93	0.94	0.93	0.92	1.24	0.94
Tb927.2.3960	Tb927.02.3960	chaperone DNAj, putative, J56	Chaperone	0.87	0.87	0.86	0.82	1.1	0.94	1.07	0.91	0.99	0.77	0.8	0.9	0.95	0.93	0.94	1.35	0.97
Tb927.2.3970	Tb927.02.3970	hypothetical protein, conserved	ZUnknown	0.73	0.73	0.67	0.76	1.02	0.91	1	0.78	1	0.66	0.75	0.86	0.8	0.76	0.83	1.36	0.78
Tb927.2.3990	Tb927.02.3990	GRIP-related Arf-binding domain containing protein, putative	ZUnknown	0.92	0.92	0.9	0.91	0.97	0.89	0.87	0.99	0.96	0.93	0.93	0.94	0.97	0.96	1	1.47	0.98
Tb927.2.4000	Tb927.02.4000	hypothetical protein, conserved	ZUnknown	0.99	1.04	1	0.98	0.97	0.9	0.89	1.09	1.01	1.07	1.03	1.02	1.05	1.05	1.04	1.59	1.05
Tb927.2.4020	Tb927.02.4020	TbNedd8-activating enzyme (TbAPPBP1)	Ubiquitin.proteasome	0.95	0.89	0.94	0.94	1.01	0.89	0.95	0.92	0.99	0.89	0.94	0.97	0.91	0.87	0.92	1.78	0.94
Tb927.2.4060	Tb927.02.4060	dynein intermediate chain IC 138	Cytoskeleton	1.04	1.07	1.07	1.06	0.94	0.92	0.89	1.1	1.06	1.12	1.05	0.98	1.02	1.05	1.04	1.79	1.05
Tb927.2.4090	Tb927.02.4090	signal recognition particle receptor beta subunit, putative	ZUnknown	1.04	1.08	1.08	1.07	1.09	1	0.98	1.05	1.12	1	1.03	1.07	1.02	1.04	0.99	1.84	1.04
Tb927.2.4110	Tb927.02.4110	mitochondrial processing peptidase alpha subunit MPP alpha	Mito.biogenesis	0.82	0.85	0.83	0.79	1.03	0.95	0.97	0.85	0.91	0.72	0.8	0.92	0.78	0.84	0.84	1.73	0.82
Tb927.2.4130	Tb927.02.4130	enoyl-CoA hydratase/Enoyl-CoA isomerase/3-hydroxyacyl-CoA dehydrogenase, putative	Lipids	0.89	0.87	0.89	0.89	1.02	0.93	0.91	0.87	0.95	0.85	0.92	0.91	0.92	0.92	0.93	1.56	0.94
Tb927.2.4140	Tb927.02.4140	hypothetical protein, conserved	ZUnknown	0.97	1	1	0.96	1	0.94	0.87	1.05	0.96	0.97	0.99	1.03	1	1	1.01	1.38	1.05
Tb927.2.4150	Tb927.02.4150	hypothetical protein, conserved	ZUnknown	0.85	0.84	0.81	0.83	1.04	0.94	1.06	0.8	0.94	0.79	0.84	0.84	0.83	0.77	0.87	1.36	0.85
Tb927.2.4160	Tb927.02.4160	hypothetical protein, conserved	ZUnknown	0.82	0.84	0.83	0.84	1.04	0.94	0.92	0.85	0.89	0.8	0.81	0.88	0.87	0.89	0.88	1.25	0.9
Tb927.2.4200	Tb927.02.4200	protein kinase, putative	Protein.kinase	0.87	0.87	0.89	0.88	0.94	0.85	0.93	0.95	0.95	0.88	0.9	0.9	0.87	0.89	0.87	1.01	0.92
Tb927.2.4210	Tb927.02.4210	glycosomal phosphoenolpyruvate carboxykinase (PEPCK)	Glucose.glycerol	1.01	1.05	1.02	1.02	0.98	0.94	0.87	1.12	1.05	1.1	1.03	1.02	1.04	1.02	1.09	0.98	1.08
Tb927.2.4240	Tb927.02.4240	GTP binding protein, putative	Mito.pathway	0.77	0.76	0.75	0.74	1.02	0.95	1.01	0.79	0.94	0.64	0.76	0.88	0.8	0.86	0.84	0.76	0.85
Tb927.2.4280	Tb927.02.4280	kinetoplastid-specific dual specificity phosphatase, putative	Phosphatase	0.86	0.9	0.88	0.85	1.02	0.9	0.93	0.93	0.95	0.9	0.89	0.94	0.93	0.92	0.93	0.75	0.94
Tb927.2.4330	Tb927.02.4330	paraflagellar rod protein PFR5	Cytoskeleton	0.84	0.88	0.87	0.86	1.04	0.95	0.98	0.91	0.9	0.83	0.87	0.96	0.91	0.92	0.94	0.79	0.93
Tb927.2.4340	Tb927.02.4340	hypothetical protein, conserved	ZUnknown	0.84	0.83	0.83	0.87	0.98	0.91	1.06	0.87	0.89	0.84	0.85	0.87	0.88	0.9	0.95	0.76	0.93
Tb927.2.4370	Tb927.02.4370	trypanothione synthetase (TRYS)	Redox	0.88	0.88	0.89	0.89	0.99	0.9	1.03	0.91	0.93	0.86	0.88	0.93	0.91	0.9	0.9	0.75	0.92
Tb927.2.4380	Tb927.02.4380	hypothetical protein, conserved	Mito.pathway	0.84	0.81	0.83	0.82	0.99	0.94	0.94	0.86	0.9	0.74	0.75	0.87	0.91	0.85	0.86	0.8	0.88
Tb927.2.4390	Tb927.02.4390	endo/exonuclease Mre11 (MRE11)	DNA	0.89	0.89	0.89	0.86	0.99	0.89	0.89	0.97	0.93	0.86	0.88	0.9	0.9	0.9	0.85	0.77	0.9
Tb927.2.4400	Tb927.02.4400	SSU ribosomal protein, mitochondrial, putative	Mito.translation	1	1.05	1.02	1.04	0.98	0.91	0.93	1.12	0.99	1.14	1.1	1.02	1.03	1.07	1.05	0.75	1.07
Tb927.2.4410	Tb927.02.4410	Eukaryotic protein of unknown function (DUF846), putative	ZUnknown	0.74	0.75	0.73	0.74	0.96	0.89	1.11	0.78	0.85	0.64	0.81	0.83	0.77	0.76	0.79	0.75	0.8
Tb927.2.4420	Tb927.02.4420	MIZ/SP-RING zinc finger, putative	ZUnknown	0.95	1.04	0.98	0.97	1.08	0.97	1.08	1.09	0.86	0.97	0.98	1.04	1.02	0.96	1.04	0.83	1.02
Tb927.2.4440	Tb927.02.4440	hypothetical protein	ZUnknown	0.45	0.41	0.38	0.39	0.75	0.72	1.21	0.39	0.68	0.27	0.35	0.47	0.47	0.42	0.47	0.88	0.51
Tb927.2.4445	Tb927.02.4445	hypothetical protein, conserved	ZUnknown	0.72	0.68	0.64	0.62	1.02	0.92	1.14	0.67	0.94	0.52	0.61	0.76	0.76	0.7	0.74	0.93	0.71
Tb927.2.4460	Tb927.02.4460	hypothetical protein, conserved	ZUnknown	0.7	0.73	0.72	0.65	1	0.92	0.98	0.7	0.69	0.66	0.69	0.81	0.8	0.79	0.83	0.79	0.8
Tb927.2.4470	Tb927.02.4470	hypothetical protein, conserved	ZUnknown	0.85	0.89	0.88	0.88	1	0.93	1	0.92	0.95	0.89	0.91	0.92	0.93	0.94	0.96	0.84	0.94
Tb927.2.4480	Tb927.02.4480	hypothetical protein, conserved	ZUnknown	0.76	0.84	0.74	0.72	1.03	0.99	1.17	0.8	1	0.74	0.73	0.91	0.88	0.87	0.91	0.98	0.89
Tb927.2.4510	Tb927.02.4510	CRK9 cdc2- like protein kinase	RNA.processing	0.92	0.97	0.94	0.93	0.98	0.92	0.89	1.03	1.01	1.01	1	1.01	0.99	0.99	1.03	0.95	0.99
Tb927.2.4520	Tb927.02.4520	hypothetical protein, conserved	ZUnknown	0.89	0.91	0.9	0.89	0.97	0.92	0.87	0.94	1	0.92	0.9	0.88	0.92	0.94	0.93	1	0.93
Tb927.2.4530	Tb927.02.4530	intraflagellar transport protein IFT43	Cytoskeleton	1.13	1.22	1.16	1.16	0.97	0.95	0.96	1.32	1.22	1.35	1.28	1.1	1.22	1.18	1.09	1.11	1.18
Tb927.2.4540	Tb927.02.4540	Small nuclear ribonucleoprotein-associated protein B (TbSmB)	RNA.processing	0.93	0.89	0.94	0.89	1.18	1.09	1.39	0.93	1.11	0.77	0.87	0.91	0.95	0.94	1.03	1.32	0.96
Tb927.2.4550	Tb927.02.4550	SPB1 rRNA methyltransferase	rRNA.tRNA.process	0.98	1	0.96	1	0.99	0.92	0.91	1.03	0.96	1.07	1	0.96	1	1.02	1.02	1.06	1.04
Tb927.2.4560	Tb927.02.4560	TBC-D2 likely GAP	Signalling	0.92	0.96	0.92	0.94	0.98	0.91	0.94	1.06	0.99	1.05	0.98	0.95	0.97	1.02	0.99	1.04	0.98
Tb927.2.4580	Tb927.02.4580	UNC119 (unc119)	Cytoskeleton	0.74	0.73	0.68	0.73	1.01	0.95	0.96	0.77	0.93	0.69	0.69	0.89	0.84	0.88	0.81	1.22	0.86
Tb927.2.4590	Tb927.02.4590	branched-chain amino acid aminotransferase, putative	Amino.acids	2.24	2.41	2.34	2.41	3.6	4.27	2.11	2.13	2.11	2.01	2.05	2.03	1.99	2.02	2.02	6.1	4.5
Tb927.2.4620	Tb927.02.4620	Transmembrane adaptor Erv26, putative	ZUnknown	0.87	0.88	0.86	0.83	1.14	1.02	1.12	0.92	0.85	0.85	0.92	0.88	0.9	0.88	0.92	1.65	0.91
Tb927.2.4650	Tb927.02.4650	hypothetical protein, conserved	ZUnknown	0.82	0.87	0.83	0.85	0.98	0.9	1.12	0.99	0.98	0.89	0.87	0.92	0.9	0.95	0.95	1.6	0.91
Tb927.2.4670	Tb927.02.4670	hypothetical protein, conserved	ZUnknown	0.64	0.69	0.64	0.65	0.96	0.89	1.17	0.7	0.86	0.63	0.7	0.74	0.76	0.73	0.76	1.75	0.76
Tb927.2.4680	Tb927.02.4680	hypothetical protein, conserved	ZUnknown	0.72	0.79	0.75	0.73	1	0.92	0.99	0.9	0.98	0.77	0.88	0.92	0.85	0.85	0.85	1.75	0.83
Tb927.2.4700	Tb927.02.4700	SDH8 succinate dehydrogenase (complex II) subunit	Mito.e.transport	0.54	0.59	0.51	0.47	0.9	0.92	1.24	0.5	0.8	0.51	0.49	0.8	0.67	0.69	0.72	2.07	0.75
Tb927.2.4710	Tb927.02.4710	TRRM1	RNA.processing	0.85	0.94	0.88	0.92	0.92	0.89	0.95	0.97	1.18	0.94	0.92	0.96	0.96	0.94	0.97	1.66	0.96
Tb927.2.4720	Tb927.02.4720	dolichyl-P-Man:GDP-Man7GlcNAc2-PP-dolichyl alpha-1,6-mannosyltransferase, putative	Glycans	0.83	0.89	0.84	0.84	0.96	0.92	0.99	0.93	0.97	0.87	0.9	0.9	0.88	0.92	0.9	1.47	0.92
Tb927.2.4740	Tb927.02.4740	mitochondrial ribosomal protein l11	Mito.translation	1.82	1.89	1.88	1.81	2.1	2.01	1.81	1.89	1.91	1.96	1.94	1.95	2.02	2.1	2.1	2.46	2.06
Tb927.2.4750	Tb927.02.4750	hypothetical protein, conserved	ZUnknown	2.18	2.25	2.19	2.12	2.17	2.02	2.17	2.34	2.02	2.35	2.29	2.15	2.11	2.32	2.24	2.45	2.27
Tb927.2.4780	Tb927.02.4780	hypothetical protein, conserved	ZUnknown	1.02	1.03	1.02	1	0.94	0.92	0.86	1.08	0.97	1.13	1.05	0.99	1.04	1.05	1.08	1.1	1.07
Tb927.2.4800	Tb927.02.4800	hypothetical protein, conserved	ZUnknown	1.1	1.13	1.15	1.12	1.01	0.97	0.9	1.15	1.11	1.2	1.13	1.07	1.06	1.11	1.15	1.07	1.09
Tb927.2.4810	Tb927.02.4810	CMF5, T. brucei components of motile flagella (TbCMF5)	Cytoskeleton	1.03	1.02	1.06	1.01	0.99	0.94	0.97	1.09	0.98	1.08	1.05	1	0.99	1.03	0.99	1.02	0.99
Tb927.2.4830	Tb927.02.4830	TFIIF-stimulated CTD phosphatase, putative	Protein.phosphatase	0.97	0.97	1.01	0.99	1.02	1.04	1.08	0.98	1.02	0.92	0.96	0.97	0.96	0.98	1.02	1.09	0.99
Tb927.2.4840	Tb927.02.4840	Vitamin K epoxide reductase family, putative	ZUnknown	0.88	0.86	0.87	0.82	1.18	1.13	1.56	0.81	1.02	0.7	0.75	0.96	0.88	0.9	0.9	1.21	0.91
Tb927.2.4850	Tb927.02.4850	Phosducin, putative	ZUnknown	1.24	1.23	1.3	1.26	1.12	1.03	1.02	1.28	1.15	1.4	1.28	1.18	1.14	1.15	1.13	1.05	1.17
Tb927.2.4870	Tb927.02.4870	kinetoplastid-specific dual specificity phosphatase, putative	Phosphatase	0.77	0.74	0.69	0.76	1.06	1.01	1.08	0.72	0.95	0.67	0.71	0.82	0.82	0.79	0.79	1.02	0.82
Tb927.2.4930	Tb927.02.4930	esterase, putative	Enzyme	0.79	0.75	0.82	0.81	0.83	0.93	1.13	0.79	0.83	0.75	0.78	0.85	0.8	0.76	0.8	1.01	0.86
Tb927.2.4950	Tb927.02.4950	hypothetical protein, conserved	ZUnknown	1.12	1.12	1.16	1.1	0.91	0.94	0.86	1.13	1.06	1.18	1.16	1.05	1.08	1.1	1.07	0.98	1.11
Tb927.2.4970	Tb927.02.4970	UV radiation resistance protein and autophagy-related subunit 14, putative	ZUnknown	1.2	1.16	1.17	1.19	0.99	0.99	0.92	1.19	1.11	1.25	1.17	1.05	1.13	1.09	1.12	1.03	1.11
Tb927.2.4980	Tb927.02.4980	EMG1/NEP1 methyltransferase, putative	ZUnknown	1.3	1.22	1.31	1.24	1.01	1.01	1.01	1.24	1.21	1.34	1.26	1.12	1.12	1.16	1.12	1.09	1.2
Tb927.2.4990	Tb927.02.4990	hypothetical protein, conserved	ZUnknown	1.19	1.16	1.25	1.15	0.93	0.99	0.86	1.16	1.09	1.26	1.18	1.12	1.08	1.13	1.1	1.01	1.13
Tb927.2.5000	Tb927.02.5000	hypothetical protein, conserved, no domains, no yeast or human match	ZUnknown	1.37	1.43	1.44	1.33	0.96	0.99	0.78	1.36	1.19	1.44	1.32	1.2	1.28	1.22	1.21	1	1.3
Tb927.2.5010	Tb927.02.5010	Meiotic cell cortex C-terminal pleckstrin homology, putative	ZUnknown	1.13	1.07	1.18	1.11	0.99	1.03	0.99	1.07	1.11	1.11	1.08	1.05	1.07	1.09	1.02	1.03	1.06
Tb927.2.5020	Tb927.02.5020	acyl-CoA oxidase, putative	Lipids	1.05	0.98	1.09	1.03	0.98	0.98	0.91	1	1.05	0.95	0.95	0.92	0.92	0.9	0.94	0.94	0.94
Tb927.2.5030	Tb927.02.5030	SPT5 transcription elongation	RNA.synthesis	1.06	1.01	1.08	1	1	1	0.93	0.97	1	0.96	1	0.91	0.96	1	0.97	0.93	0.96
Tb927.2.5040	Tb927.02.5040	MORN repeat, putative	ZUnknown	1.16	1.09	1.13	1.07	1.06	1.07	1.03	1.1	1.03	1.11	1.12	0.99	0.99	1	0.95	0.99	1.04
Tb927.2.5050	Tb927.02.5050	protein phosphatase 2C, putative	Protein.phosphatase	1.01	0.91	1.05	0.94	1.12	1.11	1.21	0.91	0.9	0.83	0.89	0.99	0.94	0.9	0.91	0.99	0.91
Tb927.2.5060	Tb927.02.5060	GTP binding protein, putative	Enzyme	0.86	0.78	0.89	0.76	1.1	1.1	1.12	0.79	0.86	0.64	0.75	0.84	0.77	0.75	0.77	1.03	0.76
Tb927.2.5070	Tb927.02.5070	hypothetical protein, conserved	ZUnknown	0.93	0.9	0.97	0.95	1.19	1.18	1.24	0.87	0.98	0.81	0.79	0.94	0.87	0.86	1.02	1.08	0.92
Tb927.2.5080	Tb927.02.5080	hypothetical protein, conserved	ZUnknown	0.87	0.78	0.85	0.79	1.04	1.02	1.09	0.77	0.85	0.68	0.78	0.87	0.79	0.81	0.81	0.98	0.82
Tb927.2.5120	Tb927.02.5120	vesicle-associated membrane protein, in Tc vacuolar proteome	Vesicular.transport	0.82	0.71	0.79	0.74	1.13	1.09	1.21	0.66	0.77	0.59	0.68	0.76	0.77	0.7	0.73	1.12	0.74
Tb927.2.5130	Tb927.02.5130	hypothetical protein, conserved	ZUnknown	0.81	0.76	0.84	0.83	1.04	1.06	1.09	0.73	0.84	0.6	0.74	0.88	0.81	0.8	0.78	1.04	0.76
Tb927.2.5140	Tb927.02.5140	hypothetical protein, conserved	ZUnknown	1.15	1.04	1.14	1.08	1.2	1.25	1.39	1.03	1.02	0.96	1.06	1.06	0.99	1.06	1.01	1.12	1.07
Tb927.2.5150	Tb927.02.5150	TPR-repeat protein, putative	ZUnknown	0.97	0.96	1.01	0.97	1.07	1.05	1.05	0.96	1.05	0.97	1.03	0.93	0.91	0.92	0.89	1.03	0.93
Tb927.2.5160	Tb927.02.5160	chaperone DNAj, putative, J2	Chaperone	1.03	0.95	0.99	0.95	1.02	1.02	1.05	0.95	1.03	0.91	0.93	0.9	0.91	0.93	0.89	1	0.9
Tb927.2.5180	Tb927.02.5180	aldo-keto reductase, putative	Enzyme	1.13	1.03	1.13	1.05	1.06	1.1	0.89	1.06	1.02	0.98	1.06	1.05	1.03	1.03	1.01	0.95	1.01
Tb927.2.5190	Tb927.02.5190	HOP2 putative homologue, involved in meiosis?	DNA	1.22	1.17	1.19	1.15	1.12	1.12	1.19	1.2	1.04	1.17	1.2	1.11	1.12	1.09	1	1.04	1.08
Tb927.2.5200	Tb927.02.5200	hypothetical protein, conserved, resembles human cholesterol esterase	Sterols	1.74	1.68	1.76	1.82	1.17	1.22	1.62	1.91	1.96	1.97	1.84	1.44	1.4	1.52	1.28	1.1	1.47
Tb927.2.5210	Tb927.02.5210	3-oxoacyl-ACP reductase, putative	Lipids	1.26	1.22	1.23	1.21	1.05	1.04	0.95	1.31	1.11	1.32	1.21	1.09	1.11	1.17	1.13	0.94	1.17
Tb927.2.5220	Tb927.02.5220	hypothetical protein, conserved	ZUnknown	1.14	1.16	1.16	1.21	1.02	1.09	1.01	1.13	1.08	1.19	1.14	1.1	1.1	1.14	1.06	0.84	1.1
Tb927.2.5230	Tb927.02.5230	protein kinase, putative	Protein.kinase	1.17	1.15	1.22	1.16	1.07	1.09	1.06	1.17	1.13	1.17	1.16	1.1	1.11	1.11	1.13	0.93	1.1
Tb927.2.5240	Tb927.02.5240	PRP19	RNA.processing	1.21	1.19	1.21	1.27	0.95	0.95	0.88	1.21	1.09	1.32	1.26	1.08	1.09	1.08	1.07	0.8	1.13
Tb927.2.5250	Tb927.02.5250	tubulin-tyrosine ligase, putative	Cytoskeleton	1.08	1.1	1.12	1.08	1.03	1.02	1.08	1.07	1.06	1.12	1.09	1.05	1.06	1.02	1.03	0.82	1.03
Tb927.2.5260	Tb927.02.5260	hypothetical protein, conserved	ZUnknown	1.18	1.17	1.15	1.2	1.02	1.1	0.92	1.06	1.22	1.14	1.05	1.06	1.16	1.24	1.08	0.82	1.23
Tb927.2.5270	Tb927.02.5270	IAD-3 inner arm dynein heavy chain	Cytoskeleton	1	1.01	0.99	1.04	0.99	1	0.97	1	1.02	1.01	1.02	0.99	1	1	1	0.81	0.99
Tb927.2.5280	Tb927.02.5280	ESP1 trans-sialidase, putative	Membrane.protein	0.94	0.99	0.96	1	1	1.02	1.09	1.06	0.97	1.05	1.04	1.01	1.04	1.02	1.03	0.81	0.99
Tb927.2.5410	Tb927.02.5410	ABC transporter, putative	Transporter	1.04	1.17	1.02	1.15	0.92	0.98	0.91	1.17	1.13	1.23	1.14	1.06	1.07	1.12	1.1	0.74	1.09
Tb927.2.5440	Tb927.02.5440	hypothetical protein, conserved	ZUnknown	1.03	1.07	1	1.08	0.95	1.01	0.88	1.1	1.09	1.14	1.13	1.07	1.06	1.09	1	0.76	1.02
Tb927.2.5480	Tb927.02.5480	hypothetical protein, conserved	ZUnknown	2.31	2.47	2.26	2.42	1.86	2.01	1.81	2.5	2.19	2.65	2.54	2.19	2.23	2.3	2.21	1.87	2.33
Tb927.2.5500	Tb927.02.5500	hypothetical protein, conserved	ZUnknown	2.66	2.88	2.64	2.79	2.05	2.17	2	2.83	2.48	3.1	2.92	2.43	2.59	2.61	2.46	2.38	2.74
Tb927.2.5530	Tb927.02.5530	POMP22	Mito.membrane	2.37	2.43	2.3	2.45	2	2.09	1.97	2.41	2.14	2.63	2.58	2.28	2.35	2.36	2.35	3.04	2.29
Tb927.2.5540	Tb927.02.5540	hypothetical protein, conserved	ZUnknown	2.39	2.4	2.27	2.38	1.88	2.08	1.86	2.24	2.11	2.4	2.31	2.03	2.08	2.13	2.06	7.05	2.11
Tb927.2.5660	Tb927.02.5660	adenylate kinase, putative (ADKA)	Nucleotides	1.02	1.05	0.99	1.02	1.01	1.09	1.13	1.04	1.02	1.05	1.07	1.1	1.05	1.09	1.09	1.06	1.02
Tb927.2.5710	Tb927.02.5710	hypothetical protein	ZUnknown	0.91	0.89	0.94	0.88	1.02	1.09	1.08	0.79	1	0.75	0.86	0.94	0.9	0.92	0.9	1.17	0.84
Tb927.2.5720	Tb927.02.5720	hypothetical protein, predicted by Mitocarta	ZUnknown	1.12	1.12	1.08	1.1	0.98	1.16	1.06	1.09	1.38	1.07	1.1	1.1	1.19	1.1	1.14	1.22	1.1
Tb927.2.5750	Tb927.02.5750	tyrosyl-DNA Phosphodiesterase (Tdp1), putative	DNA	0.88	0.85	0.83	0.84	0.99	1.05	1.05	0.84	0.94	0.76	0.86	0.92	0.84	0.86	0.91	1.37	0.87
Tb927.2.5800	Tb927.02.5800	sedoheptulose-1,7-bisphosphatase (SBPase)	Glucose.glycerol	0.88	0.89	0.9	0.9	0.94	0.92	0.99	0.9	0.94	0.89	0.97	0.94	0.95	0.92	0.98	1.65	0.92
Tb927.2.5810	Tb927.02.5810	SPT6 transcription elongation	RNA.synthesis	1.04	1.06	1.07	1.06	0.94	1	0.88	1.09	1.01	1.17	1.17	1.07	1.07	1.09	1.05	1.65	1.08
Tb927.2.5820	Tb927.02.5820	hypothetical protein, conserved	ZUnknown	1.14	1.18	1.16	1.22	0.9	0.98	0.81	1.18	1.14	1.34	1.23	1.08	1.11	1.17	1.15	1.48	1.15
Tb927.2.5830	Tb927.02.5830	hypothetical protein, conserved	ZUnknown	1.24	1.21	1.24	1.19	0.95	1.05	0.96	1.16	1.17	1.38	1.33	1.17	1.14	1.18	1.1	1.48	1.18
Tb927.2.5850	Tb927.02.5850	small nuclear ribonucleoprotein SmD2	RNA.processing	1.23	1.18	1.22	1.17	1.16	1.21	1.27	1.13	1.14	1.15	1.27	1.19	1.18	1.19	1.21	1.66	1.18
Tb927.2.5890	Tb927.02.5890	hypothetical protein, conserved	ZUnknown	1.07	1.07	1.09	1.04	0.99	1.01	0.96	1.16	1.03	1.23	1.24	1.03	1.05	1.12	1.06	1.38	1.11
Tb927.2.5900	Tb927.02.5900	hypothetical protein, conserved	ZUnknown	1.01	1.04	1.04	1.04	0.92	0.97	0.92	1.09	1.07	1.19	1.22	1.05	1.05	1.09	1.07	1.37	1.06
Tb927.2.5910	Tb927.02.5910	40S ribosomal protein S13	Ribosome	1.46	1.33	1.42	1.3	1.85	1.81	2.04	1.34	1.73	1.28	1.3	1.62	1.6	1.51	1.55	2.51	1.49
Tb927.2.5930	Tb927.02.5930	hypothetical protein, conserved	Mito.pathway	0.94	0.95	0.95	0.96	0.98	0.99	1.08	0.99	1	0.95	1.1	1.01	0.97	1	0.98	1.48	0.96
Tb927.2.5950	Tb927.02.5950	hypothetical protein, conserved	ZUnknown	0.89	0.89	0.87	0.85	1.01	0.99	0.95	0.94	0.87	0.92	0.97	0.96	0.91	0.95	0.97	1.48	0.92
Tb927.2.5970	Tb927.02.5970	hypothetical protein, conserved	ZUnknown	0.79	0.75	0.75	0.76	0.99	1	0.95	0.85	0.86	0.73	0.87	0.88	0.87	0.88	0.86	1.54	0.85
Tb927.2.5980	Tb927.02.5980	ATP-dependent Clp protease subunit, heat shock protein 104 (HSP104)	Chaperone	0.95	1.01	0.97	1	0.95	0.96	0.96	1.09	1.07	1.16	1.17	1.04	1.06	1.07	1.07	1.51	1.11
Tb927.2.6000	Tb927.02.6000	GPI phospholipase C	GPI.anchors	0.58	0.56	0.56	0.51	0.95	0.95	1.05	0.62	0.67	0.52	0.62	0.78	0.72	0.69	0.73	1.63	0.71
Tb927.2.6050	Tb927.02.6050	coatamer beta-prime subunit beta prime COP	Vesicular.transport	0.73	0.8	0.75	0.76	0.94	0.95	1.04	0.91	0.87	0.88	0.95	0.93	0.89	0.9	0.85	1.67	0.88
Tb927.2.6070	Tb927.02.6070	mitochondrial RNA binding complex 1 subunit (MRB6070)	Mito.RNA	0.75	0.84	0.78	0.8	0.96	0.98	0.98	0.95	0.95	0.91	1.02	0.96	0.92	0.92	0.92	1.75	0.95
Tb927.2.6080	Tb927.02.6080	hypothetical protein, conserved	ZUnknown	0.69	0.7	0.69	0.67	0.95	0.97	1.01	0.76	0.87	0.74	0.82	0.9	0.82	0.81	0.87	1.82	0.85
Tb927.2.6090	Tb927.02.6090	60S ribosomal protein L44	Ribosome	0.52	0.5	0.46	0.42	0.79	0.93	1.19	0.54	0.63	0.49	0.61	0.6	0.55	0.62	0.57	2.13	0.64
Tb927.2.6100	Tb927.02.6100	hypothetical protein, conserved	ZUnknown	0.7	0.71	0.67	0.7	0.91	0.93	0.92	0.82	1.01	0.76	0.86	0.82	0.85	0.86	0.85	1.91	0.82
Tb927.2.6130	Tb927.02.6130	ABC transporter, putative	Transporter	0.74	0.79	0.71	0.72	0.92	0.93	1.01	0.92	0.89	0.86	0.94	0.91	0.91	0.93	0.89	1.63	0.89
Tb927.3.580	Tb927.03.0580	leucine-rich repeat protein (LRRP)	LRRP	0.89	0.82	0.84	0.77	0.93	0.9	1.03	0.81	0.72	0.7	0.79	0.87	0.77	0.73	0.77	0.95	0.79
Tb927.3.590	Tb927.03.0590	adenosine transporter AT-E or NT12.1	Nucleotides	0.9	0.87	0.91	0.83	0.92	0.87	0.98	0.92	0.88	0.9	0.91	0.91	0.88	0.86	0.87	1.16	0.88
Tb927.3.600	Tb927.03.0600	hypothetical protein	ZUnknown	0.35	0.82	0.35	0.81	0.5	1.63	2.36	0.61	0.71	0.5	0.59	0.6	0.57	0.55	0.55	2.94	1.34
Tb927.3.610	Tb927.03.0610	N-acetyltransferase complex ARD1 subunit, putative	Enzyme	0.73	0.73	0.73	0.68	1.11	0.97	1.34	0.68	0.74	0.55	0.67	0.69	0.69	0.69	0.75	1.99	0.76
Tb927.3.620	Tb927.03.0620	ATP-dependent DEAD/H RNA helicase, putative Dbp7, ribosome biogenesis?	rRNA.tRNA.process	0.82	0.79	0.81	0.76	0.95	0.86	1	0.79	0.86	0.73	0.78	0.82	0.81	0.79	0.8	1.75	0.79
Tb927.3.630	Tb927.03.0630	hypothetical protein, conserved	ZUnknown	0.8	0.85	0.84	0.81	1.28	1.03	1.38	0.67	1.01	0.6	0.78	0.89	0.82	0.86	0.82	2.24	0.82
Tb927.3.640	Tb927.03.0640	hypothetical protein, conserved	ZUnknown	0.97	0.99	0.93	0.96	1.01	0.96	1.05	0.97	0.86	0.96	1.04	0.94	0.96	0.94	0.91	1.92	0.98
Tb927.3.650	Tb927.03.0650	hypothetical protein, conserved	ZUnknown	0.88	1.01	0.79	0.85	1.33	1.19	1.92	0.84	1.12	0.85	0.9	1.01	0.81	0.84	0.88	2.71	0.99
Tb927.3.660	Tb927.03.0660	hypothetical protein, conserved	ZUnknown	0.82	0.8	0.81	0.77	0.95	0.88	0.94	0.79	0.94	0.76	0.83	0.88	0.86	0.83	0.87	1.97	0.86
Tb927.3.670	Tb927.03.0670	hypothetical protein	ZUnknown	0.67	0.66	0.63	0.64	0.91	0.84	0.98	0.66	0.83	0.57	0.68	0.75	0.71	0.68	0.73	1.92	0.73
Tb927.3.680	Tb927.03.0680	cytochrome P450, putative	Mito.e.transport	0.79	0.81	0.79	0.8	0.9	0.81	1.14	0.83	0.81	0.8	0.87	0.86	0.84	0.79	0.81	1.96	0.84
Tb927.3.690	Tb927.03.0690	protein kinase, putative	Protein.kinase	0.67	0.7	0.69	0.66	0.92	0.87	1.02	0.74	0.87	0.6	0.71	0.78	0.75	0.73	0.77	2.12	0.75
Tb927.3.700	Tb927.03.0700	hypothetical protein, conserved, no clear yeast or human matches	ZUnknown	0.22	0.21	0.21	0.23	0.85	0.74	1.97	0.18	0.73	0.13	0.19	0.51	0.47	0.42	0.5	2.57	0.49
Tb927.3.710	Tb927.03.0710	RING-variant domain containing protein, putative	ZUnknown	0.52	0.54	0.51	0.52	0.92	0.79	1.02	0.52	0.72	0.45	0.55	0.74	0.69	0.7	0.7	2.1	0.71
Tb927.3.720	Tb927.03.0720	ZFP3	RNA.binding	0.48	0.49	0.47	0.49	0.91	0.81	1.34	0.44	0.71	0.39	0.57	0.64	0.68	0.59	0.63	2.1	0.65
Tb927.3.730	Tb927.03.0730	hypothetical protein, conserved	ZUnknown	0.58	0.64	0.6	0.59	0.91	0.78	1.03	0.66	0.61	0.61	0.61	0.73	0.72	0.75	0.78	1.84	0.73
Tb927.3.740	Tb927.03.0740	ZC3H5	RNA.binding	0.8	0.78	0.79	0.74	0.97	0.91	1.12	0.77	0.94	0.64	0.77	0.83	0.85	0.86	0.85	1.97	0.85
Tb927.3.750	Tb927.03.0750	SET domain containing protein, putative	Mito.pathway	0.82	0.78	0.8	0.78	0.94	0.84	0.98	0.84	0.89	0.78	0.84	0.85	0.81	0.8	0.82	1.82	0.81
Tb927.3.760	Tb927.03.0760	hypothetical protein, conserved	ZUnknown	0.92	0.98	0.98	0.98	0.91	0.88	0.96	1.02	0.93	1.02	1.05	0.93	0.96	0.97	0.95	1.69	0.95
Tb927.3.770	Tb927.03.0770	Mitochondrial SSU ribosomal protein, putative	Mito.translation	0.87	0.93	0.94	0.89	0.99	0.92	1.1	0.95	0.99	0.96	1.01	0.96	0.97	0.93	0.93	1.8	0.99
Tb927.3.780	Tb927.03.0780	proteasome alpha 7 subunit (TbPSA7)	Ubiquitin.proteasome	1.05	1.06	1.06	1.13	0.98	0.92	0.98	1.09	1.06	1.12	1.11	1.01	1.01	0.95	1.05	1.66	1.05
Tb927.3.790	Tb927.03.0790	ZC3H6	RNA.binding	0.94	0.98	1	0.96	0.95	0.87	0.83	1	0.97	0.96	0.99	0.98	0.99	0.9	0.9	1.63	0.97
Tb927.3.800	Tb927.03.0800	Vacuolar iron transporter VIT1	Transporter	0.92	0.86	0.89	0.84	0.96	0.91	1.14	0.86	0.89	0.78	0.88	0.85	0.81	0.79	0.83	1.51	0.82
Tb927.3.810	Tb927.03.0810	hypothetical protein, conserved	ZUnknown	1.07	1.15	1.17	1.18	0.91	0.88	0.98	1.08	1.01	1.12	1.16	1	1.04	1.02	1.04	1.46	1.07
Tb927.3.820	Tb927.03.0820	LSU ribosomal protein, mitochondrial, putative	Mito.translation	1	0.97	0.93	0.93	0.99	0.92	1.22	0.91	1	0.88	1.04	0.92	0.97	0.93	0.91	1.5	0.98
Tb927.3.830	Tb927.03.0830	flap endonuclease-1 (FEN-1), putative	DNA	0.93	0.85	0.95	0.85	0.97	0.95	1.02	0.88	0.89	0.78	0.84	0.89	0.82	0.87	0.83	1.45	0.9
Tb927.3.840	Tb927.03.0840	hypothetical protein, conserved	ZUnknown	0.88	0.85	0.89	0.78	1.03	0.94	1.11	0.81	0.87	0.71	0.79	0.85	0.82	0.78	0.76	1.41	0.83
Tb927.3.850	Tb927.03.0850	hypothetical protein, conserved	ZUnknown	0.83	0.77	0.85	0.79	0.95	0.91	0.96	0.76	0.89	0.7	0.78	0.85	0.79	0.76	0.79	1.3	0.8
Tb927.3.860	Tb927.03.0860	Acyl carrier protein, mitochondrial	Lipids	1.12	1	1.09	1	1.13	1.06	1.13	1.03	1.04	0.88	0.98	0.9	0.95	0.93	0.92	1.43	0.98
Tb927.3.870	Tb927.03.0870	SLBP2, like histone RNA hairpin binding proteins, binds to EIF4E2	RNA.binding	0.88	0.76	0.86	0.75	1	0.93	1.04	0.81	0.81	0.64	0.76	0.83	0.77	0.77	0.78	1.13	0.79
Tb927.3.880	Tb927.03.0880	Ankyrin repeats (3 copies), putative	ZUnknown	0.95	0.82	0.96	0.78	1.05	0.97	1.41	0.79	0.79	0.68	0.79	0.87	0.79	0.81	0.82	1.26	0.85
Tb927.3.890	Tb927.03.0890	hypothetical protein, conserved	ZUnknown	0.92	0.78	0.9	0.79	1.02	0.97	1.12	0.82	0.8	0.65	0.71	0.85	0.74	0.81	0.75	1.18	0.82
Tb927.3.900	Tb927.03.0900	PUB domain containing protein, putative	ZUnknown	0.9	0.83	0.9	0.81	1	0.95	1.19	0.8	0.81	0.69	0.78	0.84	0.82	0.78	0.82	1.15	0.82
Tb927.3.910	Tb927.03.0910	gamma-tubulin	Cytoskeleton	1.04	0.91	1.01	0.97	0.98	0.92	1.02	0.85	0.87	0.85	0.95	0.9	0.92	0.86	0.89	1.1	0.91
Tb927.3.920	Tb927.03.0920	hypothetical protein, conserved	ZUnknown	1.14	1.05	1.16	1.09	0.9	0.91	0.89	1.06	0.97	1.06	1.07	0.95	1	0.99	0.95	1.07	1.02
Tb927.3.930	Tb927.03.0930	OADalpha outer arm dynein heavy chain	Cytoskeleton	1.07	1.01	1.1	1.03	0.95	0.93	0.93	0.95	0.88	0.97	1	0.92	0.94	0.94	0.94	1.09	0.96
Tb927.3.940	Tb927.03.0940	Complex 1 protein (LYR family), putative	Mito.e.transport	1.19	1.11	1.11	1.18	1.04	1.05	1.24	1.01	1.19	1.02	1.02	1.13	1.03	0.94	0.96	1.26	0.99
Tb927.3.950	Tb927.03.0950	2OG-Fe(II) oxygenase superfamily, putative	Mito.pathway	1.08	1	1.06	1.01	1	0.94	0.98	0.97	0.92	0.96	1.03	0.96	1	0.98	0.98	1.09	0.99
Tb927.3.960	Tb927.03.0960	protein transport protein Sec61 gamma subunit, putative	Vesicular.transport	1.03	0.93	0.97	0.83	1.34	1.21	1.56	0.86	1.1	0.75	0.75	0.95	0.88	0.87	0.96	1.47	0.91
Tb927.3.970	Tb927.03.0970	Mitochondrial SSU ribosomal protein, putative	Mito.translation	1.15	1.25	1.19	1.18	0.96	0.96	0.92	1.19	1.04	1.22	1.18	1.05	1.11	1.11	1.11	1.08	1.14
Tb927.3.980	Tb927.03.0980	hypothetical protein, conserved	ZUnknown	1.02	1.03	1.06	1.05	0.96	0.93	0.98	1.01	0.92	1.05	1.07	0.96	0.98	0.98	0.97	1.01	1.03
Tb927.3.990	Tb927.03.0990	hypothetical protein, conserved	ZUnknown	0.98	0.96	0.95	0.96	0.96	0.92	0.9	0.95	0.88	0.9	0.9	0.94	0.91	0.89	0.9	1.03	0.91
Tb927.3.1000	Tb927.03.1000	frataxin	Mito.pathway	1.16	1.18	1.18	1.08	1.04	1.03	1.11	1.21	1.09	1.11	1.13	0.99	1.05	0.95	1.06	1.07	1.07
Tb927.3.1010	Tb927.03.1010	hypothetical protein, conserved, Trypanosoma-specific	ZUnknown	1.09	1.15	1.14	1.13	0.92	0.94	0.87	1.12	1.07	1.16	1.09	1.06	1.08	1.13	1.05	1.05	1.12
Tb927.3.1020	Tb927.03.1020	hypothetical protein, conserved	ZUnknown	0.83	0.82	0.85	0.86	0.97	0.91	1.04	0.8	0.8	0.73	0.77	0.88	0.82	0.82	0.84	0.98	0.82
Tb927.3.1030	Tb927.03.1030	RBP28	RNA.binding	0.88	0.87	0.86	0.87	0.9	0.88	0.98	0.83	0.95	0.76	0.79	0.82	0.84	0.83	0.77	0.98	0.85
Tb927.3.1070	Tb927.03.1070	RF1 Mitochondrial peptide chain release factor 1	Mito.translation	0.99	0.94	0.98	0.96	1	0.99	1.02	0.87	0.86	0.82	0.9	0.88	0.86	0.86	0.86	1.03	0.88
Tb927.3.1080	Tb927.03.1080	POMP23	Mito.membrane	0.95	0.85	0.95	0.81	1.09	1.04	1.15	0.84	1	0.66	0.78	0.92	0.82	0.79	0.82	1.14	0.88
Tb927.3.1090	Tb927.03.1090	U1-24K small nuclear ribonucleoprotein	RNA.processing	1.09	1.06	1.12	1.05	1.01	0.95	1.05	1.05	1	0.99	0.99	0.94	0.96	1.03	0.92	1.04	1
Tb927.3.1100	Tb927.03.1100	exonuclease, putative	ZUnknown	1.06	1.02	1.06	1.11	0.99	0.98	1	1.02	0.94	0.93	0.97	0.99	0.98	0.96	1.01	1.04	0.96
Tb927.3.1110	Tb927.03.1110	flagellar transport protein, putative (PIFTA1)	Cytoskeleton	1.08	1.02	1.11	1.03	0.95	0.94	0.95	1.02	0.94	1	0.96	0.9	0.96	0.95	0.97	1.02	1
Tb927.3.1120	Tb927.03.1120	Ran or RTB2	Nuclear.transport	1.03	0.96	1.09	1	1.02	0.97	1.04	0.95	0.95	0.88	0.9	0.96	0.93	0.97	1	1.08	0.96
Tb927.3.1130	Tb927.03.1130	DNA polymerase delta subunit 2, putative	DNA	1.17	1.1	1.19	1.16	0.94	0.95	1	1.1	0.97	1.05	1.03	1	0.98	0.99	1.01	0.96	1.02
Tb927.3.1140	Tb927.03.1140	Surp module, putative	ZUnknown	1.14	1.13	1.22	1.15	0.99	0.99	0.97	1.06	1	1.1	1.09	1.01	1.05	1.05	1	0.99	1.07
Tb927.3.1150	Tb927.03.1150	Conserved hypothetical ATP binding protein, putative	ZUnknown	1.01	0.93	1.05	0.92	0.99	0.94	1.08	0.84	0.91	0.76	0.87	0.89	0.86	0.84	0.9	0.96	0.88
Tb927.3.1160	Tb927.03.1160	hypothetical protein, conserved	ZUnknown	1.26	1.23	1.32	1.19	1	1.05	0.91	1.22	0.98	1.27	1.2	1.09	1.1	1.06	1.04	1.01	1.17
Tb927.3.1170	Tb927.03.1170	TAP42-like family, putative	ZUnknown	1.2	1.14	1.23	1.14	0.99	0.96	0.97	1.05	1	1.04	1.06	1	1	1.01	0.97	1.04	1.03
Tb927.3.1180	Tb927.03.1180	hypothetical protein, conserved	ZUnknown	1.09	1.09	1.16	1.1	0.93	0.92	0.9	1.01	0.96	1.08	1	0.99	1.01	1	0.98	1.01	1.03
Tb927.3.1190	Tb927.03.1190	hypothetical protein, conserved	ZUnknown	1.06	0.99	1.07	1.02	0.94	0.93	0.9	0.93	0.94	0.92	0.92	0.92	0.91	0.9	0.91	1.04	0.93
Tb927.3.1200	Tb927.03.1200	hypothetical protein, conserved	ZUnknown	1.26	1.11	1.23	1.22	1.01	1.02	1.17	1.1	0.99	1	1	1.12	1.08	1.04	1.02	1.19	1.1
Tb927.3.1210	Tb927.03.1210	protein transport protein Sec24	Vesicular.transport	1.13	1.1	1.16	1.13	0.9	0.92	0.9	1.1	0.95	1.1	1.04	0.97	1	1.04	1.01	1.12	1.03
Tb927.3.1220	Tb927.03.1220	GIY-YIG catalytic domain containing protein, putative	ZUnknown	1.14	1.15	1.15	1.16	0.87	0.87	0.83	1.08	0.94	1.2	1.11	1.01	1.02	1.08	1.01	1.16	1.08
Tb927.3.1230	Tb927.03.1230	DCL2	RNA.degradation	0.94	0.87	0.97	0.91	0.95	0.97	0.92	0.81	0.89	0.78	0.79	0.85	0.88	0.84	0.82	1.29	0.85
Tb927.3.1240	Tb927.03.1240	protein phosphatase 2A, putative	Protein.phosphatase	1.02	0.95	1.03	1	1.02	1.02	1.02	0.86	0.97	0.82	0.83	0.93	0.9	0.87	0.91	1.32	0.91
Tb927.3.1250	Tb927.03.1250	RPB10 DNA-directed RNA polymerase I subunit	RNA.synthesis	1.32	1.14	1.31	1.24	1.23	1.18	1.16	1.11	1.24	1.09	1.12	1.09	1.07	1.05	1.16	1.45	1.03
Tb927.3.1260	Tb927.03.1260	hypothetical protein, conserved	ZUnknown	1.01	0.94	1.09	0.97	1.14	1.09	1.07	0.92	0.98	0.84	0.87	1	0.93	0.98	0.9	1.4	0.96
Tb927.3.1270	Tb927.03.1270	PRP38 family, putative	ZUnknown	1.1	1.03	1.12	1.1	0.98	0.97	0.92	1.03	0.88	0.96	0.96	1.04	0.96	0.97	0.99	1.27	1.02
Tb927.3.1280	Tb927.03.1280	NPL4 family, putative	Ubiquitin.proteasome	0.97	0.92	1.01	0.96	1	1	0.96	0.83	0.96	0.79	0.84	0.89	0.9	0.84	0.87	1.27	0.9
Tb927.3.1290	Tb927.03.1290	CUL4 cullin	Ubiquitin.proteasome	1.06	1.02	1.08	1.05	0.93	0.92	0.95	0.96	0.93	0.96	0.91	0.95	0.93	0.95	0.93	1.15	0.96
Tb927.3.1300	Tb927.03.1300	hypothetical protein, conserved, no domains, no yeast or human match	Vesicular.transport	1	0.94	1.03	0.99	1.03	0.98	0.96	0.9	0.88	0.83	0.86	0.86	0.89	0.91	0.84	1.2	0.9
Tb927.3.1310	Tb927.03.1310	hypothetical protein, conserved	ZUnknown	1.11	1.11	1.16	1.15	0.95	0.94	0.93	1.05	0.92	1.08	1.04	0.99	1.02	1.04	1.01	1.08	1.06
Tb927.3.1320	Tb927.03.1320	hypothetical protein, conserved	ZUnknown	1.09	1.05	1.12	1.11	0.96	0.96	1	1.02	0.93	1	1.01	0.97	0.97	0.97	0.98	1.06	1
Tb927.3.1330	Tb927.03.1330	hypothetical protein, conserved	ZUnknown	1.16	1.17	1.23	1.2	0.96	0.96	0.92	1.15	0.99	1.17	1.1	1.05	1.08	1.08	1.08	1.03	1.14
Tb927.3.1340	Tb927.03.1340	CBP66, nuclear cap-binding complex (ZC3H7)	Nuclear.transport	1.03	1.04	1.07	1.07	0.98	0.96	0.93	1	0.9	0.98	0.95	0.99	0.97	0.95	1	1.06	1.02
Tb927.3.1350	Tb927.03.1350	hypothetical protein, conserved	ZUnknown	1.15	1.17	1.16	1.18	0.95	0.95	0.89	1.13	0.94	1.21	1.12	1.06	1.05	1.08	1.06	1.04	1.12
Tb927.3.1360	Tb927.03.1360	cytosine-specific DNA methylase, putative	DNA	1.1	1.16	1.14	1.16	0.98	0.97	1.02	1.09	0.88	1.11	1.11	0.99	1.03	1.03	1.04	1.01	1.11
Tb927.3.1370	Tb927.03.1370	40S ribosomal protein S25	Ribosome	2.05	1.98	1.97	2.01	2.07	1.85	1.94	1.95	1.89	1.97	1.75	1.84	1.95	1.99	1.9	2.1	2.01
Tb927.3.1380	Tb927.03.1380	ATP synthase subunit beta, mitochondrial (ATPB)	Mito.e.transport	1.16	1.24	1.21	1.26	1	0.99	0.91	1.18	1.07	1.21	1.18	1.07	1.11	1.12	1.17	1.06	1.18
Tb927.3.1390	Tb927.03.1390	LMBR1-like membrane protein, putative	ZUnknown	0.84	0.8	0.84	0.83	1.03	0.97	1.16	0.77	0.76	0.6	0.7	0.85	0.78	0.77	0.76	1.05	0.83
Tb927.3.1400	Tb927.03.1400	alpha-tubulin N-acetyltransferase, putative	Cytoskeleton	0.86	0.86	0.85	0.86	0.99	0.96	0.9	0.8	0.97	0.7	0.77	0.91	0.86	0.78	0.85	1.08	0.87
Tb927.3.1410	Tb927.03.1410	cytochrome oxidase subunit VII (COXVII)	Mito.e.transport	0.79	0.77	0.75	0.8	1.11	1.01	1.39	0.71	0.94	0.57	0.62	0.94	0.86	0.8	0.85	1.12	0.84
Tb927.3.1420	Tb927.03.1420	hypothetical protein, conserved, trypanosome-specific, C-terminal Kelch motif	Cytoskeleton	0.96	1.03	0.98	1.05	0.92	0.91	0.87	1.02	0.95	1.01	1.01	0.95	0.96	0.99	0.95	0.97	1.01
Tb927.3.1430	Tb927.03.1430	chaperone DNAj, putative, J46	Chaperone	0.87	0.85	0.86	0.85	0.93	0.88	0.9	0.85	0.89	0.79	0.75	0.9	0.88	0.9	0.85	0.93	0.88
Tb927.3.1440	Tb927.03.1440	AAA ATPase, putative,Spastin, putative	Enzyme	0.9	0.98	0.87	1	0.88	0.86	0.84	1	0.91	0.98	0.91	0.94	0.94	0.99	0.9	0.93	0.99
Tb927.3.1480	Tb927.03.1480	RNI-like superfamily protein, leucine-rich repeats, E-K-R-rich N-terminus	ZUnknown	0.82	0.84	0.81	0.8	1.02	0.96	1.14	0.85	0.82	0.72	0.8	0.87	0.81	0.8	0.78	1.06	0.78
Tb927.3.1490	Tb927.03.1490	leucine-rich repeat protein (LRRP)	LRRP	0.68	0.7	0.67	0.72	0.95	0.92	0.94	0.7	0.79	0.59	0.68	0.73	0.73	0.7	0.74	1.1	0.74
Tb927.3.1530	Tb927.03.1530	CorA-like Mg2+ transporter protein, putative	ZUnknown	1.27	1.38	1.25	1.43	1.38	1.3	1.41	1.35	1.18	1.37	1.35	1.36	1.33	1.37	1.3	1.68	1.44
Tb927.3.1540	Tb927.03.1540	CAAX prenyl protease 2, putative,peptidase with unknown catalytic mechanism (family U48)	Protease	0.7	0.74	0.64	0.67	0.98	0.89	1.12	0.7	0.85	0.6	0.69	0.79	0.72	0.74	0.73	1.33	0.74
Tb927.3.1550	Tb927.03.1550	Rab3 GTPase-activating protein catalytic subunit, putative	Signalling	0.74	0.79	0.68	0.76	0.92	0.86	0.98	0.83	0.83	0.74	0.8	0.85	0.8	0.8	0.86	1.31	0.84
Tb927.3.1560	Tb927.03.1560	TIF2 ttaggg binding factor interacting	DNA	0.67	0.69	0.62	0.68	0.99	0.92	1.18	0.72	0.79	0.62	0.65	0.86	0.8	0.8	0.84	1.54	0.83
Tb927.3.1570	Tb927.03.1570	protein kinase, LBPK3	Protein.kinase	0.74	0.76	0.71	0.78	0.99	0.89	1.06	0.8	0.86	0.66	0.78	0.86	0.79	0.79	0.82	1.57	0.81
Tb927.3.1580	Tb927.03.1580	hypothetical protein, conserved	ZUnknown	0.88	0.96	0.83	0.91	1.01	0.93	1.02	0.94	0.87	0.89	0.93	0.92	0.91	0.96	0.96	1.68	0.96
Tb927.3.1590	Tb927.03.1590	mitochondrial RNA binding complex 1 subunit (MRB1590)	Mito.RNA	0.87	0.99	0.86	0.97	0.93	0.88	0.87	1.01	0.93	0.97	0.99	1	0.96	0.96	0.96	1.65	1.01
Tb927.3.1600	Tb927.03.1600	Tim10/DDP family zinc finger	Mito.biogenesis	0.69	0.7	0.61	0.66	1.19	1.07	1.18	0.61	1.06	0.54	0.65	0.82	0.83	0.84	0.74	1.91	0.8
Tb927.3.1610	Tb927.03.1610	CLK kinase	Cell.cycle	0.67	0.72	0.67	0.73	0.94	0.84	0.94	0.72	0.84	0.67	0.72	0.78	0.78	0.78	0.83	1.71	0.78
Tb927.3.1620	Tb927.03.1620	ER-golgi trafficking TRAPP I complex 85 kDa subunit, putative	Vesicular.transport	0.84	0.92	0.83	0.92	0.94	0.85	0.91	0.97	0.94	0.88	0.94	0.97	0.94	0.97	0.94	1.78	0.96
Tb927.3.1630	Tb927.03.1630	CK1 casein kinase 1	Protein.kinase	0.6	0.63	0.56	0.61	0.95	0.81	0.94	0.63	0.67	0.57	0.64	0.74	0.75	0.66	0.75	1.93	0.73
Tb927.3.1640	Tb927.03.1640	hypothetical protein	ZUnknown	0.28	0.26	0.24	0.23	0.71	0.68	1.42	0.2	0.46	0.13	0.15	0.46	0.4	0.34	0.42	2.41	0.45
Tb927.3.1650	Tb927.03.1650	hypothetical protein	ZUnknown	0.33	0.3	0.31	0.3	0.78	0.71	1.27	0.32	0.59	0.15	0.26	0.56	0.5	0.5	0.53	2.37	0.53
Tb927.3.1660	Tb927.03.1660	hypothetical protein, conserved	ZUnknown	0.77	0.84	0.76	0.83	0.97	0.89	0.98	0.89	0.8	0.78	0.86	0.86	0.87	0.86	0.89	2.27	0.87
Tb927.3.1670	Tb927.03.1670	hypothetical protein, conserved	ZUnknown	0.78	0.84	0.77	0.82	0.95	0.83	0.99	0.86	0.87	0.84	0.86	0.86	0.86	0.88	0.9	2.28	0.89
Tb927.3.1680	Tb927.03.1680	eIF3F	Translation	0.72	0.78	0.73	0.75	1.06	0.93	1.04	0.84	0.88	0.72	0.79	0.82	0.89	0.84	0.9	2.63	0.89
Tb927.3.1690	Tb927.03.1690	Mitochondrial ATP synthase subunit, putative	Mito.pathway	0.71	0.67	0.63	0.66	1.08	0.89	1.09	0.64	0.88	0.53	0.57	0.79	0.74	0.69	0.82	2.92	0.77
Tb927.3.1700	Tb927.03.1700	DAG acyltransferase	Lipids	0.8	0.85	0.84	0.86	1.03	0.94	0.99	0.9	0.86	0.84	0.88	0.9	0.84	0.89	0.92	2.87	0.9
Tb927.3.1710	Tb927.03.1710	mitochondrial ribosomal protein l24	Mito.translation	0.83	0.84	0.79	0.8	1.06	0.94	1.07	0.82	0.83	0.77	0.85	0.89	0.89	0.91	0.86	2.99	0.88
Tb927.3.1720	Tb927.03.1720	hypothetical protein, conserved	Mito.pathway	0.38	0.42	0.39	0.41	1.09	0.81	1.37	0.32	0.58	0.3	0.31	0.71	0.55	0.46	0.6	3.17	0.65
Tb927.3.1730	Tb927.03.1730	hypothetical protein, conserved	Mito.pathway	0.82	0.79	0.77	0.81	1.03	0.9	1.03	0.79	0.92	0.68	0.75	0.83	0.87	0.82	0.86	3.15	0.82
Tb927.3.1740	Tb927.03.1740	hypothetical protein, conserved	ZUnknown	0.82	0.82	0.79	0.82	0.97	0.9	0.94	0.86	0.85	0.77	0.8	0.89	0.84	0.86	0.87	3.04	0.85
Tb927.3.1750	Tb927.03.1750	rev7, putative,mitotic spindle checkpoint component, Mad2-like HORMA domain	Cell.cycle	0.82	0.8	0.76	0.75	1.09	0.97	1.15	0.76	0.94	0.6	0.7	0.89	0.72	0.83	0.86	3.25	0.83
Tb927.3.1760	Tb927.03.1760	chaperone DNAj, putative, J36	Chaperone	0.94	0.96	0.93	0.91	1.03	0.94	1.07	0.98	0.83	0.97	0.9	1	0.94	0.97	0.96	3.04	1.01
Tb927.3.1770	Tb927.03.1770	leucine-rich repeat protein (LRRP)	LRRP	0.83	0.86	0.81	0.85	0.98	0.88	0.94	0.88	0.92	0.81	0.82	0.9	0.88	0.86	0.84	2.9	0.87
Tb927.3.1780	Tb927.03.1780	LSm8	RNA.processing	0.8	0.86	0.76	0.81	1.02	0.95	1.17	0.81	0.93	0.71	0.83	0.81	0.81	0.86	0.85	2.96	0.86
Tb927.3.1790	Tb927.03.1790	pyruvate dehydrogenase E1 beta subunit, putative	Mito.citric.acid.cycle	0.94	0.94	0.92	0.85	1.05	1	1.01	0.95	0.88	0.91	0.93	0.95	0.95	0.9	0.94	2.98	0.96
Tb927.3.1800	Tb927.03.1800	hypothetical protein, conserved,linked to nifurtimox efficacy and potential resistance, Arg-rich domain at C-terminus	ZUnknown	0.97	1	0.96	0.97	0.97	0.91	0.9	1.02	0.97	1	0.96	0.95	0.98	0.98	0.96	2.71	1
Tb927.3.1810	Tb927.03.1810	hypothetical protein, conserved, no domains, no yeast or human match	ZUnknown	0.9	0.89	0.87	0.94	0.98	0.92	0.84	0.94	0.92	0.91	0.91	0.92	0.91	0.86	0.93	2.62	0.88
Tb927.3.1820	Tb927.03.1820	mitochondrial RNA binding complex 1 subunit (MRB1820)	Mito.RNA	0.95	0.99	0.92	0.93	0.8	0.79	0.9	1.06	1.11	1.08	1	0.82	0.9	0.91	0.9	2.09	0.92
Tb927.3.1830	Tb927.03.1830	TbRMI1, DNA recombination and antigenic switching	DNA	0.82	0.86	0.85	0.83	0.9	0.88	0.92	0.93	0.94	0.86	0.84	0.85	0.89	0.93	0.89	2.23	0.9
Tb927.3.1840	Tb927.03.1840	3-oxo-5-alpha-steroid 4-dehydrogenase, putative	Sterols	0.75	0.74	0.77	0.72	0.96	0.81	0.97	0.73	0.7	0.7	0.7	0.83	0.87	0.82	0.83	2.06	0.82
Tb927.3.1850	Tb927.03.1850	Protein kinase domain containing protein, putative	ZUnknown	0.89	0.9	0.86	0.88	0.98	0.94	0.96	0.94	0.92	0.89	0.88	0.9	0.91	0.92	0.93	2.28	0.94
Tb927.3.1860	Tb927.03.1860	ATP-grasp domain containing protein, putative	ZUnknown	0.83	0.9	0.86	0.88	0.95	0.9	0.9	0.96	0.97	0.9	0.94	0.88	0.92	0.9	0.89	2.33	0.92
Tb927.3.1870	Tb927.03.1870	CHAP domain containing protein, putative	ZUnknown	0.85	0.91	0.92	0.87	1.01	0.93	1.01	0.91	1.13	0.84	0.96	0.9	0.88	0.89	0.91	2.56	0.92
Tb927.3.1880	Tb927.03.1880	hypothetical protein, conserved, trypanosome-specific	ZUnknown	0.86	0.89	0.9	0.89	0.93	0.9	0.95	0.98	0.94	0.95	0.91	0.92	0.93	0.92	0.92	2.43	0.95
Tb927.3.1890	Tb927.03.1890	cytochrome c oxidase assembly protein, putative	Mito.e.transport	0.92	0.88	0.86	0.81	0.92	0.93	1.02	0.94	1.06	0.82	0.88	0.82	0.85	0.88	0.89	2.7	0.87
Tb927.3.1900	Tb927.03.1900	hypothetical protein, conserved	Cytoskeleton	1.83	1.88	1.89	1.92	2.32	2.17	2.02	2.11	1.93	1.85	1.92	1.99	2.04	2.13	2.09	6.61	2.28
Tb927.3.1910	Tb927.03.1910	SLBP1, histone RNA binding domain 259-326	RNA.binding	0.89	1.01	0.94	1	0.97	0.91	1.07	1.06	0.92	1.12	1.03	1	1.02	1.04	1.02	2.59	1.08
Tb927.3.1920	Tb927.03.1920	NOT5	RNA.degradation	0.94	1.01	0.96	0.98	0.96	0.93	0.89	1.04	0.95	1.07	1.07	0.99	0.97	1.02	0.96	2.43	1
Tb927.3.1930	Tb927.03.1930	CDC40 / PRP17	RNA.processing	0.89	0.93	0.91	0.9	0.98	0.94	0.97	0.93	1.02	0.84	0.91	0.89	0.89	0.9	0.9	2.27	0.93
Tb927.3.1940	Tb927.03.1940	hypothetical protein, possible component of cytochorome oxidase complex	Mito.e.transport	0.97	1.05	1.02	1.04	1.03	1	0.85	0.99	1.02	1.05	0.99	1	0.99	1.06	0.97	2.32	1.05
Tb927.3.1960	Tb927.03.1960	hypothetical protein, conserved	ZUnknown	1.07	1.02	1.06	1.12	1.19	1.15	1.07	1.08	1.01	1.08	1.2	1.14	1.01	1.03	1.06	2.53	1.13
Tb927.3.1970	Tb927.03.1970	DNA / pantothenate metabolism flavoprotein, putative	ZUnknown	0.86	0.84	0.82	0.86	0.97	0.9	1	0.84	0.88	0.77	0.79	0.89	0.87	0.85	0.9	2.14	0.86
Tb927.3.1980	Tb927.03.1980	hypothetical protein, conserved	ZUnknown	1.04	1.01	1.06	1.01	0.96	1	1.02	0.99	0.88	0.94	1	1.07	1.04	0.97	1.02	2.25	1
Tb927.3.1990	Tb927.03.1990	Tetratricopeptide repeat, putative	ZUnknown	0.96	0.94	1.01	0.94	0.99	0.94	0.94	0.98	0.9	0.91	0.95	0.94	0.94	0.98	0.94	2.17	0.97
Tb927.3.2000	Tb927.03.2000	RBP21	RNA.binding	1.09	1.13	1.13	1.12	1.05	1.06	0.98	1.08	1.02	1.03	1.02	0.97	1.04	0.95	1.1	2.34	1.05
Tb927.3.2010	Tb927.03.2010	hypothetical protein, conserved	Mito.pathway	0.93	0.89	0.93	0.89	0.98	0.96	0.93	0.92	0.94	0.82	0.86	0.88	0.87	0.88	0.88	2.2	0.9
Tb927.3.2020	Tb927.03.2020	KIN-F kinesin	Cytoskeleton	1.02	1.04	1.09	1.02	0.96	0.97	0.94	1.04	0.93	1.05	0.99	0.93	0.97	1.03	1	2.12	1
Tb927.3.2030	Tb927.03.2030	acylphosphatase, putative	Lipids	1.17	1.08	1.13	1.15	1.2	1.16	1.15	1.05	1.43	1.08	1.06	1.26	1.08	1.09	1.06	2.56	1.11
Tb927.3.2040	Tb927.03.2040	kinesin, Kinesin-16	Cytoskeleton	1.07	1.05	1.09	1.09	0.97	0.98	0.9	1.05	1.01	1.08	1.03	0.97	1.04	1.06	1.02	1.94	1.06
Tb927.3.2050	Tb927.03.2050	hypothetical protein, conserved, no domains, poly(Q) tracts, K-specific	Mito.DNA	1.01	1	1.03	1.03	0.91	0.92	0.88	1	1.03	0.96	0.96	0.93	0.97	0.96	0.94	1.69	0.99
Tb927.3.2060	Tb927.03.2060	protein kinase, putative	Protein.kinase	0.96	0.9	0.94	0.91	0.95	0.98	0.97	0.92	0.95	0.83	0.83	0.91	0.89	0.89	0.86	1.44	0.9
Tb927.3.2070	Tb927.03.2070	hypothetical protein, conserved	ZUnknown	1.07	1.04	1.1	1.02	0.96	0.98	0.89	1.06	1	1.01	1	1.01	1.02	0.98	0.99	1.35	1.04
Tb927.3.2080	Tb927.03.2080	hypothetical protein, conserved	Mito.pathway	1.02	0.98	1.09	0.98	1.1	1.03	1.16	1.02	1.09	0.91	0.92	0.98	0.95	0.95	0.97	1.39	0.96
Tb927.3.2090	Tb927.03.2090	aminopeptidase P1, putative,metallo-peptidase, Clan MG, Family M24	Protease	1.06	1.03	1.09	1.06	0.97	0.96	0.92	1.07	0.97	1.12	1.05	1.01	1.01	1.03	1.02	1.18	1.04
Tb927.3.2100	Tb927.03.2100	hypothetical protein, conserved	ZUnknown	1.04	1	1.05	0.96	1.07	1.08	1.03	0.92	1.07	0.86	0.9	0.94	0.97	0.94	0.98	1.36	0.99
Tb927.3.2110	Tb927.03.2110	TFIIF-stimulated CTD phosphatase, putative	Protein.phosphatase	1.13	1.07	1.13	1.16	1.02	1.02	1	1.11	1.07	1.08	1.06	1.06	1.04	1.08	1.07	1.31	1.07
Tb927.3.2120	Tb927.03.2120	hypothetical protein, conserved	ZUnknown	1.06	0.98	1.08	1	1.07	1.05	1.05	1.03	1.03	0.93	0.99	1	0.95	0.97	0.97	1.37	0.99
Tb927.3.2130	Tb927.03.2130	RNA pseudouridylate synthase, putative	Mito.pathway	1.14	1.12	1.18	1.1	0.97	1.01	0.9	1.08	1.08	1.11	1.03	1	1.05	1.03	1.04	1.32	1.04
Tb927.3.2140	Tb927.03.2140	Transcription activator SNF2PH	RNA.synthesis	1.12	1.06	1.18	1.08	0.99	0.98	0.98	1.06	0.98	1.08	1.04	1	1.01	1.03	1.03	1.35	1.03
Tb927.3.2150	Tb927.03.2150	protein phosphatase 2C, putative	Protein.phosphatase	1.2	1.17	1.23	1.15	1.01	1.03	0.97	1.09	1.06	1.17	1.08	1.02	1.03	1.04	1	1.42	1.1
Tb927.3.2160	Tb927.03.2160	Rieske-like [2Fe-2S] domain containing protein, putative	ZUnknown	1.1	1.03	1.14	1.05	0.99	0.97	1	1.06	0.97	1.05	1.07	0.98	1	0.96	0.94	1.42	1.04
Tb927.3.2170	Tb927.03.2170	EF2 translation elongation factor EF-2, putative	Translation	1.12	1.08	1.18	1.07	0.97	0.99	0.96	1.08	1.04	1.06	1.01	1.02	1.05	1.06	1.02	1.48	1.06
Tb927.3.2180	Tb927.03.2180	Mitochondrial ATP synthase subunit, putative	Mito.pathway	1.23	1.08	1.32	1.06	1.17	1.15	1.09	1.09	1.01	1.02	1.11	1.04	1.08	1	1.04	1.78	1.07
Tb927.3.2190	Tb927.03.2190	RNA triphosphatase (TbCET1) forms CAP0 on SL	RNA.processing	1.21	1.12	1.25	1.1	1.11	1.1	0.97	1.2	1.16	1.13	1.2	1.13	1.11	1.12	1.04	1.65	1.09
Tb927.3.2200	Tb927.03.2200	TPR repeat, putative	ZUnknown	1.25	1.15	1.26	1.13	1.04	1.04	1.01	1.19	1.05	1.13	1.07	1.13	1.09	1.15	1.14	1.52	1.16
Tb927.3.2210	Tb927.03.2210	KIF-1 binding protein C terminal, putative	ZUnknown	1.02	0.91	1.06	0.95	1.04	1.04	1.04	0.86	0.9	0.85	0.87	0.96	0.9	0.89	0.89	1.45	0.9
Tb927.3.2220	Tb927.03.2220	eIF3j	Translation	1.21	1.08	1.24	1.11	1.15	1.13	1.12	1.12	1.15	0.99	1.03	1.08	1.09	1.01	0.97	1.5	1.08
Tb927.3.2230	Tb927.03.2230	succinyl-CoA synthetase alpha subunit, putative	Mito.citric.acid.cycle	1.04	0.94	1.08	0.97	1.11	1.08	1.12	0.95	0.95	0.87	0.95	1.04	0.9	0.94	0.98	1.43	0.95
Tb927.3.2240	Tb927.03.2240	BRO1-like domain containing protein, putative	ZUnknown	0.88	0.72	0.87	0.77	1.08	1.06	1.08	0.74	0.89	0.68	0.73	0.84	0.74	0.8	0.83	1.43	0.77
Tb927.3.2250	Tb927.03.2250	hypothetical protein, conserved	ZUnknown	1.05	0.9	1.01	0.92	1.11	1.05	1.15	0.94	0.96	0.76	0.86	0.89	0.87	0.89	0.84	1.52	0.86
Tb927.3.2260	Tb927.03.2260	Mitochondrial SSU ribosomal protein, putative	Mito.translation	0.88	0.78	0.92	0.82	1.1	1.07	1.14	0.74	1.02	0.6	0.73	0.86	0.79	0.77	0.85	1.47	0.8
Tb927.3.2270	Tb927.03.2270	hypothetical protein, conserved	ZUnknown	1.01	0.91	1	0.84	1	1.04	1.05	0.87	0.95	0.79	0.88	0.96	0.89	0.95	0.93	1.35	0.86
Tb927.3.2280	Tb927.03.2280	vacuolar sorting protein 33 , putative	Lysosome	0.9	0.78	0.89	0.83	1.05	1.03	1.11	0.75	0.87	0.64	0.72	0.86	0.8	0.8	0.77	1.38	0.81
Tb927.3.2290	Tb927.03.2290	chaperone DNAj, putative, J32	Chaperone	1.03	0.93	0.96	0.93	1.05	1.06	0.96	0.92	1.03	0.87	0.89	0.95	0.92	0.9	0.9	1.42	0.91
Tb927.3.2300	Tb927.03.2300	DNL zinc finger, putative	Mito.pathway	1.12	0.94	1.11	1.03	1.06	1.02	1.09	1.01	1.15	0.88	0.99	1.03	0.97	0.99	0.92	1.43	0.98
Tb927.3.2310	Tb927.03.2310	flagellar component,PACRGA	Cytoskeleton	1.15	1.01	1.1	1.05	1.02	1.01	1.08	1.02	1.05	0.96	1	1.02	0.99	0.96	1	1.3	1
Tb927.3.2320	Tb927.03.2320	COP9 signalosome complex subunit 2, putative	Vesicular.transport	1.14	1.08	1.15	1.12	1.05	1.04	1.09	1.12	0.96	1.06	1.07	1.05	1.03	1.09	0.99	1.33	1.06
Tb927.3.2330	Tb927.03.2330	KKT17 Kinetochore protein	Cell.cycle	1.06	0.96	1.05	1.02	1.01	1.02	0.93	1	1.07	0.98	0.98	0.99	0.97	0.98	0.97	1.35	0.97
Tb927.3.2340	Tb927.03.2340	PEX2 peroxin-2,glycosome import protein (gim1)	Glycosome	1.02	0.93	1.01	0.97	1.08	1.06	1.14	0.96	1.02	0.96	0.96	0.98	0.97	0.91	0.96	1.4	0.96
Tb927.3.2350	Tb927.03.2350	hypothetical protein, conserved	ZUnknown	0.89	0.82	0.92	0.8	1.07	1.06	1.13	0.86	1.04	0.66	0.79	0.9	0.84	0.79	0.79	1.38	0.8
Tb927.3.2360	Tb927.03.2360	hypothetical protein, conserved	ZUnknown	1.06	1.07	1.13	1.03	1.05	1.04	1.03	1.09	1.11	1.05	1.07	1.08	1.06	1.09	1.07	1.39	1.08
Tb927.3.2370	Tb927.03.2370	hypothetical protein, conserved	Mito.pathway	0.84	0.73	0.8	0.73	1.05	0.95	0.99	0.79	0.93	0.68	0.69	0.86	0.77	0.69	0.84	1.49	0.82
Tb927.3.2380	Tb927.03.2380	hypothetical protein, conserved	ZUnknown	0.85	0.81	0.9	0.77	1.13	1.06	1.33	0.76	1.28	0.62	0.73	0.87	0.9	0.88	0.78	1.52	0.88
Tb927.3.2390	Tb927.03.2390	hypothetical protein, conserved	ZUnknown	0.88	0.82	0.87	0.8	1	0.93	1.12	0.86	0.98	0.77	0.8	0.87	0.83	0.81	0.8	1.35	0.83
Tb927.3.2400	Tb927.03.2400	palmitoyl acyltransferase 10, putative	Lipids	0.9	0.96	0.92	0.92	1.02	1	1.18	0.92	0.86	0.9	0.94	0.97	0.95	0.93	0.94	1.47	0.95
Tb927.3.2410	Tb927.03.2410	PEX10 peroxisome assembly protein	Glycosome	0.95	0.85	0.88	0.92	0.97	0.97	1	0.92	1.02	0.87	0.87	0.91	0.91	0.96	0.93	1.48	0.94
Tb927.3.2420	Tb927.03.2420	Microsomal signal peptidase 12 kDa subunit (SPC12), putative	ZUnknown	1.01	0.94	0.98	0.97	1.12	1.07	1.22	0.99	0.97	0.86	0.91	0.89	0.99	1.03	1.02	1.71	0.99
Tb927.3.2430	Tb927.03.2430	Vacuolar sorting protein 9 (VPS9) domain containing protein, putative	ZUnknown	0.9	0.93	0.9	0.92	0.98	0.97	1	0.96	0.95	0.92	0.91	0.97	0.95	0.96	0.99	1.51	0.92
Tb927.3.2440	Tb927.03.2440	AEK1	Protein.kinase	0.7	0.69	0.68	0.67	1.05	1.03	1.07	0.74	0.68	0.58	0.69	0.87	0.76	0.74	0.8	1.73	0.77
Tb927.3.2450	Tb927.03.2450	hypothetical protein, conserved	ZUnknown	0.44	0.39	0.42	0.4	0.95	0.82	1.59	0.39	0.72	0.23	0.35	0.58	0.55	0.6	0.62	1.81	0.55
Tb927.3.2460	Tb927.03.2460	hypothetical protein, conserved	ZUnknown	0.77	0.76	0.76	0.78	1.07	1	1.2	0.73	0.8	0.72	0.73	0.87	0.8	0.78	0.84	1.8	0.84
Tb927.3.2470	Tb927.03.2470	PUF8	rRNA.tRNA.process	0.69	0.73	0.7	0.76	1.03	0.97	0.98	0.74	0.83	0.68	0.73	0.87	0.82	0.83	0.88	1.88	0.8
Tb927.3.2480	Tb927.03.2480	Arv1-like family, putative	ZUnknown	0.62	0.64	0.61	0.64	1.02	1.03	1.32	0.62	0.82	0.59	0.65	0.88	0.78	0.89	0.77	1.77	0.79
Tb927.3.2490	Tb927.03.2490	P-loop nucloside phosphate hydrolase, PH domain-like	RNA.degradation	0.8	0.84	0.78	0.82	0.99	0.96	1.03	0.92	0.99	0.83	0.84	0.96	0.92	0.92	0.9	1.63	0.88
Tb927.3.2550	Tb927.03.2550	hypothetical protein, conserved	ZUnknown	3.12	3.89	3.49	3.76	2.87	2.25	2.53	2.46	3.7	2.8	3.09	3.15	2.99	2.93	2.97	3.28	1.83
Tb927.3.2560	Tb927.03.2560	hypothetical protein, conserved	ZUnknown	3.55	4.42	4.02	4.3	3.28	2.56	2.66	2.81	4.22	3.21	3.59	3.66	3.47	3.43	3.43	3.72	2.1
Tb927.3.2580	Tb927.03.2580	Fam5 cell surface protein	Membrane.protein	3.07	3.76	3.28	3.7	2.71	2.29	1.98	2.62	3.64	2.9	3.08	3.06	2.98	2.84	2.99	3.35	1.96
Tb927.3.2590	Tb927.03.2590	hypothetical protein	ZUnknown	0.59	0.63	0.58	0.68	0.75	0.77	0.86	0.73	0.71	0.69	0.7	0.79	0.72	0.71	0.77	1.15	0.72
Tb927.3.2600	Tb927.03.2600	ATP-dependent DEAD/H RNA helicase, putative, no clear yeast homologue	RNA.helicase	0.95	1.04	0.96	1.06	0.95	1.02	0.96	1.08	1.07	1.15	1.1	1.06	1.05	1.08	1.03	1.61	1.05
Tb927.3.2610	Tb927.03.2610	GPI inositol deacylase 2 (GPIdeAc2)	GPI.anchors	0.89	0.91	0.88	0.93	0.95	1.01	1.07	0.95	0.97	0.94	0.93	0.94	0.93	0.95	0.94	1.61	0.94
Tb927.3.2620	Tb927.03.2620	hypothetical protein, conserved	ZUnknown	0.96	1.02	0.97	1.03	0.95	1.02	0.95	1.05	1.03	1.1	1.06	1.03	1.02	1.04	1	1.43	1.03
Tb927.3.2630	Tb927.03.2630	hypothetical protein, conserved	ZUnknown	1.05	1.06	1.02	1.1	0.97	1.03	1.03	1.12	1.04	1.13	1.09	1.03	1.08	1.08	1.05	1.29	1.08
Tb927.3.2640	Tb927.03.2640	hypothetical protein, conserved	ZUnknown	0.98	0.99	0.92	1.01	0.99	1.08	0.98	1.02	1.11	1	0.98	1.03	0.98	0.97	1.01	1.2	0.96
Tb927.3.2650	Tb927.03.2650	cytochrome c oxidase copper chaperone, putative	Mito.e.transport	1.08	0.94	0.99	0.99	1.29	1.42	1.52	0.98	1.23	0.75	0.91	0.94	0.96	1.03	1.02	1.64	0.97
Tb927.3.2660	Tb927.03.2660	TatD related DNase, putative	ZUnknown	1.12	1.19	1.13	1.18	0.93	1.02	0.94	1.29	1.06	1.33	1.19	1.13	1.16	1.23	1.15	1.17	1.2
Tb927.3.2670	Tb927.03.2670	hypothetical protein, conserved	Mito.pathway	1	1.07	1	1.1	0.97	1.06	0.93	1.03	1.31	1.13	1.07	1.02	1.09	1.1	1.03	1.17	1.11
Tb927.3.2680	Tb927.03.2680	Ubiquitin-like domain containing protein, putative	ZUnknown	1.08	1.11	1.08	1.15	1.01	1.08	1.1	1.17	0.97	1.17	1.21	1.08	1.1	1.09	1.06	1.14	1.11
Tb927.3.2690	Tb927.03.2690	serine/threonine-protein kinase, putative,protein kinase, putative	Protein.kinase	1.06	1.09	1.04	1.11	0.96	1.04	0.96	1.13	1.13	1.18	1.13	1.09	1.06	1.07	1.03	1.1	1.07
Tb927.3.2700	Tb927.03.2700	hypothetical protein, conserved	ZUnknown	1.08	1.14	1.06	1.12	0.99	1.1	1.18	1.16	1.08	1.25	1.13	1.03	1.11	1.13	1.08	1.05	1.08
Tb927.3.2710	Tb927.03.2710	6-phosphofructo-2-kinase/fructose-2,6-bisphosphatase	Glucose.glycerol	0.96	1	0.98	0.97	0.98	1.07	1.05	1.03	1.04	1.03	0.99	0.98	1.03	1.05	1	1.05	1.01
Tb927.3.2720	Tb927.03.2720	hypothetical protein	ZUnknown	0.86	0.86	0.84	0.86	0.98	1.04	1.07	0.83	0.97	0.78	0.87	0.93	0.87	0.89	0.91	1.15	0.84
Tb927.3.2730	Tb927.03.2730	hypothetical protein, trypanosoma specific	ZUnknown	1.11	1.15	1.14	1.16	0.93	1.04	0.94	1.19	1.2	1.26	1.18	1.07	1.13	1.15	1.12	1.15	1.11
Tb927.3.2740	Tb927.03.2740	hypothetical protein, conserved	ZUnknown	1.23	1.25	1.24	1.32	1.04	1.12	1.02	1.29	1.31	1.46	1.36	1.21	1.26	1.24	1.25	1.34	1.25
Tb927.3.2750	Tb927.03.2750	hypothetical protein, conserved	ZUnknown	1.07	1.05	1.05	1.04	0.97	1.05	1	1.08	1.08	1.13	1.02	1.04	1.08	1.09	1.08	1.34	1.05
Tb927.3.2760	Tb927.03.2760	hypothetical protein, conserved	ZUnknown	1.06	1.07	1.07	1.03	0.92	1	1.02	1.12	1.11	1.19	1.13	1.04	1.05	1.1	1.04	1.44	1.06
Tb927.3.2770	Tb927.03.2770	hypothetical protein, conserved	ZUnknown	1.07	1.08	1.08	1.09	0.98	1.06	0.97	1.13	1.07	1.22	1.15	1.08	1.09	1.08	1.1	1.63	1.07
Tb927.3.2780	Tb927.03.2780	hypothetical protein, conserved	ZUnknown	0.99	0.97	0.99	0.97	0.94	1.01	1.01	1.03	1.04	1.02	1.04	1	1	1.04	0.99	1.69	0.98
Tb927.3.2790	Tb927.03.2790	leucine-rich repeat protein (LRRP)	LRRP	1.04	1.08	1.07	1.04	0.96	1.01	1.03	1.17	1.08	1.17	1.14	1.09	1.1	1.12	1.12	1.69	1.09
Tb927.3.2800	Tb927.03.2800	hypothetical protein	ZUnknown	0.98	0.97	0.98	0.96	0.98	1.04	1.11	1	1.13	1.01	1.05	1.01	1.04	1.02	1.03	1.79	1.02
Tb927.3.2810	Tb927.03.2810	hypothetical protein, conserved	ZUnknown	1.01	1.05	1.02	1.03	0.94	0.98	1	1.12	1.06	1.18	1.13	1.05	1.1	1.14	1.11	1.83	1.08
Tb927.3.2820	Tb927.03.2820	TFIIF-stimulated CTD phosphatase, putative	Protein.phosphatase	0.92	0.95	0.9	0.93	0.96	0.98	1.11	1.04	1.09	1.03	1.08	1.01	1.01	1.04	1.01	1.96	1.02
Tb927.3.2830	Tb927.03.2830	brix domain containing protein, putative	ZUnknown	0.92	0.91	0.93	0.9	1.02	1.02	1.21	0.99	1.1	0.96	1	1.03	1.05	1.01	1.01	2.1	1.02
Tb927.3.2840	Tb927.03.2840	inorganic pyrophosphatase, putative	Phosphatase	0.9	0.92	0.87	0.88	1.07	1.05	1.12	0.98	1.08	0.97	1.07	1.03	1.05	0.99	0.99	2.27	1.01
Tb927.3.2850	Tb927.03.2850	Got1/Sft2-like family, putative	ZUnknown	0.7	0.69	0.71	0.67	1.02	0.98	1.32	0.78	1	0.66	0.74	0.95	0.81	0.86	0.93	2.34	0.85
Tb927.3.2860	Tb927.03.2860	hypothetical protein, conserved	ZUnknown	0.8	0.85	0.78	0.78	0.99	1.01	1.14	0.89	1.13	0.81	0.87	0.97	0.93	0.91	0.98	2.22	0.89
Tb927.3.2870	Tb927.03.2870	multicopper oxidase, putative	ZUnknown	0.78	0.86	0.77	0.78	1.01	0.99	1.29	0.95	0.93	0.91	0.93	0.96	0.95	0.97	0.97	2.18	0.91
Tb927.3.2880	Tb927.03.2880	Mitochondrial ATP synthase subunit, putative	Mito.pathway	0.62	0.62	0.57	0.61	1.08	1.04	1.72	0.69	1.07	0.57	0.75	0.82	0.83	0.81	0.88	2.49	0.79
Tb927.3.2890	Tb927.03.2890	radial spoke protein RSP10, putative	Cytoskeleton	0.61	0.64	0.57	0.63	0.9	0.85	1.23	0.7	0.79	0.7	0.81	0.81	0.8	0.77	0.76	1.97	0.76
Tb927.3.2900	Tb927.03.2900	EF-2 alpha, elongation initiation factor 2 alpha subunit,	Translation	0.74	0.79	0.75	0.75	1.05	0.99	1.14	0.93	0.92	0.86	0.89	0.96	0.94	0.95	0.95	2.11	0.91
Tb927.3.2910	Tb927.03.2910	hypothetical protein, conserved	ZUnknown	0.53	0.68	0.56	0.58	0.88	0.85	1.43	0.63	1.18	0.6	0.66	0.78	0.79	0.85	0.89	1.92	0.8
Tb927.3.2920	Tb927.03.2920	hypothetical protein, conserved	ZUnknown	0.66	0.74	0.65	0.74	0.96	0.9	1.19	0.9	0.93	0.85	0.88	0.85	0.86	0.95	0.92	2.02	0.89
Tb927.3.2930	Tb927.03.2930	RBP6	RNA.binding	0.44	0.45	0.4	0.47	0.84	0.75	1.47	0.49	0.65	0.5	0.54	0.72	0.67	0.68	0.69	1.83	0.64
Tb927.3.2940	Tb927.03.2940	hypothetical protein, conserved, no clear yeast or human matches	ZUnknown	0.55	0.62	0.51	0.61	1.03	0.97	1.24	0.69	0.99	0.56	0.67	0.86	0.81	0.79	0.93	2.26	0.82
Tb927.3.2950	Tb927.03.2950	ribonuclease inhibitor- like protein LRRP-like	LRRP	0.7	0.76	0.69	0.73	0.96	0.93	1.11	0.88	0.9	0.9	0.88	0.93	0.92	0.91	0.93	2.07	0.89
Tb927.3.2960	Tb927.03.2960	inosine-adenosine-guanosine-nucleosidehydrolase (IAGNH)	Nucleotides	0.92	1	0.91	1.01	1.01	1.01	1.19	1.17	1.12	1.28	1.22	1.06	1.11	1.1	1.17	2.39	1.15
Tb927.3.2970	Tb927.03.2970	hypothetical protein, conserved	ZUnknown	0.7	0.77	0.71	0.74	0.89	0.89	1.11	0.88	1.08	0.84	0.83	0.9	0.9	0.94	0.89	2.25	0.93
Tb927.3.2980	Tb927.03.2980	mitochondrial carrier protein, MCP17	Mito.transport	0.86	0.97	0.85	0.9	0.94	0.92	1.06	1.02	1.12	1.1	1.09	1.01	0.99	1.11	1	2.31	0.99
Tb927.3.2990	Tb927.03.2990	hypothetical protein, conserved	ZUnknown	0.91	0.89	0.86	0.94	0.98	0.96	1.21	1.11	1.03	1	1.11	0.94	0.94	1.07	1.02	2.56	1.01
Tb927.3.3000	Tb927.03.3000	flagellar transport protein, putative (PIFTC3)	Cytoskeleton	0.82	0.89	0.84	0.86	1.05	1.04	1.2	1.02	1	0.98	1.04	1	1	1.05	0.99	3.02	1
Tb927.3.3010	Tb927.03.3010	hypothetical protein, conserved	ZUnknown	1.19	1.33	1.25	1.23	1.19	1.15	1.43	1.38	1.49	1.64	1.52	1.38	1.31	1.42	1.41	3.71	1.33
Tb927.3.3020	Tb927.03.3020	actin-like protein, putative	Cytoskeleton	1.05	1.13	1	1.06	0.96	0.99	1.08	1.26	1.11	1.39	1.3	1.15	1.17	1.22	1.21	3.08	1.18
Tb927.3.3030	Tb927.03.3030	BOH1, hook complex protein, resemblance to myosin	Cytoskeleton	0.83	0.93	0.86	0.89	1.01	1.02	1.2	0.98	1	1.02	1.03	0.98	0.99	1.03	1.06	3.45	1
Tb927.3.3040	Tb927.03.3040	Right handed beta helix region, putative	ZUnknown	0.85	0.92	0.84	0.83	1.03	1.04	1.35	1.08	0.94	1.04	1.13	1.05	0.98	0.99	1	3.93	1.03
Tb927.3.3050	Tb927.03.3050	hypothetical protein, conserved	ZUnknown	0.87	0.94	0.89	0.93	1.01	1	1.03	1.07	1.05	1.1	1.11	1.02	1.04	1.07	1.1	4.05	1.01
Tb927.3.3060	Tb927.03.3060	PuREBP2 (unpublished)	RNA.bindng	0.79	0.86	0.77	0.8	0.98	1	1.12	0.97	0.9	0.99	0.99	0.99	0.99	0.95	0.97	4.64	1.03
Tb927.3.3070	Tb927.03.3070	3', 5'-cyclic nucleotide phosphodiesterase, putative (PDEC)	Signalling	0.97	1.06	0.98	1.01	0.96	1	1	1.12	1.11	1.22	1.19	1.04	1.1	1.12	1.09	4.28	1.08
Tb927.3.3080	Tb927.03.3080	NEK6 protein kinase	Protein.kinase	0.81	0.86	0.87	0.86	1.06	1.03	1.13	0.94	1.01	0.92	0.98	0.98	0.95	0.97	0.95	4.29	0.92
Tb927.3.3090	Tb927.03.3090	helicase, putative	DNA	0.94	0.99	0.97	0.99	0.96	1.04	1.06	1.07	1.03	1.13	1.09	1.06	1.04	1.11	1.04	3.86	1.02
Tb927.3.3100	Tb927.03.3100	peptidyl-prolyl cis-trans isomerase NIMA-interacting 4, putative	Chaperone	0.7	0.72	0.7	0.73	1.04	1.05	1.34	0.63	1.09	0.72	0.8	0.83	0.75	0.81	0.72	4.18	0.83
Tb927.3.3110	Tb927.03.3110	Nuclear condensing complex subunits, C-term domain containing protein, putative	ZUnknown	1	1.03	1.04	1.03	0.99	1.05	1.05	1.13	1.1	1.25	1.17	1.04	1.11	1.11	1.1	3.57	1.07
Tb927.3.3120	Tb927.03.3120	hypothetical protein, conserved	ZUnknown	1	0.98	1.02	0.99	1.01	1.09	1.14	1.01	1.12	1.05	1.07	1.01	1.05	1.08	1.04	3.49	1
Tb927.3.3130	Tb927.03.3130	POMP24	Mito.membrane	1.04	1.06	1.05	1.04	0.97	1.05	1.03	1.16	1.16	1.23	1.19	1.06	1.09	1.1	1.1	2.91	1.07
Tb927.3.3140	Tb927.03.3140	hypothetical protein, conserved	ZUnknown	0.97	0.94	0.96	0.89	1.12	1.19	1.23	0.96	1.19	0.96	1.07	1.1	1.12	1.02	1.05	2.96	0.99
Tb927.3.3150	Tb927.03.3150	hypothetical protein, conserved	ZUnknown	0.95	0.97	1	0.96	1.01	1.09	1.09	1.09	1.09	1.09	1.07	1.02	1.07	1.1	1.05	2.57	1
Tb927.3.3160	Tb927.03.3160	PAP1 poly(A) polymerase. Cis-spliced. cytosolic	RNA.processing	0.8	1.02	1.03	0.77	1	1.03	1.17	1.09	1.26	1.12	1.17	0.95	0.9	0.9	0.99	2.4	0.88
Tb927.3.3170	Tb927.03.3170	hypothetical protein, conserved	Cytoskeleton	1.02	1.06	1.07	1.02	0.97	1.05	1.05	1.15	1.15	1.17	1.16	1.07	1.1	1.12	1.07	2.35	1.07
Tb927.3.3190	Tb927.03.3190	NEK7 protein kinase	Protein.kinase	0.79	0.79	0.8	0.78	0.92	0.98	1.14	0.88	0.93	0.81	0.92	0.87	0.88	0.89	0.9	2.22	0.83
Tb927.3.3200	Tb927.03.3200	Domain of unknown function (DUF4586), putative	ZUnknown	0.78	0.74	0.79	0.71	1.08	1.13	1.27	0.74	0.89	0.68	0.78	0.88	0.8	0.84	0.86	2.4	0.83
Tb927.3.3210	Tb927.03.3210	hypothetical protein	ZUnknown	0.56	0.48	0.52	0.42	0.99	1.03	1.63	0.46	0.84	0.39	0.54	0.67	0.63	0.62	0.72	2.72	0.57
Tb927.3.3220	Tb927.03.3220	CTR9, part of PAF complex	RNA.synthesis	0.93	0.93	0.96	0.92	1.01	1.06	1.08	1	1.02	1	1.02	1.02	1	1.02	1	2.21	0.96
Tb927.3.3230	Tb927.03.3230	NOL1/NOP2/sun family, putative	ZUnknown	1.05	1.08	1.11	1.09	1	1.07	1.14	1.16	1.05	1.24	1.22	1.07	1.13	1.14	1.1	2.16	1.08
Tb927.3.3240	Tb927.03.3240	hypothetical protein, conserved	ZUnknown	1.33	1.24	1.3	1.31	1.37	1.44	1.76	1.41	1.45	1.33	1.47	1.29	1.34	1.28	1.4	2.92	1.29
Tb927.3.3250	Tb927.03.3250	hypothetical protein, conserved	ZUnknown	1.19	1.26	1.22	1.26	0.98	1.08	1.07	1.39	1.24	1.56	1.48	1.21	1.28	1.33	1.28	2.31	1.33
Tb927.3.3260	Tb927.03.3260	hypothetical protein, conserved, kinetoplastid-specific, poly(E) repeats	ZUnknown	1.2	1.2	1.2	1.18	0.92	0.99	1.43	1.23	1.01	1.33	1.23	1.04	1.02	1.15	1.08	2.1	1.07
Tb927.3.3270	Tb927.03.3270	ATP-dependent phosphofructokinase (TbPFK)	Glucose.glycerol	1.15	1.17	1.18	1.13	0.96	1.07	0.97	1.33	1.22	1.41	1.3	1.13	1.24	1.3	1.23	2.4	1.23
Tb927.3.3280	Tb927.03.3280	vacuolar protein sorting-associated protein 4, putative (VPS4)	Lysosome	0.98	0.96	1	0.96	1	1.1	1.1	1.09	1.11	1.03	1.08	1.09	1.08	1.09	1.06	2.53	1
Tb927.3.3290	Tb927.03.3290	protein kinase, putative	Protein.kinase	0.94	0.92	1	0.88	1.08	1.13	1.22	1	0.98	1.05	1.06	1.02	1.02	1.03	1.07	2.63	0.97
Tb927.3.3300	Tb927.03.3300	FAZ19 flagellar attachment zone protein	Cytoskeleton	1.02	0.98	1.02	0.99	0.95	1.06	0.96	1.09	1.18	1.12	1.1	1.05	1.08	1.1	1.07	2.47	1.03
Tb927.3.3310	Tb927.03.3310	60S ribosomal protein L13	Ribosome	1.96	1.84	1.95	1.88	2.04	2.2	2.03	1.99	2.37	2.01	2.01	2.11	2.06	2.08	2.04	4.8	2.02
Tb927.3.3330	Tb927.03.3330	HSP20 heat shock protein 20, putative	Mito.biogenesis	1.03	0.96	1.04	0.98	1.14	1.25	1.55	1.12	1.18	0.98	1.03	0.96	1.06	1.05	1	2.73	0.97
Tb927.3.3340	Tb927.03.3340	3', 5'-cyclic nucleotide phosphodiesterase, putative (PDED)	Lipids	0.93	0.9	0.96	0.9	1.03	1.12	1.15	1	1.06	0.97	1.02	0.98	0.97	1	0.95	2.27	0.94
Tb927.3.3350	Tb927.03.3350	hypothetical protein, conserved	ZUnknown	1.04	1.1	1.14	1.05	0.95	1.07	1.1	1.21	1.23	1.31	1.18	1.09	1.11	1.14	1.1	1.94	1.11
Tb927.3.3360	Tb927.03.3360	acyltransferase, putative	Lipids	1	0.97	1.04	1.01	1.06	1.14	1.27	1.06	1.17	1.08	1.1	1.01	1.06	1.06	1.06	1.9	1.02
Tb927.3.3370	Tb927.03.3370	hypothetical protein, conserved	ZUnknown	1.07	1.02	1.07	0.98	1.03	1.11	1.1	1.08	1.03	1.11	1.14	1.01	1.03	1.06	1.04	1.72	1
Tb927.3.3380	Tb927.03.3380	TFIIF-stimulated CTD phosphatase, putative	Protein.phosphatase	1.06	1.03	1.07	1.05	1.03	1.11	1.21	1.16	1.21	1.24	1.17	1.07	1.1	1.11	1.07	1.63	1.06
Tb927.3.3410	Tb927.03.3410	aspartyl aminopeptidase, putative,metallo-peptidase, Clan MH, Family M20	Protease	0.79	0.73	0.78	0.72	1.09	1.09	1.26	0.78	0.92	0.73	0.84	0.87	0.87	0.86	0.86	1.34	0.84
Tb927.3.3440	Tb927.03.3440	phytanoyl-CoA dioxygenase (PhyH), putative	ZUnknown	0.84	0.72	0.85	0.75	1.13	1.18	1.36	0.8	0.99	0.71	0.83	0.96	0.86	0.91	0.93	1.34	0.81
Tb927.3.3450	Tb927.03.3450	ARL3A	Cytoskeleton	0.93	0.86	0.95	0.74	1.13	1.21	1.32	0.86	1.09	0.76	0.87	0.96	0.95	0.86	0.9	1.32	0.87
Tb927.3.3460	Tb927.03.3460	SDH5 succinate dehydrogenase (complex II) subunit	Mito.e.transport	0.99	0.96	1.06	0.93	1.09	1.15	1.24	1.08	1.08	1.03	1.09	1.02	0.99	1	1	1.25	0.97
Tb927.3.3470	Tb927.03.3470	cytochrome b5, putative (CYB5)	Mito.e.transport	1.03	0.98	1.08	0.91	1.17	1.25	1.13	1.02	1.18	0.97	0.99	1.12	1.03	1.01	0.95	1.27	1.02
Tb927.3.3480	Tb927.03.3480	U2 small nuclear ribonucleoprotein B, putative (RBP36 U2SNRNPB, U2B''	RNA.processing	1.21	1.31	1.23	1.18	1.17	1.23	1.25	1.37	1.36	1.41	1.4	1.25	1.34	1.49	1.21	1.26	1.29
Tb927.3.3490	Tb927.03.3490	high mobility group protein, putative (TDP1)	Chromatin	1.11	0.99	1.11	1	1.08	1.17	0.94	1.07	1.11	1.07	1.16	1.06	1.07	1.05	1.1	1.09	1.04
Tb927.3.3500	Tb927.03.3500	hypothetical protein, conserved	ZUnknown	0.96	0.86	0.94	0.91	1.03	1.14	1.27	0.94	1.12	0.9	0.99	1.06	0.97	1	1.02	1.01	1
Tb927.3.3510	Tb927.03.3510	hypothetical protein, conserved	ZUnknown	1.19	1.17	1.22	1.18	0.98	1.07	1.14	1.31	1.2	1.39	1.34	1.13	1.15	1.17	1.19	0.94	1.15
Tb927.3.3520	Tb927.03.3520	POMP25	Mito.membrane	1.18	1.17	1.21	1.12	1.02	1.11	0.99	1.16	1.21	1.29	1.28	1.09	1.1	1.15	1.15	0.97	1.11
Tb927.3.3530	Tb927.03.3530	hypothetical protein, conserved	ZUnknown	1	0.94	1.02	0.98	1.04	1.09	1.15	1.01	1.14	1.09	1.07	1.06	1.05	1.06	1.12	0.93	1.02
Tb927.3.3540	Tb927.03.3540	TbNup53b Inner ring, FG Nup facing both sides	Nuclear.transport	1.14	1.15	1.19	1.12	0.93	1.09	1.01	1.16	1.24	1.28	1.22	1.1	1.15	1.15	1.11	0.91	1.08
Tb927.3.3550	Tb927.03.3550	hypothetical protein, conserved	ZUnknown	1.09	1.09	1.13	1.08	0.98	1.04	1.06	1.1	1.07	1.23	1.22	1.07	1.07	1.11	1.11	0.91	1.05
Tb927.3.3560	Tb927.03.3560	U-box domain containing protein, putative	ZUnknown	1.12	1.11	1.18	1.07	1.02	1.1	1.11	1.14	1.11	1.23	1.22	1.15	1.13	1.14	1.1	0.96	1.11
Tb927.3.3570	Tb927.03.3570	hypothetical protein, conserved, no clear yeast or human matches	ZUnknown	1.15	1.08	1.16	1.13	1.02	1.11	1.16	1.22	1.15	1.17	1.11	1.14	1.19	1.19	1.14	1.08	1.17
Tb927.3.3580	Tb927.03.3580	lipophosphoglycan biosynthetic protein, putative (LPG3)=GRP94 ER chaperone	Glycans	1.09	1.06	1.08	1.01	1.03	1.1	1.14	1.11	1.07	1.1	1.15	1.04	1.06	1.1	1.05	1.04	0.99
Tb927.3.3590	Tb927.03.3590	U3 small nucleolar ribonucleoprotein protein MPP10, putative	rRNA.tRNA.process	1.18	1.27	1.25	1.23	1.01	1.06	0.96	1.28	1.27	1.47	1.33	1.18	1.24	1.3	1.25	1.1	1.23
Tb927.3.3600	Tb927.03.3600	hypothetical protein	ZUnknown	0.62	0.54	0.61	0.57	0.92	0.96	1.4	0.56	0.8	0.42	0.57	0.76	0.7	0.69	0.75	1.1	0.64
Tb927.3.3610	Tb927.03.3610	PEX7 peroxisomal targeting signal type 2 receptor	Glycosome	1.19	1.13	1.16	1.2	0.91	1.01	1	1.29	1.24	1.38	1.34	1.11	1.17	1.23	1.18	1.14	1.16
Tb927.3.3620	Tb927.03.3620	hypothetical protein, conserved	ZUnknown	1.22	1.21	1.25	1.22	1.09	1.16	1.08	1.27	1.36	1.35	1.4	1.17	1.24	1.26	1.19	1.33	1.23
Tb927.3.3630	Tb927.03.3630	EF-TS Mitochondrial elongation factor ts	Mito.translation	1.21	1.25	1.25	1.21	1.04	1.14	1.19	1.27	1.13	1.37	1.38	1.17	1.15	1.24	1.28	1.3	1.16
Tb927.3.3640	Tb927.03.3640	FG-GAP repeat protein, putative,intergrin alpha chain protein, putative	Cytoskeleton	1.05	1.03	1.06	1.01	0.99	1.05	1.12	1.07	1	1.13	1.17	1.06	1.05	1.1	1.07	1.24	1.04
Tb927.3.3650	Tb927.03.3650	hypothetical protein, conserved	ZUnknown	0.99	1.02	1.05	1.02	0.99	1.02	1.04	1.03	1.11	1.16	1.04	1.05	1.11	1.15	1.15	1.27	1.06
Tb927.3.3660	Tb927.03.3660	NADH-ubiquinone oxidoreductase complex I subunit, putative	Mito.e.transport	1.04	1.03	1.11	1.08	1.07	1.14	1.22	1.01	1.17	1.1	1.07	1.05	1.08	1.12	0.98	1.44	1
Tb927.3.3670	Tb927.03.3670	TRRM3	RNA.binding	1.04	1.05	1.06	1.02	0.99	1.05	1.05	1.1	1.2	1.15	1.09	1.09	1.08	1.06	1.08	1.4	1.04
Tb927.3.3680	Tb927.03.3680	hypothetical protein, conserved	Mito.pathway	0.98	0.97	1.01	0.92	1.11	1.15	1.26	0.96	1.4	1.01	1.08	0.98	0.99	0.97	0.98	1.55	0.9
Tb927.3.3690	Tb927.03.3690	flagellar radial spoke protein-like, putative	Cytoskeleton	1.04	1.05	1.02	1.04	0.93	0.99	1.02	1.1	1.05	1.2	1.17	1.06	1.07	1.07	1.01	1.4	1.04
Tb927.3.3700	Tb927.03.3700	hypothetical protein	ZUnknown	0.71	0.74	0.77	0.66	1.1	1.08	1.36	0.68	0.98	0.58	0.75	0.8	0.83	0.78	0.83	1.73	0.69
Tb927.3.3710	Tb927.03.3710	Scavenger mRNA decapping enzyme C-term binding, putative	ZUnknown	1.24	1.24	1.26	1.23	1.09	1.16	1.08	1.23	1.19	1.45	1.39	1.19	1.24	1.22	1.25	1.68	1.24
Tb927.3.3720	Tb927.03.3720	Golgi vesicular membrane trafficking protein, putative	Vesicular.transport	1.11	1.07	1.16	0.95	1.1	1.21	1.3	1.04	1.52	1.14	1.14	1.09	1.02	1.07	1.17	1.86	1
Tb927.3.3730	Tb927.03.3730	ABC transporter, putative	Transporter	0.98	1.03	1	1.02	0.94	1	1.08	1.07	1.04	1.18	1.12	1.07	1.05	1.06	1.06	1.72	1.05
Tb927.3.3740	Tb927.03.3740	Zinc-finger double-stranded RNA-binding, putative	ZUnknown	1.16	1.26	1.22	1.16	0.97	1.07	0.99	1.32	1.15	1.49	1.3	1.16	1.22	1.28	1.24	1.91	1.23
Tb927.3.3750	Tb927.03.3750	paraflagellar rod protein PFC7	Cytoskeleton	0.81	0.74	0.76	0.76	1.04	1.07	1.14	0.82	0.92	0.73	0.74	0.89	0.92	0.97	1	2.01	0.89
Tb927.3.3760	Tb927.03.3760	tryparedoxin (TRYP1)	Redox	2.61	2.63	2.74	2.65	2.25	2.32	2.67	2.12	2.31	2.16	2.16	2.2	2.03	2.12	1.97	3.75	1.99
Tb927.3.3770	Tb927.03.3770	paraflagellar rod protein PFC6	Cytoskeleton	3.21	3.47	3.27	3.36	1.94	2.08	2.18	2.97	2.53	3.36	2.99	2.5	2.61	2.85	2.58	3.45	2.78
Tb927.3.3800	Tb927.03.3800	hypothetical protein, conserved	ZUnknown	1.02	1.1	1.07	1.05	0.93	0.99	1	1.12	1.06	1.27	1.16	1.06	1.07	1.11	1.07	1.52	1.08
Tb927.3.3810	Tb927.03.3810	Etoposide-induced protein 2.4 (EI24), putative	ZUnknown	0.98	0.98	0.93	0.98	0.95	1	1.06	0.99	1.23	1.02	1.06	0.98	1.02	1.05	0.98	1.6	1
Tb927.3.3820	Tb927.03.3820	hypothetical protein, conserved	ZUnknown	1.03	1.06	0.99	1.03	0.99	1.05	1.1	1.09	1.17	1.15	1.18	1.04	1.1	1.14	1.13	1.62	1.07
Tb927.3.3830	Tb927.03.3830	hypothetical protein, conserved	ZUnknown	1	0.95	0.98	0.93	0.98	1.07	1.13	1.03	1.03	1.01	1.02	1.04	1.02	1	1.01	1.67	0.98
Tb927.3.3840	Tb927.03.3840	Family of unknown function (DUF572), putative	ZUnknown	1.13	1.16	1.12	1.15	1.04	1.1	1.17	1.17	1.13	1.31	1.22	1.14	1.19	1.14	1.16	1.73	1.18
Tb927.3.3850	Tb927.03.3850	Sec23-binding domain of Sec16, matches yeast proline-rich domain proteins associated with actin organisation	Vesicular.transport	1.06	1.1	1.08	1.08	0.9	0.96	1.01	1.19	1.21	1.32	1.23	1.08	1.11	1.14	1.06	1.57	1.12
Tb927.3.3860	Tb927.03.3860	lipase, putative,triacylglycerol lipase, putative	Lipids	1.03	1.09	1.01	1.05	1.02	1.06	1.09	1.14	1.14	1.23	1.21	1.13	1.13	1.15	1.14	1.83	1.12
Tb927.3.3870	Tb927.03.3870	lipase domain protein, putative	Lipids	0.98	1.09	0.99	1.03	1	1.05	1.12	1.14	1.16	1.21	1.17	1.11	1.12	1.13	1.13	1.94	1.11
Tb927.3.3880	Tb927.03.3880	hypothetical protein, conserved	ZUnknown	0.91	0.99	0.87	0.91	1.04	0.96	1.37	1.17	1.3	1.19	1.28	1.07	1.11	1.11	1.1	1.79	1.1
Tb927.3.3890	Tb927.03.3890	hypothetical protein, conserved	Mito.pathway	0.86	0.98	0.88	0.94	1.01	0.98	1.13	1.09	1.06	1.08	1.11	1.04	0.93	0.97	0.95	1.66	1.01
Tb927.3.3900	Tb927.03.3900	carnitine O-palmitoyltransferase II, putative (CPT II)	Lipids	0.88	1.04	0.88	0.98	0.91	0.89	0.99	1.14	1.08	1.28	1.2	1.08	1.11	1.12	1.08	1.53	1.11
Tb927.3.3910	Tb927.03.3910	RNApol Rpc34 family, pol III subunit, likely homologue of yeast RPC34	RNA.synthesis	0.93	1.2	0.93	1.05	0.86	0.89	0.94	1.3	1.25	1.51	1.33	1.14	1.22	1.21	1.16	1.4	1.19
Tb927.3.3920	Tb927.03.3920	AUK2 serine/threonine-protein kinase	Protein.kinase	0.85	1.1	0.87	0.96	0.87	0.87	0.89	1.2	1.16	1.31	1.2	1.2	1.13	1.16	1.09	1.34	1.15
Tb927.3.3940	Tb927.03.3940	DRBD11	RNA.binding	0.68	0.91	0.67	0.84	0.99	0.91	1.17	1.16	1.15	1.18	1.17	1.06	1.09	1.08	1.09	1.36	1.04
Tb927.3.3950	Tb927.03.3950	hypothetical protein, conserved	ZUnknown	0.54	0.74	0.55	0.68	0.9	0.76	1.08	0.84	0.83	0.84	0.9	0.89	0.89	0.87	0.89	1.1	0.86
Tb927.3.3960	Tb927.03.3960	DRBD6A	RNA.binding	0.97	1.25	0.94	1.16	1.35	1.27	1.67	1.4	1.66	1.48	1.47	1.45	1.41	1.51	1.54	1.74	1.46
Tb927.3.3970	Tb927.03.3970	RNA binding protein, putative, LYAR-type C2HC zinc finger domain	RNA.binding	0.54	0.66	0.5	0.59	0.93	0.89	1.15	0.77	0.89	0.67	0.73	0.82	0.8	0.84	0.87	0.96	0.8
Tb927.3.3980	Tb927.03.3980	hypothetical protein, conserved	ZUnknown	0.7	0.9	0.67	0.85	0.9	0.88	1.07	1.06	1.16	1.01	1.01	0.96	0.99	1.02	0.95	0.84	0.91
Tb927.3.3990	Tb927.03.3990	KREPB6	Mito.RNA	0.61	0.69	0.56	0.64	0.86	0.84	1.04	0.76	0.93	0.7	0.77	0.81	0.85	0.82	0.85	0.79	0.84
Tb927.3.4000	Tb927.03.4000	Adaptin complex AP1 sigma subunit	Vesicular.transport	0.6	0.69	0.6	0.66	1.01	0.9	1.16	0.8	1.09	0.62	0.76	0.96	0.84	0.75	0.84	0.93	0.76
Tb927.3.4010	Tb927.03.4010	hypothetical protein	ZUnknown	0.74	0.84	0.68	0.78	0.73	0.77	0.94	0.87	1.19	0.89	0.83	0.81	0.78	0.74	0.68	0.57	0.72
Tb927.3.4020	Tb927.03.4020	PI4 kinase	Signalling	0.97	1.11	0.91	1.06	0.9	0.97	0.93	1.16	1.14	1.26	1.18	1.07	1.1	1.14	1.13	0.74	1.1
Tb927.3.4030	Tb927.03.4030	hypothetical protein, conserved	Mito.pathway	1.02	1.14	0.98	1.08	0.89	0.98	0.96	1.17	1.16	1.3	1.24	1.07	1.13	1.16	1.1	0.86	1.11
Tb927.3.4040	Tb927.03.4040	Ankyrin repeats (3 copies), putative	ZUnknown	0.98	0.99	0.9	0.99	0.97	1.03	1.02	1.08	1.09	1.08	1.09	1.01	1.04	1.02	1.05	0.94	1.01
Tb927.3.4050	Tb927.03.4050	hypothetical protein, conserved	ZUnknown	1.23	1.36	1.22	1.33	0.95	1.09	1.11	1.27	1.31	1.5	1.38	1.13	1.25	1.25	1.26	0.96	1.27
Tb927.3.4060	Tb927.03.4060	asparagine synthase, putative	ZUnknown	1.11	1.23	1.1	1.16	0.93	1	0.98	1.25	1.15	1.41	1.3	1.14	1.22	1.24	1.18	0.95	1.21
Tb927.3.4120	Tb927.03.4120	hypothetical protein, conserved	ZUnknown	1.08	1.1	1.1	1.1	0.96	1.01	1.07	1.17	1.04	1.29	1.2	1.1	1.09	1.13	1.09	1.29	1.09
Tb927.3.4130	Tb927.03.4130	hypothetical protein, conserved	ZUnknown	1.16	1.18	1.23	1.27	1.06	1.15	0.98	1.25	1.23	1.33	1.28	1.23	1.13	1.15	1.15	1.48	1.09
Tb927.3.4140	Tb927.03.4140	hypothetical protein, conserved	ZUnknown	1.03	1	0.99	1	0.99	1.06	1.02	1.02	1	1.08	1.07	1.05	1.07	1.07	1.02	1.38	1.01
Tb927.3.4150	Tb927.03.4150	hypothetical protein, conserved	ZUnknown	1.03	1.08	1.06	1.05	0.9	0.95	0.88	1.09	1.22	1.21	1.09	1.06	1.11	1.17	1.09	1.28	1.07
Tb927.3.4160	Tb927.03.4160	XPC-binding domain/UBA/TS-N domain containing protein, putative	ZUnknown	1.04	1.03	1.06	1.07	1.05	1.1	1.11	1.04	0.98	1.09	1.09	1.07	1.02	1.07	1.03	1.39	1.01
Tb927.3.4170	Tb927.03.4170	CRK9AP	RNA.processing	1.14	1.13	1.13	1.04	1.14	1.18	1.2	1.14	1.18	1.19	1.02	1.17	1.23	1.29	1.19	1.46	1.24
Tb927.3.4180	Tb927.03.4180	hypothetical protein	ZUnknown	0.97	1.01	0.99	1	0.96	0.99	1.1	1.04	1.03	1.03	1.01	1.02	0.94	1.03	1.01	1.24	0.94
Tb927.3.4190	Tb927.03.4190	endosomal integral membrane protein, putative	Vesicular.transport	0.88	0.84	0.89	0.87	0.98	1.03	1.08	0.93	0.98	0.9	0.88	0.96	0.94	0.93	0.94	1.16	0.89
Tb927.3.4200	Tb927.03.4200	Integral membrane protein S linking to the trans Golgi network, putative	ZUnknown	1.1	1.16	1.17	1.11	1.05	1.1	1.2	1.25	1.19	1.2	1.27	1.13	1.11	1.13	1.05	1.32	1.1
Tb927.3.4210	Tb927.03.4210	hypothetical protein, conserved, dsRNA binding domain	Mito.pathway	1.13	1.19	1.18	1.15	0.94	1.03	0.95	1.2	1.17	1.38	1.26	1.15	1.2	1.21	1.17	1.05	1.17
Tb927.3.4220	Tb927.03.4220	Zn-finger domain protein, putative	Zinc.finger	0.94	0.9	0.96	0.9	0.94	1.01	1.05	0.97	1.01	0.93	0.94	0.97	0.94	0.92	0.95	0.95	0.94
Tb927.3.4230	Tb927.03.4230	CMF33 subtilisin-like serine peptidase	Cytoskeleton	0.98	0.99	1	0.98	0.98	1.02	1.02	1	1.05	1.06	1.07	1.01	1.01	1.02	1.02	0.92	0.97
Tb927.3.4240	Tb927.03.4240	tryparedoxin 2, TRX2	Redox	1.14	1.15	1.22	1.13	1.1	1.1	1.26	1.19	1.06	1.22	1.2	1.11	1.14	1.14	1.18	0.99	1.12
Tb927.3.4250	Tb927.03.4250	hypothetical protein, conserved	ZUnknown	0.94	0.95	0.99	0.91	1.17	1.16	1.17	0.9	0.92	0.85	0.95	0.96	0.98	1.04	1.01	1.01	0.91
Tb927.3.4260	Tb927.03.4260	Acyl-coenzyme A thioesterase, putative	Mito.pathway	0.93	0.86	0.91	0.92	1.05	1.04	1.22	0.92	0.97	0.9	0.95	0.92	0.94	0.95	0.92	0.94	0.87
Tb927.3.4270	Tb927.03.4270	hypothetical protein, conserved	ZUnknown	0.96	0.94	0.95	0.97	0.91	0.95	1	0.99	0.97	1.04	1.04	0.98	0.97	0.97	0.95	0.85	0.95
Tb927.3.4280	Tb927.03.4280	mismatch repair protein MSH5	DNA	1	0.97	1.05	1	0.97	1.02	1.06	1.03	0.99	1.1	1.07	1.01	1.03	1.01	1.02	0.89	0.99
Tb927.3.4290	Tb927.03.4290	paraflagellar rod component PFR1	Cytoskeleton	6.33	6.6	6.54	6.61	4.86	5.24	5.19	6.8	6.07	7.98	6.97	6.04	6.48	6.72	6.48	4.81	6.52
Tb927.3.4340	Tb927.03.4340	diphthamide synthesis protein, putative	Enzyme	0.88	0.81	0.88	0.83	0.99	1.02	1.22	0.82	0.88	0.8	0.82	0.82	0.83	0.82	0.83	0.98	0.83
Tb927.3.4350	Tb927.03.4350	twin BRCT domain containing protein, putative	ZUnknown	1.05	1.01	1.04	1.05	1.01	1.04	1.12	1.06	1.01	1.09	1.11	1.05	1.05	1.03	1.02	0.9	1.02
Tb927.3.4360	Tb927.03.4360	40S ribosomal protein S15A	Ribosome	1.02	1.08	1.05	1.09	1.33	1.36	1.15	1.01	1.46	1.04	1.1	1.17	1.24	1.19	1.32	1.14	1.21
Tb927.3.4370	Tb927.03.4370	Vesicle coat protein involved in Golgi to plasma membrane transport, putative	ZUnknown	0.94	0.89	0.92	0.9	1.03	1.05	1.15	0.91	1.02	0.9	0.98	0.97	0.94	0.94	0.93	0.95	0.92
Tb927.3.4380	Tb927.03.4380	Tob55, SAM50	Mito.biogenesis	0.88	0.86	0.9	0.86	1.08	1.09	1.29	0.87	0.88	0.79	0.94	0.92	0.86	0.87	0.88	0.97	0.86
Tb927.3.4390	Tb927.03.4390	dihydrolipoamide dehydrogenase, putative (GCVL-1)	Enzyme	0.94	0.9	0.92	0.93	1.06	1.1	1.12	0.94	1	0.91	0.95	0.98	0.96	0.96	0.94	1.01	0.9
Tb927.3.4400	Tb927.03.4400	BBP41	Cytoskeleton	0.97	0.97	0.91	0.99	1.06	1.1	1.08	1.04	1.06	1.03	1.06	1.07	1	1.01	1.01	1.3	0.96
Tb927.3.4410	Tb927.03.4410	pre-RNA processing PIH1/Nop17, putative	ZUnknown	0.98	0.94	0.91	0.96	1.12	1.16	1.11	1.04	1.28	0.92	1.05	0.95	1	1.02	1	1.36	0.93
Tb927.3.4420	Tb927.03.4420	hypothetical protein, conserved, alpha/beta hydrolase domain	Enzyme	0.99	1.05	0.97	1.05	1.02	1.08	1	1.15	1.15	1.16	1.06	1.08	1.11	1.15	1.06	1.3	1.03
Tb927.3.4430	Tb927.03.4430	hypothetical protein, conserved	ZUnknown	1	1.03	0.95	1.05	0.95	1.01	1.06	1.11	1.1	1.13	1.13	0.99	1.02	1.02	1	1.31	1.04
Tb927.3.4440	Tb927.03.4440	hypothetical protein, conserved	ZUnknown	0.91	0.99	0.9	0.96	1.04	1.09	1.19	0.99	1.06	0.99	1	0.99	0.95	0.97	0.97	1.46	0.94
Tb927.3.4450	Tb927.03.4450	hypothetical protein, conserved	ZUnknown	0.9	0.93	0.88	0.98	1.09	1.07	1.2	0.93	0.97	0.99	0.98	1.03	0.96	1	0.91	1.63	0.92
Tb927.3.4460	Tb927.03.4460	hypothetical protein, conserved	ZUnknown	0.99	1.02	0.94	1.03	1.06	1.09	1.05	1.07	1.04	1.11	1.07	1.08	1.04	1.08	1.05	1.59	1.02
Tb927.3.4470	Tb927.03.4470	hypothetical protein, conserved	ZUnknown	0.92	1	0.91	1.05	0.98	1.06	1.06	1.06	1.09	1.07	1.06	1.03	1.02	1.02	1.04	1.6	0.97
Tb927.3.4480	Tb927.03.4480	hypothetical protein, conserved	ZUnknown	1.02	1.09	1.05	1.18	1.16	1.24	1.08	1.2	1.03	1.22	1.25	1.22	1.18	1.15	1.22	1.85	1.1
Tb927.3.4490	Tb927.03.4490	protein farnesyltransferase alpha subunit, putative	Prenylation	0.96	1.08	1	1.1	1	1.05	1.03	1.11	1.02	1.18	1.14	1.08	1.06	1.11	1.03	1.77	1.06
Tb927.3.4500	Tb927.03.4500	fumarate hydratase, class I (FHc)	Glucose.glycerol	0.94	1	0.94	0.98	0.97	1	1.05	0.99	0.99	1.09	1.03	1.04	1.07	1.1	1.04	1.93	1.03
Tb927.3.4510	Tb927.03.4510	hypothetical protein, conserved	Cytoskeleton	0.95	1.01	0.96	1.05	0.98	1	1.02	1.09	1.02	1.12	1.1	1.05	1.07	1.1	1.07	2.06	1.05
Tb927.3.4520	Tb927.03.4520	hypothetical protein, conserved	ZUnknown	1.03	1.08	1	1.12	1.01	1.04	1.13	1.13	1.23	1.19	1.13	1.06	1.11	1.12	1.06	2.3	1.05
Tb927.3.4530	Tb927.03.4530	hypothetical protein, conserved	ZUnknown	1.21	1.33	1.22	1.32	1.08	1.12	1.3	1.32	1.26	1.44	1.31	1.21	1.21	1.28	1.2	2.36	1.2
Tb927.3.4540	Tb927.03.4540	NOL1/NOP2/sun family, putative	ZUnknown	1.04	1.2	1.13	1.19	0.99	1.05	0.99	1.21	1.17	1.35	1.29	1.1	1.16	1.16	1.15	2.31	1.12
Tb927.3.4550	Tb927.03.4550	KRIPP6/TbPPR6 Kinetoplast ribosomal PPR-repeat containing protein	Mito.translation	0.96	1.05	1.01	1.08	0.93	0.96	0.98	1.06	1.01	1.24	1.17	1.09	1.1	1.13	1.09	2.3	1.05
Tb927.3.4560	Tb927.03.4560	AMPKalpha2	Protein.kinase	0.75	0.79	0.76	0.85	0.99	1.04	1.08	0.8	1	0.88	0.9	0.96	0.97	0.95	1	2.51	0.94
Tb927.3.4570	Tb927.03.4570	UDP-GlcNAc:PI a1-6 GlcNAc-transferase, putative	Glycans	1	1.09	1.07	1.09	1	1.02	1.01	1.1	1.02	1.25	1.2	1.09	1.13	1.11	1.11	2.43	1.12
Tb927.3.4580	Tb927.03.4580	hypothetical protein, conserved	ZUnknown	0.96	1.02	0.99	1.04	0.95	0.97	0.86	1.05	1.06	1.12	1.07	0.99	1.07	1.06	1.07	2.32	1.01
Tb927.3.4590	Tb927.03.4590	hypothetical protein, conserved	ZUnknown	0.82	0.82	0.74	0.79	0.99	1.01	1.02	0.82	1	0.89	0.86	0.91	0.93	0.91	0.99	1.95	0.91
Tb927.3.4600	Tb927.03.4600	hypothetical protein, conserved	ZUnknown	0.9	0.92	0.92	0.9	1.04	1.04	1.01	0.96	0.97	0.96	0.99	1.02	0.94	0.97	0.98	1.71	0.95
Tb927.3.4610	Tb927.03.4610	Right handed beta helix region, putative	ZUnknown	0.97	0.99	1.02	1.01	0.94	0.98	1	1.03	1.02	1.08	1.07	0.98	0.99	1.01	1	1.44	0.98
Tb927.3.4620	Tb927.03.4620	AAA domain containing protein, putative	ZUnknown	1.02	1.01	1.04	1.05	0.97	1	1	1.03	1.01	1.05	1.05	0.99	1.01	1.01	1.02	1.34	0.99
Tb927.3.4630	Tb927.03.4630	UDP-glucose:glycoprotein glucosyltransferase, ER quality control	Glycans	0.96	0.97	1	0.97	0.99	1.01	0.99	0.96	0.98	1.01	1	0.97	0.96	0.96	0.98	1.39	0.96
Tb927.3.4640	Tb927.03.4640	POMP26	Mito.membrane	0.75	0.68	0.73	0.67	0.93	0.99	1.02	0.81	0.85	0.68	0.66	0.85	0.86	0.82	0.82	1.41	0.82
Tb927.3.4650	Tb927.03.4650	C-8 sterol isomerase, putative	Sterols	0.83	0.74	0.8	0.78	1.12	1.02	1.2	0.74	0.87	0.74	0.84	0.88	0.84	0.88	0.88	1.62	0.83
Tb927.3.4660	Tb927.03.4660	WD domain, G-beta repeat, putative	ZUnknown	0.92	0.91	0.94	0.95	0.94	0.96	1.08	0.97	1.05	1.04	0.99	0.95	0.97	0.96	0.99	1.58	0.97
Tb927.3.4670	Tb927.03.4670	CRK10 cdc2- like protein kinase	Protein.kinase	0.88	0.88	0.9	0.84	1.04	1.01	1.19	0.87	0.87	0.83	0.85	0.94	0.9	0.92	0.82	1.77	0.88
Tb927.3.4680	Tb927.03.4680	RAB GDP dissociation inhibitor alpha, putative	Signalling	0.92	0.86	0.92	0.87	1	0.96	1.16	0.91	0.92	0.86	0.95	0.95	0.93	0.92	0.9	1.74	0.88
Tb927.3.4690	Tb927.03.4690	DTW domain containing protein, putative	ZUnknown	1.02	0.96	1.01	0.98	1	1.03	1.05	1.02	1.02	1.05	1.11	0.99	1	0.98	1.02	1.92	0.96
Tb927.3.4700	Tb927.03.4700	Domain of unknown function (DUF4379), putative	ZUnknown	1.03	1.04	1.11	1.03	1.01	1.03	0.96	1.08	0.99	1.07	1.05	1	1.05	1.02	1.08	2.04	0.97
Tb927.3.4710	Tb927.03.4710	hypothetical protein, conserved	ZUnknown	0.92	0.87	0.91	0.88	1	1.01	1.14	0.92	0.91	0.89	0.93	0.92	0.96	0.89	0.93	2.1	0.9
Tb927.3.4720	Tb927.03.4720	dynamin DLP1	Vesicular.transport	1.96	1.84	2.04	1.83	2.16	2.09	2.27	1.82	1.9	1.71	1.84	1.86	1.82	1.83	1.89	5.07	1.82
Tb927.3.4730	Tb927.03.4730	leucine-rich repeat protein (LRRP)	LRRP	2.57	2.62	2.69	2.61	2	2.05	2.03	2.62	2.35	2.93	2.72	2.29	2.38	2.5	2.39	5.01	2.51
Tb927.3.4740	Tb927.03.4740	NAD-dependent glycerol-3-phosphate dehydrogenase N-terminus, putative	ZUnknown	2.76	2.93	2.89	2.87	1.79	1.9	1.87	3.03	2.25	3.71	3.11	2.48	2.57	2.91	2.72	4.63	2.85
Tb927.3.4750	Tb927.03.4750	aminopeptidase, putative,metallo-peptidase, Clan MA(E) Family M1	Protease	2.43	2.44	2.57	2.48	1.88	2	1.93	2.46	2.14	2.77	2.54	2.31	2.36	2.45	2.31	4.84	2.42
Tb927.3.4800	Tb927.03.4800	hypothetical protein, conserved	ZUnknown	1.07	1.02	1.12	1.01	1.03	1.02	1.09	1	0.91	0.97	0.97	0.99	0.96	1	1.01	2.61	0.98
Tb927.3.4810	Tb927.03.4810	DNA replication complex GINS protein SLD5, putative	DNA	1.19	1.17	1.28	1.21	1.04	1.09	1.03	1.16	1.05	1.17	1.15	1.08	1.18	1.19	1.08	2.6	1.1
Tb927.3.4820	Tb927.03.4820	acyltransferase, putative	Lipids	1.11	1	1.08	1.02	1.05	1.04	1.03	1.03	1.01	1.04	1.01	0.96	0.97	0.95	1.03	2.27	0.94
Tb927.3.4830	Tb927.03.4830	hypothetical protein	ZUnknown	1.28	1.21	1.3	1.15	1.01	1.07	1.01	1.25	1.14	1.26	1.15	1.16	1.14	1.09	1.16	1.99	1.14
Tb927.3.4840	Tb927.03.4840	ubiquitin hydrolase, putative,cysteine peptidase, Clan CA, family C19, putative	Ubiquitin.proteasome	1.06	1.09	1.15	1.1	0.96	1	1.06	1.08	1.04	1.13	1.07	1.02	1.08	1.05	1.09	1.7	1.07
Tb927.3.4850	Tb927.03.4850	enoyl-CoA hydratase, mitochondrial precursor, putative	Lipids	1.05	0.96	1.11	1.02	1.04	1.08	0.98	0.98	1.04	0.88	1	1.05	0.95	0.97	0.98	1.61	0.92
Tb927.3.4860	Tb927.03.4860	MKK1 protein kinase	Protein.kinase	0.83	0.74	0.85	0.74	1	1.04	1.06	0.75	0.9	0.62	0.74	0.77	0.79	0.78	0.78	1.47	0.75
Tb927.3.4870	Tb927.03.4870	hypothetical protein, conserved	ZUnknown	1.02	0.88	1	0.92	1.04	1.03	1.03	0.87	0.99	0.82	0.87	0.93	0.9	0.91	0.94	1.38	0.91
Tb927.3.4880	Tb927.03.4880	nucleosome assembly protein (NAP), putative	ZUnknown	0.9	0.76	0.99	0.83	1.09	1.08	1.17	0.75	0.93	0.64	0.84	0.85	0.75	0.78	0.73	1.33	0.75
Tb927.3.4890	Tb927.03.4890	ubiquinone biosynthesis protein COQ7 homolog, putative	Mito.pathway	1.21	1.14	1.32	1.08	1.09	1.08	1.17	1.1	1.13	1.12	1.09	1.08	1.04	0.99	1	1.29	1.06
Tb927.3.4900	Tb927.03.4900	tRNA isopentenyltransferase, putative	rRNA.tRNA.process	0.9	0.79	0.92	0.83	1.04	1.04	1.06	0.79	0.84	0.75	0.76	0.91	0.85	0.82	0.83	1.14	0.81
Tb927.3.4910	Tb927.03.4910	signal peptide peptidase, putative,aspartic peptidase, clan AD, family A22B, putative	Vesicular.transport	0.82	0.69	0.82	0.72	1.07	1.05	1.35	0.65	0.81	0.54	0.65	0.77	0.73	0.73	0.78	1.12	0.73
Tb927.3.4920	Tb927.03.4920	LETM1 and EF-hand domain-containing protein 1, inner mitochondrial membrane?	Mito.pathway	0.96	0.88	0.99	0.9	1.07	1.04	1.11	0.88	0.89	0.83	0.92	0.97	0.92	0.91	0.94	1.01	0.92
Tb927.3.4930	Tb927.03.4930	hypothetical protein, conserved	ZUnknown	1.09	1.05	1.16	1.02	1.03	1.07	1.18	0.99	1.09	0.95	1.01	0.94	1.03	1.02	1	1	0.97
Tb927.3.4940	Tb927.03.4940	5-histidylcysteine sulfoxide synthase, 1st step ovothiol s/s	Redox	1.06	0.97	1.08	0.98	0.97	0.99	0.99	0.94	1.04	1	0.97	0.93	0.94	1.02	0.97	0.91	0.94
Tb927.3.4950	Tb927.03.4950	hypothetical protein, conserved	ZUnknown	1.13	1.08	1.18	1.08	0.96	0.97	0.93	1.08	1	1.1	1.07	1.02	1.01	1.02	1.02	0.83	1.01
Tb927.3.4960	Tb927.03.4960	Trypanosome-specific kinesin family 2	Cytoskeleton	1.35	1.31	1.42	1.33	1.16	1.08	0.98	1.23	1.22	1.41	1.3	1.29	1.36	1.32	1.29	0.91	1.19
Tb927.3.4970	Tb927.03.4970	hypothetical protein, conserved	ZUnknown	1.12	1.11	1.17	1.08	0.89	0.96	0.9	1.09	1.07	1.18	1.06	0.96	1	1.05	1.02	0.8	1.04
Tb927.3.4990	Tb927.03.4990	oxidoreductase, putative	Enzyme	1.08	1.02	1.13	1.03	0.95	1.01	0.96	1.06	1.04	1.03	1.04	0.94	1	0.96	0.93	0.87	1
Tb927.3.5000	Tb927.03.5000	hypothetical protein, conserved	ZUnknown	1.2	1.14	1.23	1.17	0.94	1	0.87	1.14	1.09	1.22	1.1	1.06	1.14	1.1	1.08	0.88	1.15
Tb927.3.5010	Tb927.03.5010	hypothetical protein, conserved	ZUnknown	1.27	1.24	1.34	1.25	1.04	1.08	1.1	1.19	1.16	1.17	1.18	1.19	1.04	1.17	1.08	0.95	1.11
Tb927.3.5020	Tb927.03.5020	Flagellar Member 6 (FLAM6)	Cytoskeleton	1.11	1.07	1.13	1.05	0.94	0.98	0.91	1.04	1.05	1.08	1.02	1.01	1.02	1.06	1.01	0.92	1.02
Tb927.3.5030	Tb927.03.5030	KU70 protein (KU70)	DNA	1.05	1.03	1.09	1.01	0.93	0.94	0.95	1.05	0.98	1.17	1.11	0.98	1.08	1.1	1.08	0.99	1.09
Tb927.3.5040	Tb927.03.5040	hypothetical protein, conserved	ZUnknown	1.02	1	1.03	0.95	1	1	1.13	0.97	0.97	0.94	0.99	0.93	0.9	0.95	0.89	1.13	0.94
Tb927.3.5050	Tb927.03.5050	60S ribosomal protein L4	Ribosome	3.53	3.75	3.7	3.64	2.42	2.44	1.79	3.11	2.19	2.82	2.46	2.23	2.37	2.44	2.34	2.92	3.05
Tb927.3.5060	Tb927.03.5060	Ankyrin repeats (many copies)/Ankyrin repeats (3 copies), putative	ZUnknown	0.97	0.93	0.97	0.95	1.09	1.01	1.12	0.95	1.02	0.9	0.9	0.92	0.91	0.96	0.97	1.34	0.91
Tb927.3.5070	Tb927.03.5070	hypothetical protein, conserved	ZUnknown	1.02	1.02	1.03	1	0.91	0.88	0.95	1.08	0.96	1.08	1.07	0.91	1.01	1.01	0.98	1.29	0.99
Tb927.3.5080	Tb927.03.5080	PSP1 C-terminal conserved region, putative	ZUnknown	0.97	0.96	0.98	1.01	0.94	0.92	0.89	0.96	0.89	1.02	0.97	0.99	1.01	1.04	1	1.43	1
Tb927.3.5090	Tb927.03.5090	tryparedoxin, putative	Redox	0.69	0.64	0.72	0.59	0.99	0.94	1.26	0.62	0.8	0.51	0.54	0.78	0.73	0.7	0.8	1.78	0.73
Tb927.3.5100	Tb927.03.5100	TFIIH basal transcription factor subunit XPB	RNA.synthesis	0.99	1.02	0.99	0.99	0.94	0.91	0.9	1.05	0.97	1.09	1.03	0.97	1	1	1.03	1.66	1.02
Tb927.3.5110	Tb927.03.5110	hypothetical protein, conserved, no domains	ZUnknown	0.93	0.98	0.96	0.93	0.91	0.91	0.92	0.98	1.02	0.97	0.98	0.94	1	0.96	0.98	1.75	1.02
Tb927.3.5120	Tb927.03.5120	Ankyrin repeats (3 copies), putative	ZUnknown	0.87	0.89	0.89	0.84	0.98	0.94	1.01	0.88	0.95	0.86	0.9	0.91	0.88	0.91	0.93	1.72	0.93
Tb927.3.5130	Tb927.03.5130	exonuclease, putative	ZUnknown	0.75	0.72	0.7	0.72	0.98	0.95	1.08	0.77	0.92	0.7	0.74	0.88	0.86	0.88	0.89	1.69	0.84
Tb927.3.5140	Tb927.03.5140	exonuclease, putative	ZUnknown	0.88	0.93	0.87	0.92	0.95	0.92	0.94	0.94	0.9	0.9	0.92	0.91	0.95	0.95	0.97	1.61	0.95
Tb927.3.5150	Tb927.03.5150	exonuclease, putative	RNA.degradation	0.88	0.89	0.88	0.94	1	0.93	0.93	0.95	1	0.89	0.94	0.94	0.96	0.97	0.95	1.53	0.93
Tb927.3.5160	Tb927.03.5160	BBP136	Cytoskeleton	0.92	1	0.94	0.95	0.93	0.87	0.94	1.05	1.02	1.08	1.06	0.95	0.99	1	0.98	1.37	1.01
Tb927.3.5170	Tb927.03.5170	hypothetical protein, conserved	ZUnknown	0.96	1.03	0.97	0.98	0.92	0.89	0.95	1.1	1.01	1.14	1.1	0.99	1.01	1.05	0.99	1.32	1.08
Tb927.3.5180	Tb927.03.5180	cofilin/actin depolymerizing factor, putative	Cytoskeleton	0.84	0.8	0.73	0.75	1.07	0.99	1.01	0.86	1.03	0.7	0.75	0.92	0.86	0.82	0.88	1.49	0.88
Tb927.3.5190	Tb927.03.5190	hypothetical protein, conserved	ZUnknown	0.66	0.69	0.66	0.68	0.91	0.86	1.02	0.73	0.78	0.61	0.71	0.83	0.82	0.74	0.83	1.3	0.78
Tb927.3.5200	Tb927.03.5200	hypothetical protein, conserved	ZUnknown	0.78	0.83	0.77	0.82	0.9	0.9	1.13	0.85	1.03	0.85	0.79	0.95	0.92	0.94	0.96	1.4	0.9
Tb927.3.5210	Tb927.03.5210	hypothetical protein, conserved	ZUnknown	0.58	0.62	0.6	0.59	0.89	0.81	1.04	0.64	0.81	0.59	0.65	0.69	0.69	0.69	0.73	1.31	0.73
Tb927.3.5220	Tb927.03.5220	hypothetical protein, conserved	ZUnknown	0.8	0.96	0.83	0.86	0.94	0.88	0.9	1.02	0.93	1	0.99	0.95	0.98	1.01	1.02	1.41	1.01
Tb927.3.5230	Tb927.03.5230	DNA repair protein, putative	DNA	0.89	0.99	0.94	0.93	0.98	0.91	0.97	1.07	0.95	1.12	1.07	0.97	1.04	1.05	0.95	1.46	1.05
Tb927.3.5240	Tb927.03.5240	KRIPP8 Mitchondrial SSU ribosomal associated (PPR)	Mito.translation	0.92	1.05	0.96	0.99	0.9	0.84	0.91	1.13	0.92	1.1	1.04	0.98	1.01	1.01	1.04	1.45	1.06
Tb927.3.5250	Tb927.03.5250	ZC3H8	RNA.binding	0.78	0.85	0.79	0.79	0.9	0.84	0.94	0.94	0.96	0.88	0.91	0.87	0.88	0.88	0.87	1.54	0.89
Tb927.3.5260	Tb927.03.5260	hypothetical protein, conserved	ZUnknown	0.8	0.83	0.81	0.81	0.98	0.89	0.98	0.85	0.88	0.82	0.86	0.84	0.84	0.87	0.86	1.61	0.86
Tb927.3.5270	Tb927.03.5270	DNA-directed RNA polymerases II subunit, putative (RPB4)	RNA.synthesis	0.7	0.64	0.67	0.69	1	0.95	1.04	0.68	0.81	0.57	0.7	0.79	0.73	0.7	0.78	1.74	0.81
Tb927.3.5280	Tb927.03.5280	spliceosome-associated protein 49, SF3b(SAP)49 (DRBD1)	RNA.processing	0.84	0.93	0.88	0.86	0.93	0.9	1.02	0.94	1	0.98	0.9	0.88	0.97	0.91	1	1.62	0.95
Tb927.3.5290	Tb927.03.5290	hypothetical protein, conserved	ZUnknown	1	1.05	0.99	1.01	0.92	0.88	0.87	1.07	0.96	1.15	1.09	0.97	1.03	1.04	1.01	1.52	1.05
Tb927.3.5300	Tb927.03.5300	hypothetical protein, conserved, sigpep, no domains	ZUnknown	1.08	1.12	1.11	1.03	1.02	0.94	0.94	1.21	1.08	1.16	1.15	1.01	1.1	1.08	1.1	1.66	1.07
Tb927.3.5310	Tb927.03.5310	paraflagellar rod protein,I2 antigen	Cytoskeleton	3.18	3.12	3.26	3.13	5.18	4.28	5.4	4.8	6.27	6.76	5.7	6.73	6.52	6.63	6.96	7.57	4.09
Tb927.3.5320	Tb927.03.5320	hypothetical protein, conserved, UBX5 of yeast 3e-4, blast-back +ve, interaction with ubiquitinated proteins	Ubiquitin.proteasome	0.77	0.72	0.72	0.71	0.98	0.95	1	0.72	0.87	0.63	0.71	0.8	0.75	0.74	0.75	1.67	0.76
Tb927.3.5330	Tb927.03.5330	ADP-ribosylation factor GTPase activating protein, centaurin beta 5 (Cnt-b5)	Vesicular.transport	0.8	0.83	0.85	0.83	1	0.92	0.86	0.85	0.93	0.76	0.81	0.88	0.88	0.85	0.91	1.64	0.84
Tb927.3.5340	Tb927.03.5340	Hsc70-interacting protein (Hip), putative	Chaperone	0.98	1.01	0.98	0.93	0.89	0.87	0.88	1.06	1.01	1.1	1.04	0.99	1.06	0.99	1.01	1.61	1.04
Tb927.3.5350	Tb927.03.5350	hypothetical protein, conserved, no known domains	ZUnknown	0.8	0.82	0.72	0.73	1.08	1.03	1.32	0.73	1.03	0.65	0.77	0.94	0.88	0.85	0.91	1.84	0.92
Tb927.3.5360	Tb927.03.5360	FHA domain containing protein, putative	ZUnknown	0.83	0.81	0.82	0.75	0.96	0.91	1.01	0.79	0.87	0.77	0.77	0.81	0.85	0.83	0.85	1.53	0.84
Tb927.3.5370	Tb927.03.5370	hypothetical protein, conserved	DNA	0.69	0.72	0.71	0.71	0.97	0.92	1.02	0.72	0.83	0.66	0.68	0.81	0.75	0.8	0.86	1.54	0.83
Tb927.3.5380	Tb927.03.5380	Tubulin-tyrosine ligase family, putative	ZUnknown	0.74	0.78	0.76	0.75	0.97	0.9	1.06	0.8	0.85	0.68	0.78	0.89	0.81	0.8	0.85	1.46	0.83
Tb927.3.5390	Tb927.03.5390	Ring finger domain containing protein, putative	ZUnknown	0.74	0.77	0.77	0.75	1	0.94	1.01	0.74	0.81	0.67	0.81	0.83	0.84	0.82	0.83	1.39	0.83
Tb927.3.5400	Tb927.03.5400	RIO1 protein kinase	Protein.kinase	0.77	0.81	0.77	0.82	0.96	0.9	0.91	0.84	0.9	0.81	0.85	0.89	0.86	0.87	0.84	1.28	0.85
Tb927.3.5410	Tb927.03.5410	hypothetical protein, conserved, no clear yeast or human matches	ZUnknown	0.51	0.49	0.48	0.48	0.96	0.88	1.18	0.52	0.76	0.37	0.46	0.74	0.73	0.68	0.69	1.35	0.72
Tb927.3.5420	Tb927.03.5420	protein transport protein Sec24	Vesicular.transport	0.76	0.77	0.8	0.75	0.97	0.9	0.95	0.79	0.81	0.75	0.78	0.8	0.8	0.82	0.77	1.18	0.8
Tb927.3.5430	Tb927.03.5430	hypothetical protein, conserved	ZUnknown	0.62	0.6	0.61	0.6	0.97	0.92	1.15	0.56	0.78	0.48	0.61	0.77	0.74	0.72	0.75	1.23	0.73
Tb927.3.5440	Tb927.03.5440	SNF2 DNA repair protein, putative	DNA	0.9	0.92	0.94	0.92	0.98	0.93	0.93	0.93	0.83	0.9	0.9	0.96	0.93	0.95	0.96	1.13	0.95
Tb927.3.5450	Tb927.03.5450	BBP96	Cytoskeleton	0.96	0.97	0.97	0.96	0.9	0.87	0.87	0.96	0.97	0.98	0.98	0.9	0.94	0.95	0.95	0.99	0.96
Tb927.3.5460	Tb927.03.5460	RBSR3	RNA.processing	0.95	0.96	0.95	0.95	0.95	0.93	0.96	0.92	0.97	0.87	0.88	0.87	0.91	0.92	0.91	1	0.96
Tb927.3.5470	Tb927.03.5470	hypothetical protein, conserved,acidic, protein phosphatase inhibitor domain	ZUnknown	0.96	0.91	0.99	0.98	1.03	1	1.05	1	1.12	0.91	0.9	0.9	0.89	0.89	0.92	1.16	0.93
Tb927.3.5480	Tb927.03.5480	hypothetical protein, conserved	ZUnknown	0.93	0.93	0.99	0.95	1	0.95	0.9	0.98	0.97	0.93	0.94	0.93	0.88	0.9	0.95	1.03	0.92
Tb927.3.5490	Tb927.03.5490	flagellar transport protein, putative (PIFTB2)	Cytoskeleton	0.84	0.78	0.81	0.78	1.01	0.97	1	0.77	0.84	0.63	0.71	0.83	0.79	0.8	0.8	1.09	0.79
Tb927.3.5500	Tb927.03.5500	DNA-directed RNA polymerase II subunit 3, putative, (RPB3)	RNA.synthesis	0.88	0.83	0.9	0.87	1.04	0.95	1.07	0.81	0.87	0.79	0.78	0.87	0.86	0.87	0.85	1.06	0.82
Tb927.3.5510	Tb927.03.5510	hypothetical protein, conserved	ZUnknown	0.89	0.87	0.92	0.89	1.01	0.95	1.03	0.82	0.96	0.78	0.85	0.95	0.84	0.86	0.91	1.04	0.86
Tb927.3.5520	Tb927.03.5520	proteasome regulatory non-ATPase subunit 1 (RPN1)	Ubiquitin.proteasome	0.92	0.91	0.95	0.92	0.98	0.93	0.94	0.93	0.88	0.85	0.91	0.9	0.9	0.88	0.88	1	0.91
Tb927.3.5530	Tb927.03.5530	Tb-292 membrane associated protein	Membrane.protein	2.13	2.39	2.34	2.34	1.46	1.2	3.19	1.71	1.49	2.22	1.95	1.46	1.41	1.5	1.42	1.25	1.44
Tb927.3.5540	Tb927.03.5540	FAP133, Component of the IFT dynein motor	Cytoskeleton	0.88	0.85	0.88	0.89	0.99	0.94	1.04	0.91	0.95	0.86	0.89	0.95	0.93	0.9	0.93	0.99	0.94
Tb927.3.5550	Tb927.03.5550	small GTP-binding protein, putative (TbRX1)	Signalling	0.93	0.88	0.91	0.91	1.12	1.08	1.28	0.87	0.84	0.83	0.88	0.85	0.89	0.95	0.88	1.12	0.88
Tb927.3.5560	Tb927.03.5560	hypothetical protein, conserved	ZUnknown	0.89	0.81	0.82	0.77	0.94	0.91	1.1	0.71	0.68	0.56	0.65	0.76	0.74	0.72	0.83	1.11	0.82
Tb927.3.5570	Tb927.03.5570	syntaxin, putative	Vesicular.transport	0.85	0.79	0.83	0.8	1.04	0.99	1.06	0.74	0.91	0.63	0.73	0.85	0.82	0.79	0.87	1.04	0.85
Tb927.3.5580	Tb927.03.5580	tryptophanyl-tRNA synthetase, putative	Translation.tRNA	0.74	0.74	0.74	0.67	1.04	0.98	1	0.65	0.78	0.57	0.71	0.77	0.73	0.68	0.76	0.96	0.74
Tb927.3.5590	Tb927.03.5590	hypothetical protein, conserved	ZUnknown	0.96	0.97	0.95	0.95	0.99	0.96	0.96	0.97	0.9	0.92	0.95	0.94	0.93	0.96	0.96	0.94	0.96
Tb927.3.5600	Tb927.03.5600	hypothetical protein, conserved	ZUnknown	0.89	0.88	0.85	0.83	0.96	0.91	1.05	0.87	0.92	0.8	0.88	0.83	0.83	0.82	0.83	0.94	0.81
Tb927.3.5610	Tb927.03.5610	ribosomal protein L3 mitochondrial, putative	Mito.translation	0.83	0.81	0.81	0.78	0.97	0.92	1.02	0.8	0.88	0.77	0.79	0.93	0.84	0.84	0.83	0.91	0.83
Tb927.3.5620	Tb927.03.5620	FACT complex subunit SPT16	RNA.synthesis	0.87	0.88	0.85	0.86	0.93	0.9	0.88	0.9	0.92	0.85	0.9	0.87	0.85	0.88	0.87	0.87	0.87
Tb927.3.5630	Tb927.03.5630	3,2-trans-enoyl-CoA isomerase, mitochondrial precursor, putative	Lipids	0.64	0.61	0.56	0.57	0.92	0.83	1.08	0.58	0.64	0.53	0.57	0.76	0.68	0.68	0.73	0.82	0.74
Tb927.3.5640	Tb927.03.5640	nuclear transcription factor, putative	RNA.synthesis	0.82	0.85	0.8	0.85	0.92	0.87	0.92	0.87	0.83	0.86	0.87	0.93	0.87	0.88	0.88	0.83	0.91
Tb927.3.5650	Tb927.03.5650	protein kinase, putative,serine/threonine protein kinase, putative	Protein.kinase	0.73	0.74	0.7	0.71	0.94	0.88	0.98	0.78	0.76	0.67	0.73	0.81	0.81	0.82	0.81	0.83	0.8
Tb927.3.5660	Tb927.03.5660	GnT11 UDP-GlcNAc:α3-D-mannoside β1–2-N-acetylglucosaminyltransferase I	Glycans	0.48	0.45	0.45	0.47	0.88	0.84	1.15	0.43	0.67	0.3	0.45	0.61	0.57	0.51	0.58	0.8	0.57
Tb927.3.5670	Tb927.03.5670	hypothetical protein	ZUnknown	0.43	0.41	0.42	0.41	0.55	0.63	0.85	0.39	0.63	0.27	0.41	0.47	0.42	0.38	0.41	0.65	0.53
Tb927.3.5690	Tb927.03.5690	hypothetical protein, conserved	ZUnknown	0.67	0.66	0.65	0.6	0.86	0.68	1.15	0.63	0.8	0.53	0.67	0.73	0.62	0.65	0.63	0.68	0.55
Tb927.3.5770	Tb927.03.5770	hypothetical protein	ZUnknown	1.16	1	1.1	1.01	0.9	0.87	1.44	0.29	0.7	0.63	0.83	0.63	0.57	0.59	0.56	0.81	0.71
Tb927.4.310	Tb927.04.0310	hypothetical protein, conserved, C-terminal HECT E3 ligase domain (Neddylation)	Ubiquitin.proteasome	0.83	0.85	0.8	0.82	0.96	0.91	1	0.89	0.9	0.86	0.89	0.92	0.88	0.89	0.88	1.4	0.88
Tb927.4.320	Tb927.04.0320	Eukaryotic protein of unknown function (DUF914), putative	ZUnknown	0.86	0.86	0.83	0.85	1.02	0.96	1.01	0.86	0.96	0.87	0.86	0.98	0.9	0.93	0.9	1.37	0.92
Tb927.4.330	Tb927.04.0330	hypothetical protein, conserved	Mito.pathway	0.96	0.96	0.96	0.97	1.01	1	1.12	1.02	0.92	1.05	1.05	0.94	0.99	1.03	0.97	1.29	1
Tb927.4.340	Tb927.04.0340	hypothetical protein, conserved	ZUnknown	0.88	0.87	0.87	0.85	1.02	0.93	1.17	0.95	1	0.84	0.85	0.95	1	0.95	1.07	1.33	0.88
Tb927.4.350	Tb927.04.0350	hypothetical protein, conserved	ZUnknown	0.87	0.87	0.86	0.88	1.05	0.99	1.01	0.92	0.89	0.84	0.9	1	0.92	0.89	0.93	1.29	0.91
Tb927.4.360	Tb927.04.0360	1,2-Dihydroxy-3-keto-5-methylthiopentene dioxygenase, putative	Amino.acids	0.86	0.92	0.87	0.88	1.08	1.01	0.98	0.97	0.99	0.93	0.91	0.93	0.98	0.89	0.99	1.37	0.97
Tb927.4.370	Tb927.04.0370	hypothetical protein, conserved	ZUnknown	0.77	0.77	0.72	0.74	1.07	1.02	1.15	0.79	0.88	0.7	0.77	0.97	0.84	0.85	0.89	1.28	0.85
Tb927.4.380	Tb927.04.0380	WD domain, G-beta repeat, putative	ZUnknown	0.76	0.74	0.73	0.75	1	0.92	1.26	0.8	0.76	0.7	0.75	0.88	0.83	0.86	0.81	1.19	0.81
Tb927.4.390	Tb927.04.0390	hypothetical protein, conserved	ZUnknown	0.59	0.52	0.58	0.5	1.09	1	1.44	0.5	0.81	0.37	0.53	0.66	0.66	0.62	0.72	1.39	0.64
Tb927.4.400	Tb927.04.0400	DRBD7	RNA.binding	0.78	0.77	0.78	0.82	0.99	0.97	1.11	0.78	0.9	0.71	0.82	0.87	0.86	0.8	0.81	1.15	0.82
Tb927.4.410	Tb927.04.0410	CAF40	RNA.degradation	0.79	0.78	0.77	0.74	1	0.97	0.95	0.75	0.84	0.7	0.75	0.87	0.82	0.8	0.83	1.12	0.82
Tb927.4.420	Tb927.04.0420	TOR2 protein kinase	Protein.kinase	0.89	0.92	0.9	0.93	0.97	0.97	1.01	0.95	0.92	0.96	0.95	0.97	0.95	0.95	0.94	0.95	0.95
Tb927.4.440	Tb927.04.0440	NADH-ubiquinone oxidoreductase complex I subunit, putative	Mito.e.transport	0.6	0.55	0.56	0.52	1.04	1	1.45	0.53	0.82	0.41	0.48	0.69	0.68	0.59	0.88	1.12	0.73
Tb927.4.450	Tb927.04.0450	coatomer alpha subunit, putative (TbCoatomerAlpha)	Vesicular.transport	0.82	0.83	0.84	0.81	0.97	0.96	1.02	0.87	0.85	0.85	0.83	0.91	0.87	0.87	0.88	0.83	0.86
Tb927.4.460	Tb927.04.0460	Alkylated DNA repair protein (alkB homolog), putative	DNA	0.92	1	0.99	0.99	1	0.99	1.15	0.96	0.99	0.96	0.98	1.04	1.03	0.99	0.99	0.81	0.99
Tb927.4.470	Tb927.04.0470	snoRNP protein GAR1, putative	rRNA.tRNA.process	0.76	0.79	0.76	0.78	0.63	0.67	0.79	0.84	1.15	0.94	0.82	0.77	0.75	0.8	0.63	0.61	0.74
Tb927.4.480	Tb927.04.0480	Cullin binding, putative	Ubiquitin.proteasome	0.63	0.66	0.67	0.62	0.99	0.98	1.19	0.67	0.87	0.59	0.65	0.9	0.81	0.78	0.86	0.87	0.8
Tb927.4.490	Tb927.04.0490	hypothetical protein, conserved	ZUnknown	0.94	0.93	0.96	0.95	1	1	1.13	0.98	0.97	0.94	0.93	0.97	0.96	1.02	0.99	0.85	0.96
Tb927.4.500	Tb927.04.0500	FHA domain containing protein, putative	ZUnknown	0.92	0.88	0.91	0.89	1	1	1.09	0.88	0.97	0.84	0.86	1.01	0.9	0.87	0.89	0.84	0.86
Tb927.4.510	Tb927.04.0510	hypothetical protein, conserved	ZUnknown	1.05	1.05	1.17	1.09	1.22	1.21	1.25	1.08	0.99	0.99	1.13	0.93	0.99	1	0.93	0.96	1.01
Tb927.4.520	Tb927.04.0520	hypothetical protein, conserved	ZUnknown	0.93	0.87	0.91	0.88	1.08	1.05	1.14	0.93	1.06	0.85	0.84	0.95	0.87	0.93	1.01	0.88	0.91
Tb927.4.530	Tb927.04.0530	hypothetical protein, conserved	ZUnknown	0.89	0.88	0.86	0.86	0.93	0.97	1.01	0.94	1.05	0.87	0.85	0.88	0.93	0.87	0.89	0.83	0.89
Tb927.4.540	Tb927.04.0540	hypothetical protein, conserved	ZUnknown	0.85	0.79	0.88	0.84	1.02	1	1.12	0.8	0.83	0.76	0.83	0.88	0.84	0.82	0.9	0.85	0.83
Tb927.4.550	Tb927.04.0550	Zinc knuckle, putative	Zinc.finger	0.92	0.83	0.96	0.91	1.11	1.12	1.21	0.81	1.22	0.8	0.84	0.9	0.98	0.88	0.99	0.98	0.91
Tb927.4.560	Tb927.04.0560	Cytoplasmic dynein 2 heavy chain (DYNC2H1), putative	Cytoskeleton	0.95	0.92	0.96	0.93	0.99	0.98	1	0.94	0.91	0.91	0.94	0.94	0.91	0.95	0.91	0.88	0.92
Tb927.4.570	Tb927.04.0570	Replication factor-A C terminal domain containing protein, putative	ZUnknown	0.92	0.9	0.93	0.93	0.98	0.97	1.08	0.92	1.03	0.86	0.9	0.94	0.88	0.87	0.88	0.87	0.87
Tb927.4.580	Tb927.04.0580	hypothetical protein, conserved	ZUnknown	0.96	0.9	0.99	0.94	1.01	1.02	1.1	0.92	1.05	0.84	0.92	0.93	0.92	0.89	0.88	0.97	0.91
Tb927.4.590	Tb927.04.0590	PQQ-like domain/Protein of unknown function (DUF1620), putative	ZUnknown	1.04	1.01	1.06	1.01	0.97	0.98	0.97	1.06	0.98	1.05	1.06	1.01	1.01	1.04	1.02	0.9	0.99
Tb927.4.600	Tb927.04.0600	Alpha/beta hydrolase family, putative	Mito.pathway	0.96	0.93	0.95	0.89	1.03	1.04	1.13	0.86	0.94	0.81	0.85	0.95	0.89	0.91	0.93	0.97	0.89
Tb927.4.610	Tb927.04.0610	PX domain containing protein, putative	ZUnknown	0.94	0.92	0.96	0.91	1	0.97	1.02	0.94	0.97	0.9	0.95	0.93	0.9	0.95	0.89	0.94	0.86
Tb927.4.620	Tb927.04.0620	hypothetical protein, conserved	Cytoskeleton	0.92	0.89	0.94	0.91	0.96	0.96	0.98	0.94	0.95	0.95	0.93	0.96	0.95	0.96	0.93	0.98	0.94
Tb927.4.630	Tb927.04.0630	MIC34	Mito.biogenesis	0.93	0.91	0.98	0.88	0.98	1.02	1.03	0.95	0.96	0.87	0.85	0.95	0.95	0.85	0.9	1.12	0.94
Tb927.4.640	Tb927.04.0640	GRIP domain containing protein, putative	ZUnknown	0.94	0.92	0.97	0.89	0.97	1.01	1.04	0.96	1.07	0.95	0.91	0.95	0.93	0.94	0.9	1.13	0.91
Tb927.4.650	Tb927.04.0650	chaperone DNAj, putative, J19	Chaperone	0.96	0.99	0.97	1.02	1.06	1.04	1.17	0.96	1.02	1.02	1.01	0.98	1.03	1	0.99	1.14	1.01
Tb927.4.660	Tb927.04.0660	hypothetical protein, conserved	ZUnknown	0.96	0.94	0.96	0.99	0.98	0.99	1.09	0.98	1.02	0.96	0.97	0.98	1	1	1.04	1.14	0.99
Tb927.4.670	Tb927.04.0670	conserved protein, unknown function	ZUnknown	0.93	0.95	0.97	0.97	1.02	1.01	1.09	0.97	0.91	0.93	0.96	1.01	1	0.99	1.02	1.26	0.98
Tb927.4.680	Tb927.04.0680	hypothetical protein, conserved	ZUnknown	0.91	0.97	0.95	0.9	0.97	0.96	1.04	1	0.91	1.01	1	1.04	1	1.05	1.06	1.21	1
Tb927.4.690	Tb927.04.0690	geranylgeranyl transferase type II beta subunit, putative	Prenylation	0.89	0.92	0.92	0.91	0.95	0.96	1.05	0.98	0.94	0.98	1.01	1.02	0.92	0.92	0.91	1.36	0.93
Tb927.4.700	Tb927.04.0700	hypothetical protein, conserved	ZUnknown	0.88	0.88	0.9	0.85	0.97	0.94	1.11	0.97	1	0.93	0.87	0.93	0.93	1.04	0.93	1.36	0.95
Tb927.4.710	Tb927.04.0710	hypothetical protein, conserved	ZUnknown	0.85	0.82	0.86	0.84	1.06	1.03	1.21	0.89	0.95	0.85	0.95	0.97	0.88	0.91	0.91	1.64	0.89
Tb927.4.720	Tb927.04.0720	hypothetical protein, conserved, no clear yeast or human matches	Mito.pathway	0.85	0.83	0.9	0.93	1.18	1.18	1.21	0.82	1.03	0.89	0.93	0.99	0.97	0.95	1.02	1.78	0.96
Tb927.4.730	Tb927.04.0730	Peptidase family C78, putative	ZUnknown	0.87	0.94	0.94	0.94	1	0.99	1.12	1.01	1.04	1.03	0.97	0.99	0.99	0.97	1.01	1.58	0.97
Tb927.4.740	Tb927.04.0740	Rgp1, putative	ZUnknown	1	0.99	1.02	1.05	0.97	1.02	1.13	1.06	1.07	1.11	1.12	1.06	1.04	1.03	0.99	1.67	1.02
Tb927.4.750	Tb927.04.0750	50S ribosomal protein L7Ae, putative	Mito.translation	0.75	0.79	0.8	0.73	1.12	1.07	1.52	0.84	1.02	0.8	0.8	0.96	0.94	0.93	0.9	1.87	0.92
Tb927.4.760	Tb927.04.0760	adaptin complex AP1 gamma subunit	Vesicular.transport	0.99	1.04	1.04	1	0.98	1	1.02	1.07	0.99	1.1	1.1	1.02	1.04	1.06	1.03	1.76	1.03
Tb927.4.770	Tb927.04.0770	ubiquitin-protein ligase, putative (upl3)	Ubiquitin.proteasome	0.88	0.89	0.92	0.91	0.98	0.99	1.07	0.93	0.92	0.94	0.96	0.98	0.98	0.99	0.98	1.9	0.96
Tb927.4.780	Tb927.04.0780	Phosphatidylinositol N-acetylglucosaminyltransferase subunit Y, putative	ZUnknown	0.73	0.6	0.76	0.78	1.17	1.08	1.58	0.69	1.16	0.54	0.66	0.9	0.8	0.76	0.78	2.62	0.84
Tb927.4.790	Tb927.04.0790	hypothetical protein, conserved	ZUnknown	0.79	0.73	0.73	0.66	0.97	1	1.16	0.78	1	0.68	0.75	0.88	0.79	0.84	0.86	2.41	0.81
Tb927.4.800	Tb927.04.0800	TOR3 protein kinase = TOR-like 1	Protein.kinase	0.98	0.96	1.04	0.97	0.99	1	1.09	0.98	0.94	0.99	0.98	0.98	0.96	1	0.97	2.72	0.94
Tb927.4.810	Tb927.04.0810	ESAG5, putative	Flagellar pocket	0.9	0.82	0.92	0.87	1.01	1.05	1.12	0.79	0.94	0.78	0.81	0.9	0.86	0.84	0.83	3.44	0.86
Tb927.4.820	Tb927.04.0820	TFIIF-stimulated CTD phosphatase, putative	Protein.phosphatase	1.04	1.06	1.12	1.11	0.96	0.99	0.99	1.02	1.17	1.15	1.13	1.06	1.08	1.09	1.02	3.46	1.03
Tb927.4.830	Tb927.04.0830	cytochrome c oxidase assembly protein PET191, putative	Mito.e.transport	1.11	1.02	1.23	1.06	1.26	1.22	1.53	1.16	1.2	0.99	0.96	1.12	1.02	0.96	1.05	4.62	1.09
Tb927.4.840	Tb927.04.0840	Histidine kinase-, DNA gyrase B-, and HSP90-like ATPase, putative	ZUnknown	1.08	1.05	1.14	1.11	0.98	1.04	1.12	1.06	1.19	1.15	1.04	1.07	1.06	1.03	1.04	3.94	1
Tb927.4.850	Tb927.04.0850	hypothetical protein, conserved	ZUnknown	1.11	1.12	1.21	1.16	1.1	1.12	1.21	1.15	1.1	1.16	1.07	1.15	1.06	1.14	1.13	4.39	1.05
Tb927.4.860	Tb927.04.0860	hypothetical protein, conserved	ZUnknown	1.14	1.1	1.16	1.11	1.06	1.05	1.09	1.1	1.08	1.21	1.11	1.1	1.04	1.13	1.08	4.53	1.04
Tb927.4.870	Tb927.04.0870	dynein heavy chain DNAH10 IAD-1alpha inner arm dynein heavy chain	Cytoskeleton	1.04	0.99	1.09	1.04	1.01	1.03	1.03	1	0.97	1.02	1.01	1	0.98	1	0.99	3.5	0.98
Tb927.4.880	Tb927.04.0880	TPR-repeat-containing chaperone protein DNAJ, putative	Chaperone	1.05	0.98	1.09	1.03	1.01	1.04	1.07	1.05	1.02	1.01	1.02	1.01	1	0.99	1.03	2.72	1.01
Tb927.4.890	Tb927.04.0890	small nuclear ribonucleoprotein SmD3, in U2	RNA.processing	1.25	1.25	1.26	1.22	1.2	1.18	1.32	1.18	1.29	1.17	1.12	1.14	1.18	1.11	1.1	2.83	1.1
Tb927.4.900	Tb927.04.0900	hypothetical protein, conserved	ZUnknown	1.26	1.17	1.29	1.25	0.98	1.02	1.14	1.14	1.09	1.35	1.28	1.11	1.13	1.11	1.14	2.38	1.11
Tb927.4.910	Tb927.04.0910	hypothetical protein, conserved	ZUnknown	1.16	1.18	1.23	1.18	1.04	1.11	1.09	1.2	1.16	1.11	1.09	1.1	1.06	1.12	1.16	2.5	1.07
Tb927.4.920	Tb927.04.0920	TPR repeat, putative	ZUnknown	1.06	1.03	1.15	1.05	1.04	1.07	1.2	1.02	1.08	1.07	1.02	1.05	1.01	0.95	1.09	2.29	1
Tb927.4.930	Tb927.04.0930	Mitochondrial ribosomal protein L14	Mito.translation	0.78	0.71	0.79	0.79	0.98	1.05	1.14	0.75	1.09	0.66	0.75	0.93	0.94	0.87	0.95	2.28	0.84
Tb927.4.940	Tb927.04.0940	hypothetical protein, conserved	ZUnknown	1.09	1.11	1.14	1.12	0.99	1.03	1.11	1.07	1.18	1.23	1.13	1.15	1.04	0.96	1.12	2.19	1.03
Tb927.4.950	Tb927.04.0950	hypothetical protein, conserved	ZUnknown	1.2	1.2	1.24	1.21	1.01	1.01	1.05	1.18	1.19	1.33	1.3	1.11	1.15	1.24	1.11	2.08	1.16
Tb927.4.960	Tb927.04.0960	WD domain, G-beta repeat, putative	ZUnknown	1.02	1.01	1.07	1.01	0.98	1	1.07	1.02	0.98	1.05	1.06	1	0.98	0.99	0.96	1.99	0.97
Tb927.4.970	Tb927.04.0970	hypothetical protein, conserved, no clear yeast or human matches	ZUnknown	1.16	1.16	1.19	1.11	1	1.1	1.15	1.18	1.25	1.09	1.16	1.09	1.12	1.13	1.05	2.09	1.06
Tb927.4.980	Tb927.04.0980	actin, putative	Cytoskeleton	1.15	1.19	1.17	1.11	0.9	0.97	1.2	1.17	1.21	1.31	1.17	1.07	1.1	1.15	1.09	1.93	1.13
Tb927.4.990	Tb927.04.0990	hypothetical protein, conserved	ZUnknown	1.02	0.99	1.01	1.01	1.04	1.05	1.1	0.99	1.03	1.05	1.02	1.03	1.01	1.07	1.07	2.2	1.01
Tb927.4.1000	Tb927.04.1000	hypothetical protein, conserved	ZUnknown	0.9	0.83	0.9	0.86	1.02	1.05	1.17	0.83	1.1	0.8	0.83	0.92	0.87	0.87	0.85	2.54	0.85
Tb927.4.1010	Tb927.04.1010	hypothetical protein	ZUnknown	0.77	0.67	0.73	0.63	1.01	0.93	1.54	0.71	1.15	0.66	0.67	0.84	0.73	0.72	0.71	2.57	0.6
Tb927.4.1020	Tb927.04.1020	Serine palmitoyltransferase	Lipids	0.93	0.9	0.98	0.89	0.98	1.01	1.02	0.92	1.01	0.92	0.91	0.93	0.94	0.96	0.93	2.51	0.91
Tb927.4.1030	Tb927.04.1030	Protein of unknown function (DUF501), putative	ZUnknown	1.08	1.13	1.11	1.09	1.02	1.07	0.97	1.19	1.16	1.32	1.13	1.1	1.18	1.21	1.19	2.72	1.15
Tb927.4.1040	Tb927.04.1040	hypothetical protein, conserved	ZUnknown	0.7	0.59	0.65	0.63	0.98	1.03	1.15	0.56	0.89	0.55	0.63	0.76	0.71	0.76	0.7	3.05	0.8
Tb927.4.1050	Tb927.04.1050	IP5K kinase inositol phosphate kinase	ZUnknown	1.09	1.1	1.11	1.1	0.99	1.04	1.07	1.08	1.02	1.14	1.1	1.11	1.09	1.08	1.08	2.86	1.07
Tb927.4.1060	Tb927.04.1060	hypothetical protein, conserved	ZUnknown	1.05	1.02	1.09	1.04	0.96	1.01	1.05	1.08	1.01	1.14	1.06	1.04	1.04	1.07	1.04	2.99	1.03
Tb927.4.1070	Tb927.04.1070	Mitochondrial ribosomal protein L13	Mito.translation	0.78	0.74	0.75	0.73	0.99	1.08	1.34	0.7	0.75	0.71	0.68	0.82	0.85	0.87	0.82	3.39	0.86
Tb927.4.1080	Tb927.04.1080	V-type ATPase, A subunit, putative	Lysosome	1.08	1.04	1.08	1.05	0.99	1.03	1.06	1.06	1.09	1.11	1.08	1.08	1.08	1.05	1.03	3.45	1
Tb927.4.1090	Tb927.04.1090	endosomal integral membrane protein, putative	Vesicular.transport	0.88	0.84	0.9	0.86	0.99	0.96	1.1	0.86	0.96	0.87	0.86	0.91	0.92	0.93	0.88	3.71	0.87
Tb927.4.1110	Tb927.04.1110	hypothetical protein, conserved, predicted GPI anchor	Membrane.protein	1.04	0.99	1.01	0.99	0.99	1.02	1.03	0.99	1.01	1.02	0.99	1.01	1	1	0.95	3.49	0.94
Tb927.4.1120	Tb927.04.1120	hypothetical protein, conserved	ZUnknown	1.02	0.96	1.03	1.01	1.03	1.06	1.13	1.03	1.04	1.02	1.01	1	0.95	1.02	0.97	3.25	0.93
Tb927.4.1130	Tb927.04.1130	Complex 1 protein (LYR family), putative	Mito.e.transport	1.21	1.2	1.27	1.29	0.92	1.06	1.08	1.23	1.18	1.32	1.28	1.05	1.11	1.16	1.04	2.9	1.13
Tb927.4.1140	Tb927.04.1140	PI4 kinase	Signalling	0.97	0.91	1	0.95	1.06	1.06	1.16	0.93	1.01	0.92	0.93	0.96	0.91	0.94	0.9	2.91	0.9
Tb927.4.1150	Tb927.04.1150	hypothetical protein, conserved	ZUnknown	1.01	0.94	0.97	0.92	1.06	1.07	1.14	0.97	0.97	0.91	0.91	0.99	0.97	0.92	0.96	2.64	0.9
Tb927.4.1170	Tb927.04.1170	ankyrin, putative	Cytoskeleton	0.99	0.9	0.99	0.95	1.02	1.06	1.11	0.96	1.1	0.96	0.98	1.02	0.99	0.98	1.01	2.11	0.93
Tb927.4.1180	Tb927.04.1180	Programmed cell death protein 2, C-terminal putative domain containing protein, putative	ZUnknown	1.13	1.02	1.1	1.09	1.09	1.19	1.19	1.18	1.18	1.13	1.06	1	1	1.04	1.03	2.12	1
Tb927.4.1190	Tb927.04.1190	LicD family, putative	ZUnknown	0.98	0.91	0.97	0.93	1.09	1.1	1.2	0.96	1	0.88	0.95	0.96	0.91	0.89	0.92	2.03	0.9
Tb927.4.1220	Tb927.04.1220	leucine-rich repeat protein (LRRP)	LRRP	0.7	0.7	0.66	0.73	1.07	1.12	1.12	0.73	0.79	0.58	0.69	0.79	0.78	0.78	0.8	2.05	0.78
Tb927.4.1230	Tb927.04.1230	hypothetical protein	ZUnknown	0.65	0.61	0.59	0.64	1.03	1.04	1.28	0.62	0.85	0.51	0.59	0.77	0.78	0.74	0.77	2	0.7
Tb927.4.1240	Tb927.04.1240	hypothetical protein	ZUnknown	0.77	0.71	0.69	0.73	1.11	1.04	1.38	0.61	1.14	0.64	0.67	0.86	0.78	0.86	0.78	2.12	0.66
Tb927.4.1250	Tb927.04.1250	PEX1 peroxisome biogenesis factor 1	Glycosome	0.99	1.04	0.93	1.11	1	1.05	1	1.11	1.06	1.15	1.12	1.02	1.06	1.05	1.06	2.09	1.04
Tb927.4.1260	Tb927.04.1260	hypothetical protein, conserved	ZUnknown	0.9	1.02	0.88	1.06	1.03	1.05	1.08	1.05	1.05	1.12	1.04	1.07	1.03	1.02	1.06	2.28	0.97
Tb927.4.1270	Tb927.04.1270	ruvB-like DNA helicase, putative	DNA	0.85	0.91	0.79	0.94	1.01	1.01	1.08	0.97	1.07	0.99	0.95	1.02	1.01	1.07	1.01	2.33	1.02
Tb927.4.1280	Tb927.04.1280	Tetratricopeptide repeat, putative	ZUnknown	0.95	1.11	0.93	1.08	0.92	1.06	1.1	1.12	1.15	1.21	1.09	1.1	1.16	1.17	1.17	2.37	1.08
Tb927.4.1290	Tb927.04.1290	hypothetical protein, conserved	ZUnknown	1.01	1.03	0.88	1.01	1.09	1.13	1.09	0.97	1.17	1.03	0.99	1.15	1.15	1.09	1.07	2.8	1.09
Tb927.4.1300	Tb927.04.1300	amidinotransferase, putative	ZUnknown	1.06	1.16	1.02	1.2	1.01	1.08	1.11	1.19	1.18	1.34	1.17	1.13	1.15	1.23	1.18	2.72	1.15
Tb927.4.1310	Tb927.04.1310	ZC3H9	RNA.binding	1.02	1.16	1.02	1.2	0.99	1.07	1.05	1.2	1.09	1.27	1.23	1.14	1.16	1.12	1.16	2.73	1.09
Tb927.4.1320	Tb927.04.1320	hypothetical protein, conserved	ZUnknown	1	1.13	0.99	1.11	0.98	1.07	1.01	1.11	1.02	1.2	1.13	1.1	1.17	1.2	1.14	2.52	1.15
Tb927.4.1330	Tb927.04.1330	DNA topoisomerase IB, large subunit	DNA	0.83	0.86	0.79	0.85	1	1.05	1.04	0.88	0.99	0.83	0.86	0.95	0.9	0.92	0.93	2.34	0.87
Tb927.4.1340	Tb927.04.1340	CPSF73	RNA.processing	0.95	1.05	0.97	1.09	0.99	1.05	0.96	1.08	1.02	1.13	1.06	1.03	1.04	1.09	1.07	2.24	1.02
Tb927.4.1350	Tb927.04.1350	glyoxalase II (glx2-2)	Redox	0.98	1.02	0.95	1.04	1.01	1.06	1.07	1.01	1.07	1.03	1.01	1.08	1.03	1.09	1.07	2.2	1
Tb927.4.1360	Tb927.04.1360	Aldose-1-epimerase, putative	Glucose.glycerol	0.95	0.97	0.92	1	1.07	1.09	0.98	0.97	1.02	1.02	0.97	1.04	1.04	1.01	0.96	2.18	1.03
Tb927.4.1370	Tb927.04.1370	hypothetical protein, conserved	ZUnknown	1	1.03	1.05	0.97	1.16	1.16	1.38	1.01	1.06	0.94	1.01	1.05	1.06	1.1	1.01	2.39	1.01
Tb927.4.1380	Tb927.04.1380	D-Tyr-tRNA(Tyr) deacylase, putative	ZUnknown	0.97	0.98	0.88	1.07	1.04	1.12	1.26	1.04	1.1	0.95	0.93	0.91	0.94	0.89	0.86	2.35	0.94
Tb927.4.1390	Tb927.04.1390	hypothetical protein, conserved	ZUnknown	1.04	1.15	1.06	1.14	1	1.03	0.97	1.17	1.05	1.23	1.16	1.1	1.06	1.13	1.07	2.22	1.09
Tb927.4.1400	Tb927.04.1400	vacuolar transport protein 4A, putative	Lysosome	1.06	1.17	1.04	1.16	0.97	1.02	0.93	1.15	1.16	1.21	1.1	1.07	1.12	1.14	1.1	2.4	1.1
Tb927.4.1410	Tb927.04.1410	hypothetical protein, conserved	ZUnknown	1.04	1.11	1.02	1.14	0.95	1.01	1	1.11	1.11	1.21	1.12	1.05	1.09	1.12	1.08	2.48	1.09
Tb927.4.1420	Tb927.04.1420	hypothetical protein, conserved	ZUnknown	1.17	1.21	1.19	1.19	1.11	1.14	0.94	1.2	1.25	1.37	1.22	1.13	1.19	1.23	1.12	2.85	1.2
Tb927.4.1430	Tb927.04.1430	hypothetical protein, conserved	ZUnknown	0.95	0.94	0.92	1	1	1.03	1.13	0.94	1.03	0.96	1.02	1.01	0.92	0.96	0.95	2.83	0.91
Tb927.4.1440	Tb927.04.1440	probable rRNA maturation factor YbeY, putative	Mito.pathway	1.21	1.34	1.25	1.39	0.98	1.05	1.2	1.44	1.13	1.55	1.34	1.2	1.31	1.31	1.17	2.94	1.31
Tb927.4.1450	Tb927.04.1450	hypothetical protein, conserved	ZUnknown	1.09	1.14	1.1	1.21	1.06	1.14	1.04	1.11	1.12	1.18	1.15	1.13	1.1	1.15	1.12	3.06	1.07
Tb927.4.1460	Tb927.04.1460	Zn-finger in ubiquitin-hydrolases and other protein, putative	Zinc.finger	0.97	0.99	0.99	1	1.05	1.08	1.2	0.98	0.94	1.02	0.96	1.04	1.03	1.05	1.01	3.13	1.04
Tb927.4.1470	Tb927.04.1470	Domain of unknown function (DUF4379), putative	ZUnknown	1.02	1.03	1.04	1.02	1.17	1.18	1.51	0.98	1.1	0.98	1	1.02	0.98	1.05	1.05	3.77	1.01
Tb927.4.1480	Tb927.04.1480	SNM1 DNA repair nuclease	DNA	0.98	1.01	0.99	1.02	0.96	1.04	1.07	0.99	0.95	1.04	0.99	0.95	1	0.95	0.94	3.44	0.95
Tb927.4.1490	Tb927.04.1490	hypothetical protein, conserved	ZUnknown	0.99	0.95	1	1.02	1.03	1.08	1.05	1.01	0.96	0.99	0.99	1.02	1	0.99	1	3.41	1
Tb927.4.1500	Tb927.04.1500	RNA editing associated helicase 2 (REH2) MRB 1 subunit	Mito.RNA	1.02	1.03	1.02	1.07	0.94	1.01	0.99	1.01	1.06	1.1	1.02	1.03	1.04	1.06	1.03	2.93	1.02
Tb927.4.1510	Tb927.04.1510	phospholipid-translocating ATPase, putative	Lipids	1	1	0.99	1.02	1.01	1.05	1.05	1	1	1.04	1.02	1.02	1	1.04	1.02	2.77	0.96
Tb927.4.1520	Tb927.04.1520	Similar to biotinyl/lipoyl carrier proteins	ZUnknown	1.03	1.04	1.04	1.04	1.02	1.07	1.15	1.03	1.13	1.06	1.08	1.1	1.07	1.01	1.04	2.72	1.01
Tb927.4.1530	Tb927.04.1530	hypothetical protein, conserved	ZUnknown	1.06	1.11	1.1	1.1	0.96	1.02	1	1.13	1.1	1.18	1.11	1.04	1.1	1.12	1.04	2.49	1.08
Tb927.4.1540	Tb927.04.1540	POMP27, NAD-dependent epimerase, aldehyde reductase, one putative TM domain	Mito.membrane	0.91	1.01	0.95	1	0.97	0.98	1.04	1.03	1.04	1.11	1	1	1.09	1.11	1.07	2.18	1.06
Tb927.4.1550	Tb927.04.1550	hypothetical protein, conserved	ZUnknown	1.11	1.16	1.15	1.17	1	1.06	0.99	1.19	1.14	1.39	1.22	1.15	1.24	1.31	1.23	2.04	1.26
Tb927.4.1560	Tb927.04.1560	hypothetical protein, conserved	ZUnknown	0.94	1	0.98	0.98	1.02	1.04	1.01	1.02	0.98	0.99	0.98	0.99	1.01	0.98	1.01	1.95	0.98
Tb927.4.1570	Tb927.04.1570	hypothetical protein, conserved	ZUnknown	1.09	1.15	1.15	1.17	1.03	1.05	1.05	1.16	1.09	1.21	1.15	1.08	1.1	1.08	1.13	1.85	1.09
Tb927.4.1580	Tb927.04.1580	WW domain containing protein, putative	ZUnknown	1.13	1.23	1.23	1.25	0.99	1.11	1.16	1.25	1.12	1.35	1.21	1.12	1.2	1.21	1.17	1.82	1.15
Tb927.4.1590	Tb927.04.1590	POMP28	Mito.membrane	0.97	1	0.97	1.01	1.05	1.06	0.9	0.98	0.94	1.02	1.01	1.02	0.98	1	1.03	1.79	0.78
Tb927.4.1600	Tb927.04.1600	AAA domain containing protein, putative	ZUnknown	1	0.92	0.92	0.96	1.07	1.06	1.06	0.94	1.05	0.89	0.9	0.95	0.92	0.89	0.99	1.83	0.96
Tb927.4.1610	Tb927.04.1610	TAC40 component of tripartite attachment complex	Cytoskeleton	0.91	0.93	0.93	0.97	0.95	0.98	0.96	0.95	0.98	0.97	0.96	0.96	0.96	0.98	0.97	1.54	0.91
Tb927.4.1620	Tb927.04.1620	phosphatidylinositol 4-phosphate 5-kinase alpha (PIPKA)	Signalling	0.87	0.9	0.87	0.88	1.01	1.05	1.02	0.92	1.12	0.87	0.89	1	0.95	0.98	0.97	1.64	0.93
Tb927.4.1630	Tb927.04.1630	RRP6	RNA.degradation	0.97	1.02	0.98	1.04	0.98	0.98	1.04	1.11	0.97	1.06	1.06	1.02	1.01	1.02	1.03	1.57	1
Tb927.4.1640	Tb927.04.1640	UDP-galactose transporter, putative	Glycans	0.88	0.88	0.88	0.89	1.07	1.06	1.18	0.95	1.04	0.85	0.93	0.93	0.95	0.95	0.94	1.58	0.94
Tb927.4.1650	Tb927.04.1650	hypothetical protein, conserved	ZUnknown	0.68	0.7	0.72	0.7	1.02	0.99	1.1	0.71	0.89	0.64	0.7	0.84	0.8	0.82	0.82	1.65	0.78
Tb927.4.1660	Tb927.04.1660	mitochondrial carrier protein, MCP5a ATP/ADP carrier	Mito.transport	0.87	0.89	0.84	0.88	0.96	0.99	1.09	0.93	0.99	0.92	0.93	0.96	1	0.99	0.97	1.59	0.92
Tb927.4.1670	Tb927.04.1670	POMP29, cytochrome b5-like haem-binding domain	Mito.e.transport	0.87	0.77	0.82	0.84	1.07	0.99	1.17	0.83	0.96	0.79	0.84	0.89	0.93	0.83	0.91	1.65	0.85
Tb927.4.1680	Tb927.04.1680	ZC3H10	RNA.binding	0.87	0.93	0.89	0.86	0.97	0.95	1	0.97	0.92	0.94	0.93	0.96	0.99	0.96	0.96	1.62	0.93
Tb927.4.1690	Tb927.04.1690	Retinal Maintenance, putative	ZUnknown	0.91	0.97	0.9	0.93	0.98	1.02	1.06	0.97	0.97	0.97	0.96	1.04	1.02	1.03	1.01	1.68	0.98
Tb927.4.1700	Tb927.04.1700	protein kinase, putative	Protein.kinase	0.92	1.02	0.94	0.98	0.93	0.93	1.01	1.08	1.03	1.07	1.01	1	1.01	1.03	1	1.52	0.99
Tb927.4.1710	Tb927.04.1710	rhodanese-like domain containing protein, putative	ZUnknown	0.82	0.89	0.88	0.84	1.01	0.98	1.05	0.95	1.06	0.88	0.87	1.01	0.91	0.86	0.91	1.53	0.9
Tb927.4.1720	Tb927.04.1720	nucleoside diphosphate kinase, putative	Nucleotides	0.96	1	1	1	0.96	0.99	1.13	1.09	1.14	1.1	1.04	1.04	1.04	1.05	1.07	1.51	1.07
Tb927.4.1730	Tb927.04.1730	NuSAP4	Cell.cycle	0.99	1.02	1	1.02	1.04	1.03	1.11	1.04	1.21	1.03	1.01	1.07	1.18	1.12	1.07	1.58	1
Tb927.4.1740	Tb927.04.1740	hypothetical protein, conserved	ZUnknown	0.99	1.01	0.96	0.99	0.97	0.94	1.03	1.14	1.04	1.09	1.05	1.01	1.02	1.02	1.03	1.35	0.99
Tb927.4.1750	Tb927.04.1750	hypothetical protein, conserved	ZUnknown	0.95	0.99	0.93	0.91	0.98	0.97	1.07	0.98	1.17	0.98	0.96	0.99	1.01	1.03	1.15	1.36	0.97
Tb927.4.1760	Tb927.04.1760	hypothetical protein, conserved	Mito.pathway	0.82	0.82	0.85	0.82	1.04	1.05	1.13	0.87	1.06	0.85	0.88	0.99	0.93	0.91	0.98	1.44	0.88
Tb927.4.1770	Tb927.04.1770	hypothetical protein, conserved	ZUnknown	1.12	1.1	1.04	1.03	1.11	1.09	1.29	1.11	1.21	1.18	1.18	1.09	1.03	1.07	1	1.51	1.06
Tb927.4.1780	Tb927.04.1780	hypothetical protein, conserved	ZUnknown	0.78	0.82	0.76	0.83	0.99	0.98	0.92	0.83	1.07	0.86	0.83	0.92	0.91	0.93	0.9	1.27	0.9
Tb927.4.1790	Tb927.04.1790	60S ribosomal protein L3	Ribosome	1.59	1.86	1.65	1.77	3.72	2.7	2	3.22	2.38	3.04	2.55	2.19	2.4	2.45	2.42	3.74	3.69
Tb927.4.1810	Tb927.04.1810	mitochondrial ribosomal protein L33	Mito.translation	0.95	1.04	0.97	0.94	1.09	1.03	1.22	1.15	1.11	1.04	1.09	1	1.06	1.02	1.06	1.33	1.05
Tb927.4.1820	Tb927.04.1820	selenocysteine-tRNA-specific elongation factor, putative	Translation	1.01	1.11	1.03	1.02	0.93	0.88	0.93	1.17	1.09	1.21	1.15	1.07	1.1	1.15	1.13	1.19	1.1
Tb927.4.1830	Tb927.04.1830	Urm1 (Ubiquitin related modifier), putative	ZUnknown	1	1	0.96	0.92	1.29	1.13	1.17	1.13	1.14	0.93	1.09	1.1	1.04	0.99	0.96	1.5	1.03
Tb927.4.1840	Tb927.04.1840	Carboxypeptidase Nna1-like protein, putative	Protease	0.76	0.8	0.75	0.78	0.95	0.88	0.97	0.88	0.99	0.83	0.86	0.92	0.91	0.89	0.91	1.25	0.9
Tb927.4.1850	Tb927.04.1850	SRP68, putative	Vesicular.transport	0.88	0.98	0.88	0.9	0.95	0.86	1.04	1.1	1.07	1.11	1.05	1.01	1.07	1.05	1.07	1.22	1.02
Tb927.4.1860	Tb927.04.1860	40S ribosomal protein S19	Ribosome	0.68	0.81	0.7	0.72	0.89	0.81	1.08	0.79	1.11	0.8	0.84	0.91	0.96	0.92	0.94	1.2	0.89
Tb927.4.1870	Tb927.04.1870	kinetoplastid-specific phospho-protein phosphatase, putative	Protein.phosphatase	0.64	0.69	0.61	0.65	0.96	0.83	1.06	0.8	0.84	0.77	0.79	0.9	0.81	0.83	0.85	1.24	0.84
Tb927.4.1880	Tb927.04.1880	hypothetical protein, conserved	ZUnknown	0.72	0.89	0.76	0.8	0.95	0.8	1.19	1.03	0.89	1.05	0.97	0.97	0.91	1.01	0.95	1.25	0.94
Tb927.4.1890	Tb927.04.1890	hypothetical protein, conserved	ZUnknown	0.58	0.67	0.58	0.65	0.98	0.78	1.02	0.72	0.91	0.78	0.72	0.84	0.82	0.83	0.82	1.36	0.82
Tb927.4.1900	Tb927.04.1900	Methyltransferase domain/Methyltransferase involved in Williams-Beuren syndrome, putative	ZUnknown	0.71	0.87	0.76	0.79	0.92	0.8	0.99	0.99	1.06	1.04	0.95	0.93	0.98	1.03	1.01	1.25	0.97
Tb927.4.1910	Tb927.04.1910	hypothetical protein, conserved, no domains, K-specific	ZUnknown	0.8	0.95	0.85	0.93	0.93	0.85	1.19	1.11	1.12	1.05	1	1.04	1.06	1.1	1.08	1.45	1.1
Tb927.4.1920	Tb927.04.1920	GPI transamidase, putative (TbGPI16)	GPI.anchors	0.87	0.96	0.9	0.91	0.93	0.84	0.98	1.07	0.96	1.09	1.07	1	1	1.01	0.99	1.35	1.02
Tb927.4.1930	Tb927.04.1930	EIF3G	Translation	0.97	1.1	1.01	1.01	0.96	0.92	1.07	1.14	1.12	1.22	1.18	1.02	1.09	1.1	1.15	1.5	1.12
Tb927.4.1940	Tb927.04.1940	WD domain, G-beta repeat, putative	ZUnknown	0.91	0.93	0.95	0.92	0.95	0.9	0.99	1.01	1.04	0.97	0.98	1.01	1	1	1.01	1.42	0.98
Tb927.4.1950	Tb927.04.1950	TAH18, iron-sulfur cluster Fe-S	Enzyme	0.86	0.84	0.82	0.83	0.91	0.88	1.05	0.87	0.94	0.88	0.9	0.92	0.91	0.95	0.91	1.43	0.91
Tb927.4.1960	Tb927.04.1960	hypothetical protein, conserved	ZUnknown	0.97	0.92	0.96	0.95	0.96	0.91	1.03	1.03	0.99	0.99	1	1	0.97	1.04	1	1.5	1.03
Tb927.4.1970	Tb927.04.1970	Domain of unknown function DUF21, putative	ZUnknown	0.91	0.87	0.89	0.9	1.01	0.92	1.02	0.92	1.04	0.92	0.89	0.92	0.92	0.94	0.91	1.6	0.92
Tb927.4.1980	Tb927.04.1980	hypothetical protein, conserved	ZUnknown	0.96	0.94	0.96	0.93	0.91	0.88	0.98	1	0.94	1.02	0.98	1.02	1.02	1.04	1.01	1.56	1.03
Tb927.4.1990	Tb927.04.1990	RNA helicase, SUV3 homologue, putative,in mitochondrion	Mito.RNA	0.98	0.9	0.98	0.95	0.9	0.89	0.87	0.95	1.05	1	0.95	0.97	0.96	0.95	1.02	1.56	0.97
Tb927.4.2000	Tb927.04.2000	ruvB-like DNA helicase, putative,ATP-dependent DNA helicase, putative	DNA	1	0.99	1.03	0.97	1.06	1.02	0.87	0.97	1.01	1.03	0.99	1.06	1.02	1.04	1.06	1.89	1.03
Tb927.4.2010	Tb927.04.2010	Acyl-CoA binding protein	Lipids	1.3	1.26	1.24	1.22	1.21	1.15	0.96	1.24	1.37	1.26	1.19	1.15	1.15	1.16	1.22	2.09	1.16
Tb927.4.2020	Tb927.04.2020	adaptin complex AP3 mu subunit	Vesicular.transport	1.01	0.99	1	0.94	0.99	0.99	1.05	1	0.95	1.01	0.95	1	1.03	1.02	1.05	1.92	1
Tb927.4.2040	Tb927.04.2040	ALBA3	RNA.binding	1.93	1.92	2.06	1.97	1.51	1.53	1.37	2.02	1.97	2.2	1.99	1.74	1.79	1.88	1.85	3.07	1.93
Tb927.4.2050	Tb927.04.2050	hypothetical protein	ZUnknown	1.09	1.05	1.1	1.03	1.19	1.15	1.37	1.07	1.14	0.9	1.06	1.18	1.11	1.06	1.1	2.34	1.1
Tb927.4.2060	Tb927.04.2060	FAZ8 resemblance to myosin	Cytoskeleton	1.08	1.09	1.09	1.06	0.97	0.95	0.91	1.08	0.98	1.13	1.06	1.08	1.06	1.13	1.08	1.94	1.07
Tb927.4.2080	Tb927.04.2080	CC2D is a FAZ-ER protein, also present on the basal bodies. CC2D is required for FAZ filament assembly.	Cytoskeleton	0.8	0.69	0.8	0.72	0.98	0.97	1.08	0.72	0.87	0.6	0.68	0.82	0.75	0.76	0.78	0.77	0.77
Tb927.4.2090	Tb927.04.2090	hypothetical protein	ZUnknown	0.96	0.94	1.03	0.97	0.83	0.85	0.76	0.97	1.04	0.95	0.99	0.85	0.83	0.92	0.85	0.69	0.91
Tb927.4.2100	Tb927.04.2100	hypothetical protein	ZUnknown	1.02	0.87	1.02	0.9	1.1	1.08	1.2	0.88	1.09	0.77	0.9	0.9	0.95	0.88	0.95	0.88	0.94
Tb927.4.2110	Tb927.04.2110	protein phosphatase 2C, putative	Protein.phosphatase	1.18	1.11	1.21	1.14	0.93	0.97	1.09	1.25	1.12	1.26	1.15	1.06	1.14	1.12	1.06	0.72	1.13
Tb927.4.2120	Tb927.04.2120	hypothetical protein, conserved	ZUnknown	1.04	0.97	1.06	0.97	0.94	0.88	0.94	1.03	1.09	1.1	1.01	1.01	1.06	1.08	1.02	0.75	1.01
Tb927.4.2130	Tb927.04.2130	hypothetical protein, conserved	ZUnknown	1.18	1.15	1.25	1.1	1.04	1.01	0.94	1.14	1.11	1.17	1.16	1.04	1.09	1.09	1.13	0.82	1.1
Tb927.4.2140	Tb927.04.2140	MBO2,flagellar component	Cytoskeleton	1.09	1.07	1.14	1.04	0.99	1	0.95	1.07	1.08	1.08	1.02	1.02	1.04	1.04	1.06	0.84	1.04
Tb927.4.2150	Tb927.04.2150	hypothetical protein, conserved	ZUnknown	1.13	1.1	1.15	1.1	1.08	1.07	1.14	1.06	1.06	1.05	1.06	0.99	0.98	1.02	1.03	0.86	1
Tb927.4.2160	Tb927.04.2160	hypothetical protein, conserved	ZUnknown	1.36	1.24	1.34	1.25	1.04	0.99	0.98	1.32	1.21	1.37	1.28	1.02	1.15	1.13	1.12	0.97	1.15
Tb927.4.2170	Tb927.04.2170	hypothetical protein, conserved, low homology to phosphatidylserinsynthase	ZUnknown	1.2	1.18	1.23	1.05	1.17	1.14	1.1	1.03	1.17	1.05	1.08	1.15	1.04	1.04	1.06	1.04	1.06
Tb927.4.2180	Tb927.04.2180	60S ribosomal protein L35a	Ribosome	1.37	1.25	1.26	1.19	1.1	1.09	1.13	1.17	1.41	1.25	1.2	1.23	1.15	1.17	1.16	1.07	1.19
Tb927.4.2190	Tb927.04.2190	GTP-binding protein, putative	Enzyme	1.12	1.06	1.14	1.05	0.99	1.01	0.98	1.05	1.06	1.05	1.01	1.01	1.03	1.06	1.05	1.05	1.01
Tb927.4.2200	Tb927.04.2200	Sec7 domain containing protein, putative	ZUnknown	1.06	1.01	1.08	1.02	0.95	0.96	0.93	1.02	1.06	1.02	1.01	0.98	0.99	0.99	1	1.12	1
Tb927.4.2210	Tb927.04.2210	hypothetical protein, conserved	ZUnknown	1.02	0.98	1.1	0.94	1.02	1.02	1.11	0.98	1.03	1.01	0.94	0.95	1.01	0.94	1.03	1.35	0.99
Tb927.4.2220	Tb927.04.2220	TPR-repeat-containing chaperone protein DNAJ, putative	Chaperone	1.08	1.07	1.1	1.03	1	0.99	0.95	1.06	0.98	1.06	0.98	1	1.03	1.05	1.01	1.3	1.05
Tb927.4.2230	Tb927.04.2230	dolichyl-P-Man:GDP-Man1GlcNAc2-PP-dolichyl alpha-1,3-mannosyltransferase, putative	Glycans	0.94	0.91	0.97	0.88	1.01	0.97	0.96	0.92	0.98	0.88	0.89	0.9	0.93	0.93	0.88	1.34	0.94
Tb927.4.2240	Tb927.04.2240	hypothetical protein, conserved, D-aminoacid aminotransferase domain, used for synthesis of D-glutamic acid and D-alanine	Enzyme	0.96	0.97	1.02	0.92	1.02	1.03	1.05	0.97	0.97	0.95	0.99	1.01	0.99	0.97	0.94	1.36	0.96
Tb927.4.2250	Tb927.04.2250	hypothetical protein, conserved, no known domains	ZUnknown	0.99	1.03	1.07	1.05	0.97	0.94	1.05	1.1	1.07	1.14	1.03	1.03	1.06	1.03	1.04	1.34	1.06
Tb927.4.2260	Tb927.04.2260	Centrin1	Cell.cycle	0.98	1.01	1.05	0.98	1.06	1.04	1.05	1.06	0.91	0.97	0.98	1.02	0.99	1.01	0.96	1.45	1
Tb927.4.2270	Tb927.04.2270	Histone-like transcription factor (CBF/NF-Y) and archaeal histone, putative	ZUnknown	0.92	0.94	1	0.89	1	0.96	1.23	0.92	1.05	1.02	1.04	1.02	0.95	0.94	0.99	1.29	0.98
Tb927.4.2280	Tb927.04.2280	hypothetical protein, conserved	ZUnknown	1.1	1.13	1.13	1.15	1	0.96	0.99	1.14	1.09	1.28	1.14	1.04	1.08	1.08	1.05	1.26	1.12
Tb927.4.2300	Tb927.04.2300	hypothetical protein, conserved	ZUnknown	1.01	1.01	1.04	0.97	0.95	0.93	1.06	1.04	0.96	0.99	0.93	0.98	0.97	1	1.05	1.15	1.02
Tb927.4.2310	Tb927.04.2310	asparaginyl-tRNA synthetase, putative	Translation.tRNA	1	0.96	1	0.96	0.96	0.96	0.97	0.99	0.96	1.01	0.96	0.95	0.96	0.96	0.93	1.1	1
Tb927.4.2320	Tb927.04.2320	hypothetical protein, conserved	ZUnknown	1.03	0.98	1	1.01	1.13	1.05	1.29	0.97	1.04	0.93	0.82	1.06	0.92	1.02	1.04	1.16	0.96
Tb927.4.2330	Tb927.04.2330	hypothetical protein, conserved	ZUnknown	1.24	1.19	1.27	1.15	1.23	1.17	1.56	1.14	1.33	1.14	1.17	1.24	1.19	1.29	1.1	1.39	1.06
Tb927.4.2340	Tb927.04.2340	hypothetical protein, conserved	ZUnknown	0.97	0.92	1	0.92	0.97	0.97	1.02	0.94	1	0.9	0.9	0.91	0.96	0.91	0.91	1.12	0.92
Tb927.4.2350	Tb927.04.2350	G-actin binding protein, putative, twinfilin, putative	Cytoskeleton	1.11	1.05	1.11	1.13	1.01	1.02	1.03	1.08	1.16	1.07	1.04	1.04	1.08	1.01	1.05	1.25	1.04
Tb927.4.2360	Tb927.04.2360	hypothetical protein, conserved	Mito.pathway	1.13	1.13	1.11	1.04	1.04	1.04	1.04	1.15	1.04	1.06	0.99	1.06	1.07	1.07	1.1	1.21	1.07
Tb927.4.2370	Tb927.04.2370	hypothetical protein, conserved	ZUnknown	1.05	1.04	1.07	1.02	0.95	0.95	1.02	1.06	0.95	1.06	0.99	1.03	0.99	1.04	1	1.2	1
Tb927.4.2380	Tb927.04.2380	sarcoplasmic reticulum glycoprotein, putative	ZUnknown	0.94	0.91	0.96	0.9	1.01	0.96	1.05	0.9	0.93	0.86	0.88	0.87	0.9	0.88	0.9	1.18	0.88
Tb927.4.2390	Tb927.04.2390	ATP-dependent DEAD/H RNA helicase, putative, no clear yeast homologue, resembles Prp43 and Prp22	RNA.processing	0.97	0.91	1	0.92	0.96	0.96	1.07	0.95	0.9	0.9	0.91	0.91	0.92	0.96	0.9	1.23	0.92
Tb927.4.2400	Tb927.04.2400	hypothetical protein, conserved	Cytoskeleton	1	1.01	1.05	0.97	0.95	0.95	0.93	1.02	1.07	1.01	0.99	0.98	1	1.02	1	1.25	1
Tb927.4.2410	Tb927.04.2410	Glycosyl hydrolase family 65 central catalytic domain/Haloacid dehalogenase-like hydrolase, putative	ZUnknown	0.95	0.98	0.97	0.95	0.94	0.94	0.97	0.97	0.96	1	0.94	0.95	0.94	0.98	0.99	1.29	0.96
Tb927.4.2420	Tb927.04.2420	hypothetical protein, conserved	ZUnknown	0.89	0.84	0.87	0.85	1.15	1.1	1.14	0.86	0.93	0.76	0.79	0.94	0.93	0.89	0.95	1.61	0.94
Tb927.4.2430	Tb927.04.2430	Endonuclease/Exonuclease/phosphatase family, putative	ZUnknown	0.92	0.95	0.96	0.96	0.97	0.97	1.05	0.93	1.02	0.94	0.93	0.94	0.94	0.92	0.98	1.31	0.94
Tb927.4.2440	Tb927.04.2440	hypothetical protein, very weak match to yeast ribosomal protein RSM23	Mito.pathway	0.89	0.88	0.95	0.92	0.97	0.98	1.09	0.9	0.98	0.88	0.9	0.92	0.89	0.94	0.91	1.27	0.9
Tb927.4.2450	Tb927.04.2450	Protein Disulfide Isomerase 1	Redox	0.96	0.95	0.96	0.92	0.96	1.01	0.91	0.95	1.11	0.95	0.9	0.95	1	0.99	0.94	1.26	0.97
Tb927.4.2460	Tb927.04.2460	kinatase, putative	Enzyme	0.87	0.87	0.89	0.85	0.97	0.96	0.99	0.85	0.89	0.83	0.84	0.9	0.89	0.9	0.89	1.15	0.85
Tb927.4.2470	Tb927.04.2470	ARMTOR (TOR complexes)	Protein.kinase	1.08	1.13	1.12	1.12	0.92	0.94	0.91	1.18	1.05	1.19	1.15	1.04	1.12	1.12	1.08	1	1.12
Tb927.4.2480	Tb927.04.2480	8-oxoguanine DNA glycosylase, putative	DNA	0.91	0.9	0.91	0.92	1	0.99	0.91	0.95	1.04	0.86	0.87	0.98	0.97	0.96	1	1.01	0.99
Tb927.4.2490	Tb927.04.2490	hypothetical protein, conserved	ZUnknown	1.08	1.14	1.09	1.1	0.96	1.02	0.92	1.14	1.07	1.26	1.1	1.1	1.09	1.16	1.09	0.99	1.13
Tb927.4.2500	Tb927.04.2500	eIF2K2 eukaryotic translation initiation factor 2-alpha kinase	Protein.kinase	0.96	1.02	1.01	1.04	0.97	0.96	0.93	1.03	1.02	1.08	1.02	1	1	0.99	0.98	0.95	1
Tb927.4.2510	Tb927.04.2510	multidrug resistance-associated protein, putative,p-glycoprotein (PGPA)	Transporter	0.95	0.97	0.97	0.98	0.98	0.97	1	0.97	1.04	0.99	0.94	0.99	0.99	1.01	1.01	0.88	0.98
Tb927.4.2520	Tb927.04.2520	NAD dependent deacetylase SIR2RP3, nicotinic acid mononucleotide 5,6-dimethylbenzimidazole (cobb) protein	Mito.pathway	1.02	1.11	1.06	1.08	1.08	1.07	1.18	1.03	1.16	0.99	1.07	1	1.02	1.09	1.05	1.03	1.06
Tb927.4.2530	Tb927.04.2530	hypothetical protein, conserved	ZUnknown	1.02	1.05	1.05	1	1.11	1.07	1.12	1.05	1.29	1	0.95	0.93	1.07	1.08	1.09	1.01	1.04
Tb927.4.2540	Tb927.04.2540	NEDD8, neddylation	Ubiquitin.proteasome	0.64	0.64	0.59	0.6	0.94	1.1	1.46	0.6	0.96	0.52	0.63	0.78	0.74	0.72	0.81	1.15	0.83
Tb927.4.2550	Tb927.04.2550	hypothetical protein, conserved	ZUnknown	1.04	1.06	1	1.01	0.95	1	0.92	1.08	1.06	1.05	1.01	0.98	1.03	1.04	1	0.91	0.99
Tb927.4.2560	Tb927.04.2560	Cardolipin synthase	Lipids	1.06	1.06	1.07	1.09	0.96	0.97	1.03	1.05	1.04	1.12	1	1	1.03	1.07	1.08	0.95	1.05
Tb927.4.2570	Tb927.04.2570	hypothetical protein, conserved	ZUnknown	1.01	1.03	1.04	0.95	1.02	0.99	1.05	1.04	1.09	1.02	0.98	1.02	0.99	0.99	1.01	1.03	1.02
Tb927.4.2580	Tb927.04.2580	hypothetical protein, conserved	Mito.pathway	0.99	1.01	1.03	1.04	0.98	0.98	0.95	1.02	1.03	1.06	0.99	0.98	1.02	1.01	1.04	1.01	1.01
Tb927.4.2590	Tb927.04.2590	hypothetical protein, conserved	ZUnknown	0.96	0.96	0.95	0.97	0.98	0.97	0.96	1.02	0.98	1	0.93	0.98	1.01	1	0.96	1.06	0.96
Tb927.4.2600	Tb927.04.2600	hypothetical protein, conserved	ZUnknown	0.94	0.96	0.97	0.95	0.96	0.96	0.88	0.99	0.98	1.03	0.94	1.01	1.03	1.04	1.02	1.2	1.01
Tb927.4.2610	Tb927.04.2610	hypothetical protein	ZUnknown	0.84	0.77	0.82	0.76	1.1	1.12	1.35	0.74	1.18	0.75	0.77	0.94	0.81	0.83	0.86	1.45	0.8
Tb927.4.2620	Tb927.04.2620	hypothetical protein, conserved	ZUnknown	1.13	1.15	1.12	1.14	0.97	0.99	0.93	1.19	1.11	1.2	1.13	1.08	1.12	1.18	1.16	1.32	1.14
Tb927.4.2630	Tb927.04.2630	ATP-dependent DEAD/H RNA helicase, putative Dbp10, ribosome biogenesis?	rRNA.tRNA.process	1.01	0.99	1.02	0.99	0.94	0.96	0.98	1.05	1.06	1.05	0.98	1	0.99	1.03	1.03	1.26	1.02
Tb927.4.2640	Tb927.04.2640	In MCM-BP TAP	RNA.synthesis	0.99	1.03	1.01	1.01	0.94	0.95	0.84	1.06	1.09	1.09	0.98	1	1.01	1.08	1.03	1.27	1.02
Tb927.4.2650	Tb927.04.2650	Regulator of chromosome condensation (RCC1) repeat, putative	ZUnknown	0.93	0.96	0.9	0.9	1.01	1.01	1.12	1	0.98	0.95	0.95	1.01	1.01	1.05	1.01	1.17	0.99
Tb927.4.2660	Tb927.04.2660	hypothetical protein, conserved	ZUnknown	0.84	0.71	0.75	0.8	1.14	1.06	1.25	0.7	1.15	0.73	0.66	0.96	0.95	0.89	0.95	1.4	0.91
Tb927.4.2670	Tb927.04.2670	pyroglutamyl-peptidase I, putative (PPI)	Protease	0.95	1	0.98	0.93	1.07	1.01	1.05	1.02	1.02	0.98	1	0.99	1.03	0.99	1.02	1.13	1.04
Tb927.4.2680	Tb927.04.2680	Zeta toxin, putative	ZUnknown	0.86	0.89	0.86	0.87	1.04	1	1.11	0.98	0.9	0.89	0.9	0.91	0.93	0.96	0.98	1.01	0.93
Tb927.4.2700	Tb927.04.2700	HMG-CoA synthase	Prenylation	0.8	0.8	0.77	0.79	1.02	0.97	1.13	0.84	0.95	0.8	0.84	0.91	0.85	0.9	0.92	1.03	0.86
Tb927.4.2710	Tb927.04.2710	ubiquitin-conjugating enzyme e2, putative	Ubiquitin.proteasome	0.64	0.62	0.6	0.71	1.05	0.96	1.37	0.7	0.81	0.56	0.74	0.78	0.74	0.77	0.8	1.18	0.72
Tb927.4.2720	Tb927.04.2720	ATP dependent DEAD-box helicase (RH)	Mito.translation	0.87	0.91	0.87	0.93	0.98	0.96	1.11	0.99	0.96	0.99	0.96	0.94	0.96	0.98	0.96	1.03	0.95
Tb927.4.2730	Tb927.04.2730	Kinesin, kinesin-12	Cytoskeleton	0.84	0.89	0.83	0.86	0.97	0.94	0.99	0.92	1	0.9	0.91	0.96	0.95	0.95	0.92	0.97	0.92
Tb927.4.2740	Tb927.04.2740	EF hand protein, conserved, RNAi inc diff?	Translation	0.57	0.59	0.57	0.59	1.02	0.97	0.97	0.58	0.8	0.52	0.55	0.86	0.75	0.74	0.69	1.22	0.72
Tb927.4.2750	Tb927.04.2750	hypothetical protein, conserved	ZUnknown	0.73	0.85	0.73	0.8	0.93	0.9	0.9	0.9	0.88	0.87	0.8	0.84	0.97	0.98	0.95	1.07	0.93
Tb927.4.2760	Tb927.04.2760	Protein of unknown function (DUF3808), putative	ZUnknown	0.79	0.79	0.78	0.84	1.01	0.99	1.04	0.86	0.94	0.8	0.86	0.95	0.92	0.89	0.9	1.06	0.89
Tb927.4.2770	Tb927.04.2770	hypothetical protein, conserved	ZUnknown	0.78	0.79	0.77	0.84	0.98	1	0.99	0.85	0.93	0.83	0.84	0.85	0.9	0.88	0.9	1.14	0.88
Tb927.4.2780	Tb927.04.2780	hypothetical protein, conserved	ZUnknown	1.08	1.17	1.07	1.11	0.94	0.95	0.96	1.21	1.15	1.27	1.18	1.05	1.11	1.14	1.08	1.06	1.14
Tb927.4.2790	Tb927.04.2790	hypothetical protein, conserved	ZUnknown	0.99	1.08	1.03	1.1	0.97	0.97	0.97	1.14	1.02	1.18	1.07	1.03	1.09	1.08	1.06	1.07	1.04
Tb927.4.2800	Tb927.04.2800	R3H-associated N-terminal domain containing protein, putative	ZUnknown	0.92	0.94	0.92	0.95	0.96	0.98	0.98	0.95	1.07	0.94	0.92	0.93	0.96	0.95	0.92	1.07	0.93
Tb927.4.2810	Tb927.04.2810	hypothetical protein	ZUnknown	0.6	0.56	0.6	0.58	0.95	0.96	1.14	0.58	0.81	0.45	0.56	0.69	0.65	0.71	0.74	1.18	0.67
Tb927.4.2820	Tb927.04.2820	hypothetical protein, conserved	ZUnknown	0.98	1.04	1	1.02	0.96	0.97	0.97	1.09	1.12	1.14	1.06	1.02	1.03	1.05	1.07	1.07	1.04
Tb927.4.2830	Tb927.04.2830	hypothetical protein, conserved	ZUnknown	0.99	0.96	0.97	0.96	1.07	1.11	1.29	0.97	1.03	0.92	0.94	1.04	0.94	0.95	1.02	1.17	0.91
Tb927.4.2840	Tb927.04.2840	hypothetical protein, conserved	ZUnknown	1.02	0.99	0.91	0.97	1.04	1.08	1	0.99	1.16	0.92	0.88	0.98	0.94	0.94	0.97	1.08	0.95
Tb927.4.2850	Tb927.04.2850	hypothetical protein, conserved	ZUnknown	1.1	1.19	1.13	1.13	0.91	0.97	0.96	1.19	1.2	1.31	1.14	1.06	1.1	1.13	1.1	0.98	1.1
Tb927.4.2860	Tb927.04.2860	EAP30/Vps36 family, putative	ZUnknown	0.99	0.96	1.01	1	0.95	1.04	1.02	0.98	1.12	0.9	0.94	0.94	0.97	0.94	0.93	1	0.92
Tb927.4.2870	Tb927.04.2870	hypothetical protein, conserved	ZUnknown	1.19	1.26	1.29	1.21	0.97	1.06	0.92	1.26	1.43	1.27	1.12	1.11	1.19	1.17	1.16	1.07	1.19
Tb927.4.2880	Tb927.04.2880	TbNup225 Inner ring	Nuclear.transport	1.09	1.1	1.09	1.11	0.95	1	1.01	1.15	1.07	1.21	1.1	1.03	1.09	1.12	1.08	0.96	1.1
Tb927.4.2890	Tb927.04.2890	hypothetical protein, conserved	ZUnknown	1.07	1.08	1.06	1.08	0.94	0.99	0.95	1.13	1.04	1.22	1.1	1.09	1.05	1.11	1.11	0.97	1.08
Tb927.4.2900	Tb927.04.2900	hypothetical protein, conserved	ZUnknown	1.14	1.21	1.18	1.21	0.95	1.02	0.98	1.23	1.17	1.32	1.2	1.11	1.16	1.21	1.17	0.98	1.16
Tb927.4.2910	Tb927.04.2910	hypothetical protein, conserved	ZUnknown	1.18	1.21	1.16	1.22	0.98	1.07	1.02	1.22	1.14	1.3	1.2	1.11	1.21	1.2	1.13	1.06	1.18
Tb927.4.2920	Tb927.04.2920	hypothetical protein, conserved	ZUnknown	1.09	1.15	1.13	1.18	0.94	1.02	0.9	1.17	1.15	1.33	1.13	1.07	1.14	1.12	1.13	1.03	1.11
Tb927.4.2930	Tb927.04.2930	OsmC-like protein, putative	ZUnknown	1.22	1.25	1.26	1.25	1.05	1.1	1.05	1.2	1.24	1.36	1.26	1.14	1.24	1.2	1.17	1.17	1.18
Tb927.4.2940	Tb927.04.2940	hypothetical protein, conserved	ZUnknown	1.15	1.19	1.19	1.24	0.93	1.05	0.92	1.23	1.11	1.28	1.18	1.14	1.2	1.2	1.2	1.16	1.24
Tb927.4.2950	Tb927.04.2950	mitochondrial DNA polymerase I protein A, putative	Mito.DNA	1.09	1.14	1.11	1.14	0.98	1.05	0.99	1.17	1.07	1.26	1.15	1.09	1.14	1.14	1.11	1.19	1.12
Tb927.4.2960	Tb927.04.2960	hypothetical protein, conserved	ZUnknown	0.66	0.55	0.58	0.57	1.02	0.96	1.27	0.55	0.68	0.53	0.54	0.81	0.82	0.75	0.7	1.24	0.73
Tb927.4.2970	Tb927.04.2970	chaperone DNAj, putative, J12	Chaperone	0.95	1	1	0.99	0.94	1.05	0.93	0.99	1.27	1.07	0.97	1.08	1.09	1.06	1.05	1.21	1.04
Tb927.4.2980	Tb927.04.2980	hypothetical protein, conserved	ZUnknown	0.98	0.92	1	1.01	1.03	1.09	1.06	1.01	1.05	0.96	0.96	1.01	0.99	1.01	1	1.23	0.94
Tb927.4.2990	Tb927.04.2990	hypothetical protein, conserved, mono ntd cyclase domains at Cter	ZUnknown	0.99	1.02	1	1.04	0.99	1.06	0.99	1.02	1.06	1.06	0.98	1.03	1.04	1.04	1.01	1.18	0.99
Tb927.4.3000	Tb927.04.3000	hypothetical protein, conserved, F-box domains,P-loop Ntd triphosphate hydrolase	ZUnknown	1.16	1.23	1.18	1.28	0.99	1.09	1.04	1.17	1.14	1.4	1.22	1.04	1.16	1.23	1.15	1.23	1.16
Tb927.4.3010	Tb927.04.3010	hypothetical protein, conserved	ZUnknown	1.08	1.11	1.09	1.15	1.08	1.15	1.19	1.1	1.24	1.09	1.12	1.09	1.06	1.05	1.12	1.32	1.03
Tb927.4.3020	Tb927.04.3020	ATP-dependent DEAH-box RNA helicase, putative	Mito.RNA	1.08	1.14	1.09	1.16	0.97	1.06	1.02	1.19	1.11	1.29	1.17	1.1	1.15	1.18	1.14	1.23	1.13
Tb927.4.3030	Tb927.04.3030	hypothetical protein, conserved	ZUnknown	0.97	1.03	0.98	1.03	0.96	1.02	1.06	1.03	1.08	1.02	0.97	1.03	1.04	1.01	1	1.19	0.99
Tb927.4.3040	Tb927.04.3040	ESP11 Enriched in surface-labeled proteome	Membrane.protein	0.78	0.71	0.75	0.82	1	0.96	1.05	0.73	0.99	0.76	0.73	0.86	0.82	0.85	0.82	1.27	0.82
Tb927.4.3050	Tb927.04.3050	hypothetical protein, has a prim pol domain	ZUnknown	0.81	0.81	0.81	0.79	1.07	1.14	1.2	0.86	1.25	0.69	0.8	0.88	0.86	0.96	0.94	1.47	0.8
Tb927.4.3060	Tb927.04.3060	hypothetical protein, conserved, PLP dependent transferases like domain	Translation	1.26	1.49	1.27	1.49	1	1.1	1.13	1.43	1.51	1.7	1.4	1.29	1.37	1.39	1.38	1.42	1.35
Tb927.4.3070	Tb927.04.3070	hypothetical protein, conserved	ZUnknown	1	1.03	1	1.02	1.02	1.09	1.03	1.12	1.17	1.13	1.03	0.98	1.07	1.06	1.03	1.46	1
Tb927.4.3080	Tb927.04.3080	Uncharacterised ACR, YggU family COG1872, putative	ZUnknown	0.79	0.84	0.72	0.83	0.99	1.06	1.1	0.82	1.09	0.73	0.74	0.83	0.87	0.88	0.85	1.53	0.84
Tb927.4.3090	Tb927.04.3090	hypothetical protein, conserved	ZUnknown	0.93	0.97	0.92	0.99	1.07	1.13	1.2	1.01	1.11	0.95	1.02	1.03	1.11	1.05	1.08	1.62	1.01
Tb927.4.3100	Tb927.04.3100	hypothetical protein, conserved	ZUnknown	1.03	1.14	1.04	1.15	1.04	1.07	1.12	1.14	1.16	1.2	1.08	1.06	1.05	1.07	1.06	1.61	1.05
Tb927.4.3110	Tb927.04.3110	tRNA-dihydrouridine synthase 4, putative	rRNA.tRNA.process	1.17	1.35	1.2	1.31	0.98	1.06	0.98	1.38	1.18	1.55	1.36	1.23	1.31	1.4	1.26	1.59	1.31
Tb927.4.3120	Tb927.04.3120	hook complex protein, conserved	Cytoskeleton	0.96	1.05	0.96	1.05	0.94	1.01	0.99	1.1	1.17	1.19	1.12	1.05	1.06	1.08	1.02	1.49	1.03
Tb927.4.3130	Tb927.04.3130	CMF1, Spef1, flagellar component	Cytoskeleton	1.09	1.17	1.04	1.17	1.09	1.11	1.04	1.21	1.32	1.32	1.22	1.07	1.13	1.28	1.09	1.6	1.16
Tb927.4.3140	Tb927.04.3140	Homologue of yeast SDO1 and human SBDS, involved in 60S ribosome maturation	rRNA.tRNA.process	0.97	0.99	0.92	1.03	0.99	1.06	1.15	1.05	1.1	1.11	1.1	1	1.02	1.06	1	1.46	1
Tb927.4.3150	Tb927.04.3150	hypothetical protein, conserved, ATPase domain of HSP90, DNA TopoII	ZUnknown	0.92	1.01	0.91	1.07	1	1.04	1.06	1.04	1.06	1.13	1.07	1.05	1.08	1.12	0.99	1.35	1.04
Tb927.4.3160	Tb927.04.3160	Dihydroxyacetonephosphate acyltransferase	Lipids	0.93	1.04	0.9	1.02	0.97	1	1.05	1.08	1.05	1.12	1.04	1.06	1.06	1.08	1.04	1.29	1.02
Tb927.4.3170	Tb927.04.3170	hypothetical protein, conserved	ZUnknown	0.8	0.85	0.77	0.83	1.02	1.04	1.11	0.86	0.93	0.86	0.87	0.94	0.93	0.89	0.92	1.26	0.88
Tb927.4.3180	Tb927.04.3180	hypothetical protein, conserved	ZUnknown	0.91	0.93	0.85	0.92	1.14	1.15	1.37	0.86	1.16	0.96	0.95	1.05	0.95	1	0.95	1.45	0.93
Tb927.4.3280	Tb927.04.3280	ESAG2, putative	ESAG	0.66	0.71	0.64	0.71	0.97	0.94	1.27	0.78	0.79	0.66	0.72	0.81	0.75	0.77	0.78	1.11	0.72
Tb927.4.3290	Tb927.04.3290	ESAG2-like	ESAG	0.69	0.69	0.63	0.73	0.95	0.95	1.17	0.7	0.91	0.64	0.7	0.77	0.75	0.71	0.75	1.18	0.71
Tb927.4.3300	Tb927.04.3300	mitochondrial ATP-dependent zinc metallopeptidase, putative	Mito.pathway	0.88	1	0.87	0.99	0.98	1.03	1	1.08	1.08	1.1	1.05	1.07	1.04	1.04	0.97	1.09	1.01
Tb927.4.3310	Tb927.04.3310	TPR repeat/SET domain containing protein, putative	ZUnknown	0.87	0.98	0.84	0.93	1.02	1.02	1.14	0.99	1.03	1	1.05	0.97	0.99	1.02	0.98	1.06	0.94
Tb927.4.3320	Tb927.04.3320	uracil phosphoribosyltransferase, putative	Nucleotides	0.56	0.59	0.53	0.58	1.04	1.03	1.46	0.62	0.75	0.57	0.64	0.78	0.76	0.75	0.8	1.1	0.75
Tb927.4.3330	Tb927.04.3330	hypothetical protein, conserved, EF hand	Calcium	0.77	0.81	0.72	0.77	1.13	1.19	1.42	0.83	1	0.68	0.74	0.85	0.83	0.84	0.98	1.15	0.85
Tb927.4.3340	Tb927.04.3340	hypothetical protein, conserved, in MCM-BP-TAP	ZUnknown	1.03	1.14	1.04	1.16	0.99	1.05	1.04	1.17	1.28	1.29	1.19	1.07	1.1	1.11	1.14	1.01	1.06
Tb927.4.3350	Tb927.04.3350	N2227-like protein, putative	ZUnknown	1.05	1.13	1.01	1.17	1	1.04	1.05	1.16	1.12	1.29	1.21	1.09	1.13	1.15	1.09	1.05	1.08
Tb927.4.3360	Tb927.04.3360	hypothetical protein, conserved	ZUnknown	1.07	1.2	1.08	1.21	1.01	1.04	1.06	1.23	1.2	1.33	1.26	1.15	1.18	1.18	1.12	1.02	1.12
Tb927.4.3370	Tb927.04.3370	hypothetical protein, conserved	ZUnknown	1.03	1.15	1.05	1.15	1.06	1.12	1.25	1.22	1.16	1.33	1.28	1.17	1.19	1.27	1.15	1.12	1.16
Tb927.4.3380	Tb927.04.3380	MYO1 myosin IB heavy chain, in Tc vacuolar proteome and clathrin-associated	Vesicular.transport	0.91	0.95	0.91	0.96	0.98	1.03	1.07	0.97	1.08	1.02	0.97	0.97	0.98	1	0.95	1.08	0.92
Tb927.4.3390	Tb927.04.3390	tuzin, putative	Cytoskeleton	1.06	1.11	1.06	1.17	1.01	1.05	1.09	1.23	1.15	1.31	1.21	1.1	1.11	1.16	1.16	1.14	1.12
Tb927.4.3400	Tb927.04.3400	hypothetical protein, conserved, ARM repeat	ZUnknown	1	1.02	0.97	1.03	1.05	1.08	1.21	1.09	1.14	1.15	1.15	1.12	1.12	1.17	1.13	1.22	1.09
Tb927.4.3410	Tb927.04.3410	selenoprotein, putative	ZUnknown	1.16	1.23	1.16	1.21	0.99	1.05	1.09	1.3	1.14	1.43	1.3	1.17	1.21	1.23	1.19	1.23	1.17
Tb927.4.3420	Tb927.04.3420	WEE1 protein kinase	Cell.cycle	1.03	1.06	1.05	1.09	0.94	1.02	1.06	1.15	1.08	1.29	1.13	1.11	1.16	1.15	1.14	1.35	1.11
Tb927.4.3430	Tb927.04.3430	hypothetical protein, conserved	ZUnknown	1.15	1.14	1.15	1.18	1.24	1.3	1.33	1.24	1.29	1.26	1.34	1.19	1.15	1.18	1.13	1.7	1.14
Tb927.4.3440	Tb927.04.3440	BB50	Cytoskeleton	1.13	1.18	1.19	1.21	0.95	1.03	0.99	1.29	1.22	1.45	1.34	1.2	1.25	1.29	1.22	1.43	1.18
Tb927.4.3450	Tb927.04.3450	Mitochondrial ATP synthase subunit, putative	Mito.pathway	1.16	1.07	1.16	1.09	1.25	1.26	1.22	1.11	1.37	1.26	1.3	1.21	1.2	1.14	1.23	1.91	1.17
Tb927.4.3470	Tb927.04.3470	hypothetical protein, conserved, no yeast or human match	ZUnknown	1.26	1.37	1.3	1.39	1.01	1.06	1.02	1.48	1.28	1.77	1.48	1.25	1.34	1.42	1.31	1.7	1.35
Tb927.4.3480	Tb927.04.3480	hypothetical protein	ZUnknown	1.03	0.98	1.05	1.02	1.22	1.21	1.45	1.02	1.19	0.87	1.05	1.1	1.03	0.99	1.1	1.99	0.95
Tb927.4.3490	Tb927.04.3490	2RPB6 DNA-directed RNA polymerase subunit, putative, (RPB6)	RNA.synthesis	2.72	2.99	2.84	2.86	2.47	2.6	3.19	2.97	2.54	3.35	3.17	2.57	2.69	2.86	2.78	4.4	2.65
Tb927.4.3500	Tb927.04.3500	Amastin surface glycoprotein, putative	Membrane.protein	0.94	0.88	1.01	0.92	1.31	1.33	1.36	0.98	0.98	0.88	0.99	1.19	1	1.08	1.02	2.18	0.97
Tb927.4.3520	Tb927.04.3520	Amastin surface glycoprotein, putative	Membrane.protein	0.93	0.88	0.95	0.88	1.25	1.18	1.28	0.89	1.18	0.8	0.92	1.02	0.92	0.96	0.96	2.22	0.89
Tb927.4.3530	Tb927.04.3530	hypothetical protein, conserved	ZUnknown	1.06	1.07	1.11	1.08	1	1.03	1	1.13	1.17	1.24	1.14	1.11	1.13	1.15	1.11	1.77	1.06
Tb927.4.3540	Tb927.04.3540	conserved, found in PRP19 pull-down	RNA.processing	1.23	1.22	1.26	1.28	0.95	1.04	0.97	1.34	1.3	1.53	1.38	1.15	1.22	1.23	1.24	1.75	1.17
Tb927.4.3560	Tb927.04.3560	protein phoshatase 1, putative	Protein.phosphatase	1.73	1.74	1.82	1.72	1.7	1.69	1.74	1.77	1.75	1.98	1.9	1.86	1.74	1.86	1.73	2.26	1.7
Tb927.4.3580	Tb927.04.3580	Transcription factor Pcc1, putative	ZUnknown	3.17	3.35	3.35	3.36	2.33	2.44	2.79	3.22	2.92	4.02	3.67	2.92	2.93	3.08	2.87	2.95	3.15
Tb927.4.3650	Tb927.04.3650	serine threonine-protein phosphatase PP1, putative	ZUnknown	1.19	1.1	1.2	1.15	1.13	1.17	1.28	1.16	1.24	1.19	1.17	1.07	1.05	1.07	1	1.09	0.98
Tb927.4.3660	Tb927.04.3660	hypothetical protein, conserved	Mito.pathway	1.11	1	1.12	1.06	1.09	1.1	1.21	1.08	1.14	1.11	1.13	1.12	1.06	1.09	1.08	0.98	1
Tb927.4.3670	Tb927.04.3670	CBF/Mak21 family, putative	ZUnknown	1.26	1.21	1.34	1.29	1.12	1.11	1.11	1.29	1.21	1.4	1.31	1.22	1.25	1.25	1.24	1.03	1.17
Tb927.4.3680	Tb927.04.3680	protein phosphatase 2C, putative	Protein.phosphatase	1.15	1.07	1.18	1.16	1.09	1.12	1.08	1.14	1.3	1.21	1.11	1.11	1.16	1.12	1.12	1	1.08
Tb927.4.3690	Tb927.04.3690	Mitochondrial SSU ribosomal protein, putative	Mito.translation	1.27	1.26	1.38	1.33	1.05	1.08	1.04	1.31	1.28	1.47	1.29	1.24	1.25	1.23	1.21	0.95	1.14
Tb927.4.3700	Tb927.04.3700	hypothetical protein, conserved	ZUnknown	1.17	1.1	1.19	1.15	1.05	1.06	1.07	1.19	1.17	1.26	1.21	1.15	1.14	1.16	1.12	0.92	1.08
Tb927.4.3710	Tb927.04.3710	Predicted membrane protein, putative	ZUnknown	1.11	1.02	1.1	1.18	1.27	1.21	1.37	1.04	1.32	1.06	1.09	1.02	0.95	1.04	1.08	1.07	0.95
Tb927.4.3720	Tb927.04.3720	Uncharacterized conserved protein (DUF2039), putative	ZUnknown	1.28	1.16	1.39	1.26	1.19	1.19	1.17	1.27	1.2	1.31	1.31	1.17	1.2	1.21	1.19	1.01	1.13
Tb927.4.3730	Tb927.04.3730	hypothetical protein, conserved	ZUnknown	1.26	1.17	1.29	1.29	1.12	1.12	1.27	1.28	1.34	1.39	1.36	1.22	1.15	1.19	1.09	0.96	1.12
Tb927.4.3760	Tb927.04.3760	hypothetical protein	ZUnknown	0.5	0.54	0.48	0.52	0.99	0.94	1.38	0.57	0.78	0.5	0.53	0.82	0.73	0.71	0.78	1.31	0.71
Tb927.4.3770	Tb927.04.3770	protein kinase, putative	Protein.kinase	0.67	0.75	0.67	0.73	1.07	0.99	1.17	0.8	0.95	0.8	0.86	0.95	0.88	0.85	0.9	1.39	0.83
Tb927.4.3780	Tb927.04.3780	hypothetical protein, conserved	ZUnknown	0.69	0.68	0.6	0.65	1.19	1.08	1.35	0.7	1.07	0.62	0.79	0.97	0.93	0.84	0.88	1.55	0.79
Tb927.4.3790	Tb927.04.3790	ubiquitin carboxyl-terminal hydrolase, Clan CA cysteine peptidase, family C12, putative	Ubiquitin.proteasome	0.85	0.94	0.77	0.89	1.05	1	1.13	0.98	0.95	0.92	0.94	1.03	0.98	0.97	1.03	1.41	0.96
Tb927.4.3800	Tb927.04.3800	hypothetical protein, conserved	ZUnknown	0.9	0.93	0.87	0.97	1.1	1.04	1.24	1.04	1.15	1	1.01	1.04	1.02	1.08	1.02	1.45	0.98
Tb927.4.3810	Tb927.04.3810	DNA-directed RNA polymerase II subunit 2, p(RPB2)	RNA.synthesis	0.89	0.98	0.91	0.98	1.02	1.02	1.12	1.07	1.07	1.08	1.09	1.07	1.06	1.08	1.05	1.32	1.01
Tb927.4.3820	Tb927.04.3820	hypothetical protein, conserved	ZUnknown	0.8	0.8	0.78	0.84	1.06	1.02	1.13	0.82	1.01	0.83	0.86	0.93	0.92	0.89	0.89	1.31	0.86
Tb927.4.3830	Tb927.04.3830	hypothetical protein, conserved	ZUnknown	0.96	1.03	0.94	1.03	1.09	1.13	1.39	0.97	1.11	1.03	0.96	1.04	1.04	1.05	1.1	1.38	1.02
Tb927.4.3840	Tb927.04.3840	nucleolar protein, putative	rRNA.tRNA.process	0.88	0.89	0.85	0.92	1.04	1.04	1.26	0.98	1.03	0.89	0.95	0.99	0.97	0.95	0.95	1.29	0.94
Tb927.4.3850	Tb927.04.3850	WDR12	rRNA.tRNA.process	0.96	1.01	0.96	1.04	0.99	1.03	1.08	1.13	1.05	1.14	1.1	1.05	1.08	1.09	1.07	1.23	1.05
Tb927.4.3890	Tb927.04.3890	ATP-dependent DEAD/H RNA helicase, weak match to HsDDX39 (translation of structured mRNAs) no clear yeast homologue	RNA.helicase	1.03	1.07	1.06	1.06	1.02	1.02	1.08	1.13	1.09	1.17	1.11	1.08	1.07	1.08	1.06	1.19	1.02
Tb927.4.3900	Tb927.04.3900	hypothetical protein, conserved	ZUnknown	1.17	1.25	1.21	1.21	1.01	1.05	1.07	1.36	1.23	1.45	1.31	1.21	1.27	1.35	1.22	1.23	1.22
Tb927.4.3910	Tb927.04.3910	kinesin Kif13-4	Cytoskeleton	1.4	1.51	1.43	1.5	1.31	1.33	1.38	1.64	1.52	1.73	1.6	1.51	1.5	1.61	1.5	1.71	1.53
Tb927.4.3920	Tb927.04.3920	CRAL/TRIO domain containing protein, putative	ZUnknown	0.89	0.88	0.88	0.89	1.02	1.02	1.11	0.97	0.97	0.95	0.98	0.97	0.97	0.98	0.96	1.24	0.93
Tb927.4.3930	Tb927.04.3930	amino acid transporter, putative	Amino.acid.transport	0.9	0.92	0.9	0.94	1.07	1.02	1.22	1.06	1.02	1.05	1.05	1.08	1.04	1.09	1.11	1.19	1.03
Tb927.4.3940	Tb927.04.3940	calpain-like cysteine peptidase, putative,cysteine peptidase, Clan CA, family C2, putative (TbCALP2)	Protease	0.87	0.91	0.88	0.89	0.99	1.01	1.1	0.97	0.95	0.98	0.98	0.97	0.99	0.98	0.99	1.27	0.93
Tb927.4.3960	Tb927.04.3960	hypothetical protein, conserved	ZUnknown	0.53	0.53	0.51	0.52	0.86	0.83	1.37	0.55	0.59	0.58	0.62	0.8	0.74	0.73	0.68	1.28	0.64
Tb927.4.3970	Tb927.04.3970	hypothetical protein, conserved, kinetoplastid-specific	ZUnknown	0.88	0.95	0.92	0.92	1.01	1.03	1.17	1.07	1.03	1.04	1.03	1.02	1	1.01	1.01	1.5	1
Tb927.4.3980	Tb927.04.3980	chaperone DNAj, putative, J41	Chaperone	0.92	1.04	0.95	0.97	0.99	1.01	1.17	1.14	1.15	1.17	1.08	1.04	1.11	1.11	1.08	1.49	1.04
Tb927.4.4020	Tb927.04.4020	amino acid transporter, putative	Amino.acid.transport	1.39	1.46	1.43	1.44	1.59	2.24	1.99	1.47	1.17	1.16	1.19	1.28	1.24	1.24	1.25	3.63	2.03
Tb927.4.4030	Tb927.04.4030	CCCH zinc finger in TRM13 protein/U11-48K-like CHHC zinc finger/Methyltransferase TRM13, putative	ZUnknown	0.97	1	1.03	1.02	0.98	1.04	1.08	1.15	1.05	1.16	1.12	1.1	1.13	1.16	1.09	1.83	1.11
Tb927.4.4040	Tb927.04.4040	hypothetical protein, conserved	Cytoskeleton	0.9	0.91	0.94	0.94	1.08	1.09	1.26	1.01	1.06	0.91	0.95	0.95	0.92	0.92	0.92	2.12	0.94
Tb927.4.4050	Tb927.04.4050	glycosomal transporter (GAT1)	Glycosome	1.05	1.1	1.05	1.08	1.02	1.04	1.09	1.18	1.04	1.27	1.19	1.11	1.15	1.16	1.09	2.02	1.08
Tb927.4.4060	Tb927.04.4060	hypothetical protein, conserved	ZUnknown	0.98	1.01	1	0.97	1.02	1.04	1.07	1.07	1.05	1.11	1.06	1.06	1.07	1.09	1.06	1.98	1.05
Tb927.4.4070	Tb927.04.4070	Mevalonate kinase	Prenylation	1	1.03	1.02	1.05	0.98	1.06	1.07	1.15	1.15	1.05	1.01	0.97	1.09	1.1	1.09	2.16	1.04
Tb927.4.4080	Tb927.04.4080	C-5 sterol desaturase, putative	Sterols	0.9	0.84	0.86	0.89	1.06	1.09	1.26	0.93	0.93	0.88	0.83	1.01	0.92	0.9	0.91	2.17	1
Tb927.4.4090	Tb927.04.4090	hypothetical protein, conserved	ZUnknown	0.92	0.92	0.94	0.91	1.02	1.08	1.05	0.98	1.06	0.93	0.96	1.04	1.01	1.01	0.99	2.35	0.96
Tb927.4.4100	Tb927.04.4100	hypothetical protein, conserved	ZUnknown	1.05	1.01	1.03	1.01	0.95	1.04	1.05	1.01	1.1	1.08	1.01	1.02	1.12	1.03	1.02	2.2	1.01
Tb927.4.4110	Tb927.04.4110	hypothetical protein, conserved	ZUnknown	1.24	1.24	1.23	1.21	1.08	1.12	1.09	1.26	1.25	1.4	1.29	1.23	1.24	1.26	1.19	2.13	1.19
Tb927.4.4120	Tb927.04.4120	hypothetical protein, conserved	ZUnknown	2.35	2.35	2.39	2.35	2.37	2.39	2.6	2.57	2.55	2.47	2.58	2.37	2.24	2.37	2.31	3.53	2.29
Tb927.4.4140	Tb927.04.4140	hypothetical protein, conserved	ZUnknown	2.11	2.1	2.09	2.04	1.96	2.04	1.96	2.23	2.12	2.24	2.19	2.15	2.17	2.14	2.14	2.82	2.14
Tb927.4.4150	Tb927.04.4150	mitochondrial RNA binding complex 1 subunit (MRB4150)	Mito.RNA	1.96	2.04	2.01	2.02	1.88	1.99	1.87	2.08	2.13	2.24	2.15	2.11	2.13	2.1	2.1	2.7	2.11
Tb927.4.4170	Tb927.04.4170	rRNA methyltransferase, putative	rRNA.tRNA.process	1.24	1.3	1.27	1.26	1.03	1.08	1.14	1.33	1.21	1.43	1.22	1.2	1.28	1.33	1.23	1.59	1.29
Tb927.4.4180	Tb927.04.4180	hypothetical protein, conserved	Cytoskeleton	1.09	1.15	1.18	1.12	0.96	1.02	0.98	1.2	1.12	1.26	1.15	1.08	1.16	1.11	1.1	1.49	1.11
Tb927.4.4190	Tb927.04.4190	C2 domain containing protein, putative	ZUnknown	1.12	1.12	1.15	1.13	1.09	1.17	1.19	1.08	1.21	1.1	1.13	1.12	1.07	1.16	1.13	1.67	1.08
Tb927.4.4200	Tb927.04.4200	hypothetical protein, conserved	ZUnknown	1.09	1.07	1.12	1.11	1.06	1.06	1.19	1.09	1.17	1.23	1.13	1.12	1.04	1.14	1.03	1.56	1.05
Tb927.4.4210	Tb927.04.4210	ATP-dependent zinc metallopeptidase, putative,metallo-peptidase, Clan MA(E) Family M41	Protease	0.95	0.98	1.01	0.93	0.97	1.02	1	1.04	1.01	1.02	0.98	1	1	1.02	1.01	1.5	0.98
Tb927.4.4220	Tb927.04.4220	small GTP-binding rab protein, putative (TbRX2)	Vesicular.transport	0.93	0.97	0.96	0.97	1.01	1.03	1.14	1.05	0.94	1.04	0.98	1.01	0.99	1.06	1.01	1.5	0.99
Tb927.4.4230	Tb927.04.4230	RBP31	RNA.binding	0.92	1.01	0.96	1	0.98	1.01	1.01	1.08	1.07	1.06	1.01	1.04	1.03	1.05	1.06	1.37	1.02
Tb927.4.4240	Tb927.04.4240	hypothetical protein, conserved	ZUnknown	3.46	3.5	3.52	3.66	2.53	3.1	2.7	2.69	3.42	3.69	3.65	3.75	3.67	3.71	3.56	3.71	3.08
Tb927.4.430	Tb927.04.430	proteasome beta 7 subunit	Ubiquitin.proteasome	0.7	0.64	0.72	0.64	0.96	0.95	1.12	0.68	0.73	0.59	0.58	0.8	0.79	0.73	0.71	0.91	0.73
Tb927.4.4300	Tb927.04.4300	NADH-ubiquinone oxidoreductase complex I subunit, putative	Mito.e.transport	1.07	1.1	1.12	1.15	1.01	1.03	1.07	1.15	1.03	1.19	1.13	1.11	1.05	1.09	1.15	1.1	1.07
Tb927.4.4310	Tb927.04.4310	TbNup64 Connect inner-outer, FG, symmetrical, paralogue pf Nup75	Nuclear.transport	1.01	1.01	1.03	1	0.93	1.01	0.94	1.06	1.11	1.09	1.01	1.08	1.04	1.02	1.01	1.08	1.02
Tb927.4.4320	Tb927.04.4320	divalent cation tolerance protein, putative	ZUnknown	1.04	1.08	1.11	1.01	1.21	1.13	1.53	1.06	1.12	0.98	1.02	1.1	0.99	1.09	0.97	1.3	1.04
Tb927.4.4340	Tb927.04.4340	Domain of unknown function (DUF4498), putative	ZUnknown	1.06	1.05	1.11	1.05	0.99	1.02	1.07	1.07	1.1	1.12	1.11	1.04	1.03	1.11	1	1.05	1.05
Tb927.4.4350	Tb927.04.4350	emp24/gp25L/p24 family/GOLD, putative	Vesicular.transport	1.15	1.14	1.18	1.2	1.05	1.1	1.16	1.28	1.1	1.18	1.16	1.22	1.1	1.13	1.11	1.09	1.11
Tb927.4.4360	Tb927.04.4360	monoglyceride lipase, putative	Lipids	1.11	1.09	1.07	1.09	1.07	1.1	1.06	1.06	1.2	1.17	1.12	1.08	1.11	1.06	1.03	1.08	1.1
Tb927.4.4380	Tb927.04.4380	vacuolar-type proton translocating pyrophosphatase 1, putative (PPase1)	Lysosome	2.02	2.12	2.1	2.13	1.9	1.97	2.01	2.26	2.09	2.38	2.28	2.08	2.14	2.14	2.13	2.23	2.17
Tb927.4.4390	Tb927.04.4390	hypothetical protein	ZUnknown	0.55	0.53	0.51	0.51	0.94	0.87	1.32	0.57	0.83	0.47	0.54	0.77	0.69	0.7	0.7	0.94	0.61
Tb927.4.4400	Tb927.04.4400	hypothetical protein, conserved	ZUnknown	0.99	0.99	1	0.98	0.97	0.97	0.93	1.04	1.08	1.07	1.02	1.02	1	1.01	0.99	0.87	1.01
Tb927.4.4480	Tb927.04.4480	hypothetical protein, conserved	ZUnknown	1.03	1.06	1.07	1.06	0.95	0.91	0.87	1.14	1.05	1.2	1.14	1.06	1.08	1.1	1.1	1.1	1.07
Tb927.4.4490	Tb927.04.4490	multidrug resistance protein E,p-glycoprotein (MRPE)	Transporter	0.99	1.03	1.02	1	0.94	0.9	0.96	1.12	1.04	1.15	1.09	1.02	1.04	1.06	1.03	1.12	1.05
Tb927.4.4500	Tb927.04.4500	hypothetical protein, conserved	ZUnknown	0.99	1.08	1.04	1.03	0.9	0.85	0.89	1.17	1.13	1.28	1.13	1.04	1.12	1.14	1.12	1.19	1.14
Tb927.4.4510	Tb927.04.4510	protein phosphatase 2C, putative	Protein.phosphatase	0.91	1.05	0.96	0.98	0.89	0.8	0.87	1.16	1.01	1.29	1.13	1.03	1.09	1.13	1.08	1.43	1.12
Tb927.4.4520	Tb927.04.4520	hypothetical protein, conserved, , polyP and Q in middle	ZUnknown	0.93	1.08	0.99	0.98	0.85	0.78	0.92	1.21	1.05	1.3	1.15	0.95	1.02	1.11	1.1	2.1	1.09
Tb927.4.4530	Tb927.04.4530	hypothetical protein, conserved	ZUnknown	0.98	1.07	1.03	1.04	0.87	0.83	0.88	1.13	1.13	1.24	1.13	1	1.07	1.09	1.06	2.06	1.1
Tb927.4.4540	Tb927.04.4540	zinc finger domain, LSD1 subclass, putative	Zinc.finger	1.08	1.19	1.11	1	1.12	1.06	1.13	1.29	1.07	1.22	1.18	1.15	1.16	1.21	1.23	2.44	1.21
Tb927.4.4550	Tb927.04.4550	PuREBP1 (unpublished!)	RNA.binding	1.2	1.29	1.24	1.21	1.04	0.96	1.05	1.37	1.17	1.46	1.32	1.15	1.27	1.3	1.24	2.4	1.3
Tb927.4.4560	Tb927.04.4560	hypothetical protein, conserved	ZUnknown	1.07	1.06	1.07	1	0.94	0.88	1.01	1.1	1.08	1.17	1.06	1.01	1.06	1.06	1.06	1.92	1.06
Tb927.4.4570	Tb927.04.4570	hypothetical protein, conserved, no domains, no yeast or human match	ZUnknown	1.03	1.02	1.03	0.99	0.93	0.89	0.93	1.09	1.09	1.09	1.03	0.99	1.02	1.01	0.97	1.71	1
Tb927.4.4580	Tb927.04.4580	hypothetical protein, conserved, no clear yeast or human matches	ZUnknown	1.03	1.06	1.06	1.02	0.91	0.87	0.94	1.16	1.02	1.18	1.07	0.98	1.03	1.05	1	1.32	1.05
Tb927.4.4590	Tb927.04.4590	protein kinase, putative	Protein.kinase	1.07	1.09	1.08	1.02	0.92	0.9	0.95	1.1	1.09	1.11	1.09	0.95	1.01	1	0.98	1.03	0.96
Tb927.4.4600	Tb927.04.4600	mitochondrial ribosomal protein l43	Mito.translation	1.15	1.14	1.13	1.1	1.04	0.98	1.06	1.14	1.11	1.18	1.11	1.16	1.03	1.06	1.04	1.07	1.09
Tb927.4.4610	Tb927.04.4610	LSU ribosomal protein, mitochondrial, putative	Mito.translation	1.18	1.18	1.15	1.15	0.99	1	1.05	1.22	1.18	1.24	1.11	1.08	1.14	1.13	1.09	1.02	1.12
Tb927.4.4620	Tb927.04.4620	cytochrome oxidase subunit VIII (COXVIII)	Mito.e.transport	1.02	0.93	1.08	0.92	1.08	1.01	1.31	0.96	1.08	0.86	0.94	0.99	0.95	1.01	0.97	1.02	0.92
Tb927.4.4630	Tb927.04.4630	hypothetical protein, conserved	ZUnknown	1.16	1.02	1.05	1.15	1.19	1.05	1.22	1.05	1.2	1.07	0.99	1.07	0.97	0.93	1	1.09	1.01
Tb927.4.4640	Tb927.04.4640	hypothetical protein, conserved	ZUnknown	1.02	1.01	0.95	0.94	1.12	1.03	1.09	0.92	1.06	0.8	0.92	0.91	0.85	0.95	0.88	0.97	0.86
Tb927.4.4650	Tb927.04.4650	diphthine synthase, putative	Enzyme	1.1	1.05	1.02	1.04	1	0.98	1.09	1.11	1.03	1.05	1.04	1.01	0.96	0.99	0.98	0.96	0.98
Tb927.4.4660	Tb927.04.4660	Protein of unknown function DUF84, putative	ZUnknown	1.23	1.22	1.18	1.19	1.15	1.07	1.19	1.21	1.09	1.24	1.18	1.21	1.14	1.16	1.14	1.03	1.13
Tb927.4.4670	Tb927.04.4670	MYND finger, putative	Zinc.finger	0.97	0.96	0.98	0.98	0.97	0.94	1.02	1	0.94	0.96	1.01	0.97	0.91	0.97	0.97	0.91	0.96
Tb927.4.4680	Tb927.04.4680	GINS complex subunit PSF3, replication initiation	DNA	0.91	0.85	0.81	0.89	1.11	1.08	1.3	0.87	1.14	0.79	0.81	0.95	0.87	0.9	0.84	1.12	0.86
Tb927.4.4690	Tb927.04.4690	hypothetical protein, conserved	ZUnknown	0.92	0.94	0.96	0.9	1.05	0.96	1.01	0.97	1.09	0.95	0.98	0.99	0.97	0.95	0.97	1.09	0.96
Tb927.4.4700	Tb927.04.4700	hypothetical protein, conserved	ZUnknown	1.08	1.11	1.04	1.14	1.06	1.02	0.94	1.19	1.15	1.18	1.06	1.02	1.06	1.11	1.14	1.16	1.14
Tb927.4.4710	Tb927.04.4710	hypothetical protein, conserved	ZUnknown	0.96	1	0.95	1.01	1	0.98	1.05	1.05	1.01	1.05	1.01	0.97	1.01	1.02	0.97	1.1	0.99
Tb927.4.4720	Tb927.04.4720	KRIPP7/TbPPR7 Kinetoplast ribosomal PPR-repeat containing protein	Mito.translation	1.08	1.18	1.09	1.17	0.98	0.96	1.02	1.18	1.05	1.32	1.16	1.12	1.17	1.2	1.14	1.16	1.19
Tb927.4.4740	Tb927.04.4740	ER to golgi transport of GPI proteins OR Dihydroceramide synthase)	Lipids	0.76	0.78	0.76	0.8	0.99	0.96	1.05	0.75	0.83	0.78	0.77	0.85	0.84	0.81	0.82	1.2	0.8
Tb927.4.4750	Tb927.04.4750	hypothetical protein, conserved	ZUnknown	0.87	0.96	0.93	0.91	1	0.97	1.03	0.98	0.99	0.93	0.95	1.01	0.98	0.96	0.99	1.28	0.96
Tb927.4.4760	Tb927.04.4760	CUL6 cullin	Ubiquitin.proteasome	0.92	0.96	0.94	0.96	0.99	0.99	1.06	1.01	0.97	0.99	0.96	0.96	0.97	1	0.94	1.24	0.96
Tb927.4.4770	Tb927.04.4770	hypothetical protein	ZUnknown	0.96	1.09	1.01	1.03	1.06	1.02	1.09	1.09	0.98	1.12	1.13	1.06	1.05	1	1.1	1.33	1.03
Tb927.4.4780	Tb927.04.4780	hypothetical protein	ZUnknown	0.42	0.34	0.37	0.35	0.87	0.83	1.26	0.33	0.66	0.21	0.28	0.63	0.53	0.51	0.61	1.37	0.57
Tb927.4.4790	Tb927.04.4790	hypothetical protein, conserved	ZUnknown	0.84	0.88	0.8	0.84	1.02	0.95	1	0.97	0.99	0.92	0.94	0.94	0.95	0.9	0.91	1.3	0.91
Tb927.4.4810	Tb927.04.4810	hypothetical protein, conserved	Vesicular.transport	0.94	0.98	0.93	0.97	1.01	0.99	1.1	1	1.07	1.07	1.05	1.01	0.99	0.97	1.01	1.27	0.98
Tb927.4.4880	Tb927.04.4880	RING-variant domain containing protein, putative	ZUnknown	0.91	0.97	0.93	0.94	0.94	0.94	0.95	0.99	0.98	1	0.97	0.95	0.98	0.97	0.93	0.95	0.96
Tb927.4.4890	Tb927.04.4890	CorA-like Mg2+ transporter protein, putative	ZUnknown	0.99	0.99	1.04	0.99	0.99	0.95	0.99	1.04	1	1.01	1.03	1.04	0.98	0.97	0.99	0.97	0.98
Tb927.4.4900	Tb927.04.4900	hypothetical protein	ZUnknown	0.9	0.87	0.91	0.86	0.95	0.95	1.06	0.91	0.99	0.95	0.89	0.89	0.95	1	0.96	0.94	0.94
Tb927.4.4930	Tb927.04.4930	hypothetical protein, conserved	ZUnknown	2.4	2.47	2.47	2.43	1.96	2.03	1.96	2.51	2.26	2.82	2.5	2.26	2.34	2.45	2.37	2.13	2.4
Tb927.4.4940	Tb927.04.4940	hypothetical protein, conserved, poly(Q), no clear yeast or human matches	ZUnknown	0.95	0.95	0.99	0.89	0.96	0.93	1.03	0.97	0.89	0.94	0.94	0.96	0.95	0.92	0.95	0.92	0.93
Tb927.4.4950	Tb927.04.4950	NOP61	Cell.cycle	2.19	2.19	2.28	2.11	1.93	2	1.88	2.25	2.23	2.33	2.27	2.06	2.12	2.14	2.1	2.26	2.14
Tb927.4.4980	Tb927.04.4980	FDXB ferredoxin	Mito.pathway	1.22	1.24	1.27	1.12	1.18	1.23	1.31	1.23	1.24	1.06	1.16	1.19	1.17	1.16	1.3	1.16	1.18
Tb927.4.4990	Tb927.04.4990	ubiquinol-cytochrome c reductase, putative	Mito.e.transport	1.97	1.87	1.99	1.74	2.38	2.44	2.47	1.75	2.68	1.61	1.71	1.98	1.76	1.78	1.75	2.4	1.73
Tb927.4.5000	Tb927.04.5000	TerD domain containing protein, putative	ZUnknown	2.14	2.03	2.18	2.09	1.94	2.01	1.99	2.05	2.02	2.11	1.98	2.02	2.04	2.06	2.01	2.12	2
Tb927.4.5010	Tb927.04.5010	calreticulin, putative	Vesicular.transport	1.95	1.83	1.93	1.85	2.01	2.06	2.12	1.87	2.18	1.7	1.81	1.97	1.91	1.79	1.85	2.14	1.84
Tb927.4.5020	Tb927.04.5020	RNA polymerase IIA largest subunit (RPB1)	RNA.synthesis	2.26	2.25	2.37	2.23	1.94	2.01	1.95	2.23	2.05	2.39	2.25	2.07	2.1	2.16	2.07	2.04	2.11
Tb927.4.5040	Tb927.04.5040	dihydrolipoamide dehydrogenase, putative	Enzyme	1.28	1.26	1.32	1.27	1.04	1.06	1.01	1.23	1.13	1.26	1.14	1.12	1.11	1.12	1.13	1.08	1.13
Tb927.4.5060	Tb927.04.5060	hypothetical protein	ZUnknown	1.15	1.09	1.16	1.06	1.04	1.01	0.95	1.04	1.1	1.02	1.03	1.09	0.94	0.96	0.95	1.03	1
Tb927.4.5070	Tb927.04.5070	CRAL/TRIO domain containing protein, putative	ZUnknown	0.91	0.84	0.93	0.88	1	1.04	1.09	0.89	0.98	0.76	0.79	0.91	0.91	0.88	0.85	1.05	0.88
Tb927.4.5080	Tb927.04.5080	hypothetical protein, conserved	ZUnknown	1.11	0.94	1.08	0.98	1.1	1.11	1.32	1.01	0.99	0.91	0.91	0.95	0.94	0.97	0.92	1.21	0.89
Tb927.4.5110	Tb927.04.5110	KKT8 Kinetochore protein	Cell.cycle	1.08	1	1.04	1.02	0.93	0.95	0.9	1	1	0.97	0.92	1	0.98	1.05	0.99	1.22	0.98
Tb927.4.5130	Tb927.04.5130	KH domain/Domain of unknown function (DUF1771)/Smr domain containing protein, putative	ZUnknown	1.13	1.06	1.17	1.07	1.01	1.02	0.95	1.09	1.03	1.03	1.02	0.97	0.96	1	1.03	1.35	1.01
Tb927.4.5160	Tb927.04.5160	hypothetical protein, conserved	ZUnknown	1.5	1.54	1.58	1.5	1.26	1.3	1.31	1.43	1.49	1.54	1.42	1.3	1.42	1.43	1.38	1.6	1.41
Tb927.4.5170	Tb927.04.5170	60S ribosomal protein L7/L12	Ribosome	1.12	1.07	1.13	1.07	1	1	0.93	1.04	1.1	1.02	0.98	1.06	0.99	1	0.97	1.16	1.01
Tb927.4.5190	Tb927.04.5190	hypothetical protein, conserved	ZUnknown	0.86	0.73	0.9	0.76	1.12	1.06	1.41	0.86	0.94	0.61	0.67	0.84	0.76	0.67	0.84	1.23	0.81
Tb927.4.5210	Tb927.04.5210	hypothetical protein, conserved	ZUnknown	1.23	1.09	1.19	1.17	1.18	1.14	1.13	1.1	1.3	0.95	1.1	1.05	1.01	1.21	1.22	1.2	1.09
Tb927.4.5220	Tb927.04.5220	hypothetical protein	ZUnknown	0.94	0.91	0.92	0.93	0.94	0.91	1.1	0.94	0.92	0.85	0.85	0.91	0.91	0.9	0.9	0.95	0.89
Tb927.4.5230	Tb927.04.5230	hypothetical protein, conserved	ZUnknown	1	1	1.03	0.98	1.04	0.99	1.03	0.97	0.98	1.02	1	0.96	0.99	1.07	0.98	0.94	1.04
Tb927.4.5310	Tb927.04.5310	NEK12.3 protein kinase (RDK2)	Protein.kinase	1.19	1.14	1.22	1.17	1.21	1.16	1.39	1.17	1.32	1.15	1.14	1.14	1.17	1.18	1.13	1.06	1.1
Tb927.4.5320	Tb927.04.5320	Component of IIS longevity pathway SMK-1, putative	ZUnknown	1.2	1.17	1.25	1.18	1.16	1.15	1.2	1.21	1.2	1.24	1.17	1.18	1.18	1.18	1.12	1.05	1.18
Tb927.4.5330	Tb927.04.5330	hypothetical protein	ZUnknown	0.92	0.89	0.93	0.85	0.9	0.89	0.91	0.91	0.93	0.88	0.86	0.94	0.93	0.89	0.85	0.83	0.91
Tb927.4.5380	Tb927.04.5380	CFAP43	Cytoskeleton	2.09	1.88	2.1	1.9	1.93	1.96	1.93	1.95	1.87	1.85	1.81	1.89	1.87	1.9	1.83	1.74	1.83
Tb927.4.5390	Tb927.04.5390	NRKA serine/threonine-protein kinase	Protein.kinase	1.81	1.62	1.81	1.61	1.89	1.93	2.15	1.62	1.68	1.45	1.59	1.65	1.59	1.66	1.62	1.8	1.66
Tb927.4.5440	Tb927.04.5440	hypothetical protein	ZUnknown	0.29	0.33	0.3	0.3	1.21	1.19	0.55	1.28	0.63	0.58	0.7	0.71	0.82	0.75	0.79	1.29	1.58
Tb927.5.292b	Tb927.05.0292b	hypothetical protein	ZUnknown	0.7	0.73	0.73	0.69	1.33	1.45	0.97	0.75	1.35	0.62	0.89	0.83	0.77	0.8	0.79	2.69	1.17
Tb927.5.293b	Tb927.05.0293b	hypothetical protein	ZUnknown	5.54	4.89	4.74	4.5	5.32	5.58	3.83	5.63	5.1	3.19	3.98	3.83	3.61	3.46	3.68	10.77	4.59
Tb927.5.297b	Tb927.05.0297b	hypothetical protein	ZUnknown	6.79	6.53	5.93	5.66	7.03	7.1	4.44	6.96	5.99	4.59	6.08	5.21	4.78	4.76	5.01	15.3	5.95
Tb927.5.310	Tb927.05.0310	invariant surface glycoprotein, putative	ZUnknown	1.49	1.64	1.45	1.53	2.22	3.05	1.89	1.82	2.54	1.45	1.68	1.68	1.5	1.53	1.58	4.91	2.67
Tb927.5.340	Tb927.05.0340	ESAG5, putative	ESAG	0.95	0.98	0.91	0.96	0.98	1.63	1.15	0.98	1.55	0.93	1.04	0.95	0.9	0.91	0.92	1.67	1.4
Tb927.5.410	Tb927.05.0410	invariant surface glycoprotein, putative	ZUnknown	0.7	0.77	0.69	0.81	0.88	1.43	1.09	0.86	1.45	0.81	0.91	0.88	0.85	0.85	0.88	1.92	1.21
Tb927.5.440	Tb927.05.0440	trans-sialidase, putative	Membrane.protein	0.89	1.07	0.88	1.01	0.91	1.46	1.08	1.2	1.57	1.19	1.27	1.07	1.07	1.1	1.04	1.82	1.66
Tb927.5.450	Tb927.05.0450	NADH-ubiquinone oxidoreductase, mitochondrial, putative	Mito.e.transport	0.79	0.96	0.77	0.87	0.85	1.39	1.01	1.03	1.51	1.01	1.08	1.03	0.97	1.05	0.98	1.7	1.48
Tb927.5.460	Tb927.05.0460	hypothetical protein, conserved, poly(N)	ZUnknown	0.25	0.25	0.24	0.22	0.96	1.49	1.73	0.31	1.08	0.12	0.21	0.73	0.66	0.62	0.71	2	1.08
Tb927.5.470	Tb927.05.0470	Riboflavin transporter	Transporter	0.6	0.69	0.57	0.63	0.93	1.35	1.2	0.79	1.2	0.72	0.83	0.86	0.8	0.84	0.83	1.68	1.17
Tb927.5.480	Tb927.05.0480	hypothetical protein, conserved	ZUnknown	0.38	0.48	0.37	0.4	0.86	1.13	1.41	0.46	1.02	0.44	0.52	0.74	0.67	0.65	0.74	1.41	0.97
Tb927.5.490	Tb927.05.0490	methyltransferase, putative	Enzyme	0.84	0.95	0.83	0.93	0.9	1.44	1.03	1.11	1.53	1.09	1.14	1.05	1.03	1.07	1	1.5	1.51
Tb927.5.500	Tb927.05.0500	in situ HA-tagged protein colocalizes with mitochondrion (TRitrypDB comment)	Mito.pathway	0.97	1.15	0.98	1.09	0.85	1.4	1	1.28	1.59	1.42	1.36	1.12	1.18	1.2	1.16	1.38	1.79
Tb927.5.510	Tb927.05.0510	SDH10 succinate dehydrogenase (complex II) subunit	Mito.e.transport	0.73	0.74	0.68	0.68	1.04	1.65	1.1	0.86	1.48	0.74	0.8	0.99	0.92	0.91	1	1.59	1.36
Tb927.5.520	Tb927.05.0520	stomatin-like protein, putative	Mito.pathway	0.97	1.05	0.97	1.02	0.91	1.45	1.11	1.21	1.6	1.26	1.21	1.07	1.06	1.1	1.1	1.33	1.65
Tb927.5.530	Tb927.05.0530	hypothetical protein, conserved	Mito.pathway	1.07	1.16	1.08	1.16	0.9	1.49	1.07	1.26	1.58	1.39	1.4	1.14	1.12	1.13	1.17	1.3	1.71
Tb927.5.540	Tb927.05.0540	hypothetical protein	ZUnknown	0.84	0.83	0.84	0.79	1.09	1.68	1.3	0.93	1.48	0.79	0.97	0.96	0.83	0.82	0.84	1.59	1.28
Tb927.5.550	Tb927.05.0550	V-type proton ATPase subunit D, putative	Lysosome	1.12	1.14	1.08	1.18	0.96	1.6	1.07	1.19	1.61	1.35	1.34	1.16	1.18	1.19	1.18	1.42	1.76
Tb927.5.560	Tb927.05.0560	hypothetical protein, conserved	ZUnknown	1.13	1.18	1.09	1.17	0.94	1.6	1.08	1.25	1.68	1.28	1.29	1.09	1.17	1.17	1.18	1.37	1.75
Tb927.5.570	Tb927.05.0570	hypothetical protein, conserved, no clear yeast or human matches	ZUnknown	1.07	1.09	1.08	1.1	0.9	1.51	1.04	1.19	1.61	1.22	1.26	1.09	1.08	1.11	1.07	1.25	1.6
Tb927.5.580	Tb927.05.0580	prefoldin subunit, putative	Chaperone	1.01	0.89	1.04	0.93	1.09	1.85	1.29	0.96	1.79	0.9	1.01	1.04	0.96	0.92	1	1.53	1.42
Tb927.5.590	Tb927.05.0590	protein phosphatase 1, regulatory subunit, putative	Protein.phosphatase	0.82	0.74	0.8	0.79	1.01	1.66	1.17	0.77	1.36	0.71	0.82	0.92	0.83	0.83	0.86	1.34	1.22
Tb927.5.600	Tb927.05.0600	hypothetical protein, conserved	ZUnknown	0.96	0.95	0.97	0.99	1.08	1.77	1.23	1	1.83	0.92	1	0.97	0.93	0.9	0.93	1.51	1.39
Tb927.5.610	Tb927.05.0610	acidic phosphatase, putative	Phosphatase	0.88	0.85	0.86	0.88	1.05	1.63	1.2	0.92	1.5	0.89	1.01	0.95	0.95	0.95	0.93	1.98	1.33
Tb927.5.620	Tb927.05.0620	invariant surface glycoprotein, putative	ZUnknown	0.92	0.87	0.92	0.92	1.04	1.63	1.09	1	1.4	0.96	1.03	1.03	0.92	1.04	1.03	2.02	1.38
Tb927.5.630	Tb927.05.0630	acidic phosphatase, putative	Phosphatase	0.82	0.79	0.83	0.84	0.97	1.5	1.01	0.86	1.5	0.89	0.97	1.04	1	1.06	1.03	2	1.34
Tb927.5.650	Tb927.05.0650	GRESAG 4, putative receptor-type adenylate cyclase	GRESAG	1.19	1.24	1.2	1.23	1	1.61	1.13	1.33	1.73	1.46	1.38	1.21	1.25	1.29	1.27	1.9	1.83
Tb927.5.670	Tb927.05.0670	hypothetical protein, conserved	ZUnknown	0.93	0.87	0.89	0.85	0.98	1.55	1.13	0.9	1.44	0.91	0.94	0.94	0.88	0.91	0.89	1.77	1.28
Tb927.5.680	Tb927.05.0680	hypothetical protein, conserved	ZUnknown	1.38	1.42	1.38	1.29	1.09	1.66	1.4	1.47	1.67	1.76	1.53	1.27	1.29	1.42	1.48	1.95	1.96
Tb927.5.690	Tb927.05.0690	MIC17	Mito.biogenesis	1.14	1.05	1.09	1.05	1.08	1.7	1.49	1.14	1.93	1.07	1.15	1.16	1.11	1.09	1.04	2.24	1.55
Tb927.5.700	Tb927.05.0700	F-box-like, putative	ZUnknown	1.09	1.1	1.08	1.11	0.93	1.5	1.12	1.18	1.65	1.31	1.27	1.06	1.12	1.15	1.13	1.9	1.66
Tb927.5.710	Tb927.05.0710	hypothetical protein, conserved	ZUnknown	1.06	1.05	1.04	1.04	0.9	1.5	1.06	1.15	1.71	1.22	1.18	1.11	1.09	1.13	1.1	2.09	1.59
Tb927.5.740	Tb927.05.0740	hypothetical protein, conserved	ZUnknown	0.96	1.04	0.95	0.94	1.02	1.58	1.23	1.07	2.19	1.09	1	1.01	1.08	1.09	1.06	2.58	1.57
Tb927.5.750	Tb927.05.0750	hypothetical protein, conserved	ZUnknown	0.98	0.96	0.92	0.92	0.96	1.6	1.25	1.08	1.83	1.06	1.14	0.97	1	1.01	1.03	2.6	1.45
Tb927.5.760	Tb927.05.0760	CSBPII_45	RNA.binding	1.02	1.08	1.08	1.06	0.91	1.48	1.04	1.22	1.85	1.4	1.25	1.1	1.16	1.16	1.09	2.49	1.68
Tb927.5.770	Tb927.05.0770	hypothetical protein, conserved	ZUnknown	1.04	1.14	1.07	1.1	0.92	1.4	1.04	1.28	1.77	1.48	1.34	1.15	1.18	1.26	1.19	2.51	1.8
Tb927.5.780	Tb927.05.0780	hypothetical protein, conserved	ZUnknown	1.08	1.15	1.08	1.11	0.93	1.49	0.97	1.29	1.88	1.5	1.32	1.19	1.3	1.3	1.28	2.7	1.86
Tb927.5.800	Tb927.05.0800	CK1.2 casein kinase 1	Protein.kinase	1.06	1.17	1.09	1.1	1.52	2.33	1.8	1.27	2.2	1.2	1.37	1.43	1.32	1.35	1.34	4.63	1.98
Tb927.5.810	Tb927.05.0810	ZC3H11	RNA.binding	0.76	0.89	0.82	0.85	0.93	1.36	1.11	1.01	1.57	1.22	1.12	1.09	1.05	1.04	1.08	2.33	1.5
Tb927.5.820	Tb927.05.0820	hypothetical protein, conserved	ZUnknown	0.92	1.02	0.97	0.97	0.9	1.48	1.05	1.12	1.82	1.3	1.17	1.11	1.1	1.17	1.13	2.19	1.61
Tb927.5.830	Tb927.05.0830	TAC65	Cytoskeleton	0.99	1.08	1.03	1.04	0.92	1.47	1.03	1.23	1.71	1.33	1.25	1.15	1.23	1.23	1.18	2.07	1.77
Tb927.5.840	Tb927.05.0840	KRI1-like family/KRI1-like family C-terminal, putative	ZUnknown	0.96	1.02	0.98	1	0.92	1.45	1	1.09	1.63	1.18	1.09	1.02	1.06	1.1	1.05	1.91	1.5
Tb927.5.850	Tb927.05.0850	hypothetical protein, conserved	ZUnknown	1.16	1.31	1.27	1.28	0.95	1.59	1.08	1.41	1.9	1.69	1.46	1.24	1.35	1.37	1.34	1.99	2
Tb927.5.860	Tb927.05.0860	Selenoprotein T, putative (SelT)	ZUnknown	1.07	1.05	1.06	1.03	1.02	1.66	1.23	1.09	1.74	1.11	1.17	1.08	1.1	1.07	1.09	2.01	1.57
Tb927.5.920	Tb927.05.0920	rhodanese-like domain containing protein, putative	ZUnknown	1.21	1.21	1.18	1.15	0.94	1.54	0.91	1.31	1.76	1.47	1.3	1.14	1.26	1.24	1.26	1.9	1.83
Tb927.5.950	Tb927.05.0950	monothiol glutaredoxin 3	Redox	1.12	1	1.1	1.02	1.11	1.76	1.26	1.03	1.57	1	1.1	1.08	1.07	1.09	1.01	2.41	1.51
Tb927.5.960	Tb927.05.0960	MSP1, Mitochondrial protein involved in sorting of proteins in the mitochondria, putative	Mito.biogenesis	0.9	0.86	0.9	0.84	0.99	1.65	1.23	0.92	1.5	0.82	0.91	0.98	0.97	0.99	0.92	2.31	1.33
Tb927.5.970	Tb927.05.0970	class I transcription factor A, subunit 6 (CITFA-6)	RNA.synthesis	0.96	0.89	0.94	0.84	1.11	1.82	1.41	0.9	1.56	0.86	0.89	0.93	0.9	0.89	0.89	2.41	1.29
Tb927.5.980	Tb927.05.0980	2OG-Fe(II) oxygenase superfamily, putative	ZUnknown	0.98	0.9	0.98	0.9	1.06	1.66	1.19	0.98	1.44	0.88	0.93	1.06	1.01	1	1	2.21	1.42
Tb927.5.990	Tb927.05.0990	hypothetical protein, conserved	ZUnknown	1.03	1	1.01	0.93	0.99	1.59	1.13	1.05	1.69	1	0.96	0.9	1	1.01	0.95	2.11	1.4
Tb927.5.1000	Tb927.05.1000	ubiquitin-conjugating enzyme e2, putative	Ubiquitin.proteasome	0.96	0.91	0.97	0.9	1.05	1.74	1.3	0.79	1.64	0.98	1	1.08	1.04	1.09	1.08	2.36	1.51
Tb927.5.1010	Tb927.05.1010	hypothetical protein, conserved	ZUnknown	1.02	1.03	1.04	1	0.93	1.57	1.01	1.07	1.71	1.15	1.08	1.05	1.1	1.11	1.1	1.98	1.55
Tb927.5.1020	Tb927.05.1020	disulfide isomerase, putative	Chaperone	1.05	1.09	1.07	1.07	0.95	1.58	1.02	1.18	1.58	1.19	1.15	1.09	1.15	1.16	1.1	1.84	1.64
Tb927.5.1030	Tb927.05.1030	Iron-sulfur assembly protein 2 (Isa2)	Enzyme	1.2	1.16	1.19	1.08	1.04	1.65	1.11	1.31	1.74	1.27	1.26	1.19	1.17	1.15	1.06	1.87	1.7
Tb927.5.1040	Tb927.05.1040	hypothetical protein	ZUnknown	0.85	0.84	0.86	0.84	1	1.7	1.18	0.88	1.74	0.86	0.81	0.97	0.89	0.83	0.92	1.91	1.35
Tb927.5.1050	Tb927.05.1050	hypothetical protein	ZUnknown	0.8	0.77	0.81	0.73	1.01	1.67	1.23	0.79	1.46	0.73	0.79	0.96	0.91	0.91	0.9	1.73	1.3
Tb927.5.1060	Tb927.05.1060	Complex III beta-MMP subunit of cytochrom b/c1 complex	Mito.e.transport	1.03	1.11	1.05	1.08	0.97	1.61	1.17	1.15	1.63	1.3	1.19	1.15	1.19	1.24	1.2	1.55	1.74
Tb927.5.1070	Tb927.05.1070	hypothetical protein, conserved	Cytoskeleton	1.16	1.21	1.17	1.19	1	1.67	1.05	1.28	1.77	1.51	1.36	1.21	1.23	1.29	1.24	1.54	1.85
Tb927.5.1080	Tb927.05.1080	RBP22	RNA.binding	1.08	1.24	1.13	1.13	1.02	1.69	1.06	1.22	1.68	1.31	1.26	1.23	1.23	1.18	1.25	1.51	1.81
Tb927.5.1090	Tb927.05.1090	threonyl-tRNA synthetase, putative	Translation.tRNA	0.95	1.01	0.98	1	0.95	1.56	0.98	1.08	1.48	1.19	1.12	1.02	1.11	1.12	1.13	1.36	1.61
Tb927.5.1100	Tb927.05.1100	PEX5 peroxisome targeting signal 1 receptor	Glycosome	1.01	1.02	1.01	1.03	0.92	1.54	1.06	1.18	1.46	1.24	1.16	1.11	1.11	1.14	1.08	1.33	1.63
Tb927.5.1130	Tb927.05.1130	hypothetical protein, conserved	Mito.pathway	0.99	1.04	1.07	1.04	1.03	1.7	1.26	1.08	1.61	1.14	1.12	1.1	1.1	1.13	1.12	2.04	1.58
Tb927.5.1140	Tb927.05.1140	Ethanolamine kinase 1	Lipids	0.94	0.95	0.94	0.93	0.93	1.51	1.01	0.99	1.41	1.04	1.02	1.01	1.02	1.02	1	1.83	1.53
Tb927.5.1150	Tb927.05.1150	ATP-dependent RNA helicase, Prp43, splicing & rRNA processing	RNA.processing	0.92	0.93	0.94	0.94	0.92	1.5	1.1	1	1.42	1.02	1.02	0.97	0.98	1.02	1	1.91	1.45
Tb927.5.1160	Tb927.05.1160	Degradation arginine-rich protein for mis-folding, putative	ZUnknown	1.08	1.23	1.14	1.13	1.04	1.61	1.03	1.27	1.63	1.29	1.26	1.12	1.19	1.25	1.22	2.17	1.85
Tb927.5.1170	Tb927.05.1170	hypothetical protein, conserved	ZUnknown	1.07	1.15	1.1	1.08	1.09	1.78	1.23	1.2	1.67	1.17	1.18	1.11	1.1	1.22	1.23	2.46	1.69
Tb927.5.1180	Tb927.05.1180	hypothetical protein, conserved	ZUnknown	1.1	1.18	1.11	1.13	0.95	1.52	0.91	1.26	1.51	1.42	1.23	1.15	1.2	1.27	1.2	2.2	1.82
Tb927.5.1200	Tb927.05.1200	CSL4 exosome component	RNA.degradation	1.09	1.15	1.08	1.19	0.97	1.59	1.14	1.34	1.46	1.5	1.36	1.1	1.2	1.26	1.18	2.34	1.85
Tb927.5.1210	Tb927.05.1210	short-chain dehydrogenase, putative	Enzyme	0.8	0.88	0.79	0.86	0.88	1.42	1.01	0.87	1.39	0.94	0.89	0.91	0.99	0.95	0.96	2.27	1.35
Tb927.5.1220	Tb927.05.1220	hypothetical protein, conserved	ZUnknown	0.49	0.47	0.48	0.44	1.03	1.51	1.18	0.55	0.99	0.37	0.53	0.79	0.73	0.62	0.72	2.76	1.06
Tb927.5.1230	Tb927.05.1230	hypothetical protein, 70% axoneme rest cytoplasm	Cytoskeleton	0.86	0.93	0.88	0.9	0.95	1.47	0.81	1.01	1.45	1.01	0.99	1.02	1.04	1.04	1.02	2.62	1.53
Tb927.5.1240	Tb927.05.1240	LicD family, putative	ZUnknown	0.81	0.93	0.82	0.87	0.98	1.52	0.99	0.99	1.44	0.99	0.99	0.97	1.02	1.03	1.07	2.55	1.46
Tb927.5.1250	Tb927.05.1250	GAF domain/TIP41-like family, putative	ZUnknown	0.91	0.98	0.92	1.01	0.92	1.51	1.09	1.12	1.46	1.13	1.11	0.99	1.07	1.08	1.05	2.49	1.53
Tb927.5.1260	Tb927.05.1260	Sulfate transporter N-terminal domain with GLY motif/Sulfate transporter family, putative	ZUnknown	0.69	0.75	0.69	0.74	0.93	1.39	1.12	0.81	1.19	0.79	0.81	0.86	0.87	0.89	0.85	2.25	1.27
Tb927.5.1270	Tb927.05.1270	hypothetical protein, conserved	ZUnknown	0.83	0.87	0.86	0.87	1.07	1.62	1.24	0.89	1.31	0.87	0.92	0.94	0.9	0.97	0.92	2.37	1.4
Tb927.5.1280	Tb927.05.1280	alanine racemase, putative	Amino.acids	0.95	1.09	0.93	1.02	1	1.55	1.19	1.13	1.49	1.15	1.11	1	1.09	1.07	1.1	2.27	1.53
Tb927.5.1290	Tb927.05.1290	hypothetical protein, conserved	ZUnknown	0.96	1.05	0.95	1.03	0.95	1.51	1.08	1.15	1.42	1.25	1.18	1.06	1.09	1.14	1.15	2.11	1.64
Tb927.5.1300	Tb927.05.1300	vacuolar proton translocating ATPase subunit A, putative	Lysosome	0.89	0.96	0.85	0.9	1	1.56	1.01	1	1.42	1	1	0.98	0.97	1	1	2.03	1.47
Tb927.5.1310	Tb927.05.1310	protoheme IX farnesyltransferase, putative	Mito.pathway	0.93	0.97	0.86	0.94	0.95	1.5	1.05	1.02	1.65	0.98	1	1.02	1.03	1.02	1.04	1.9	1.56
Tb927.5.1320	Tb927.05.1320	KKIP2 Kinetochore interacting protein 2	Cell.cycle	0.9	0.97	0.88	0.98	0.93	1.43	0.93	1.07	1.36	1.09	1.08	1.03	1.02	1.08	1.02	1.8	1.52
Tb927.5.1330	Tb927.05.1330	hypothetical protein, conserved	ZUnknown	0.85	0.93	0.82	0.9	0.94	1.43	1	0.98	1.35	1.04	0.97	1.01	1.02	1.02	1.01	1.73	1.51
Tb927.5.1340	Tb927.05.1340	component of PRP19 complex, putative	RNA.processing	0.86	0.92	0.82	0.92	0.92	1.44	1.01	1.01	1.37	1.01	0.97	1.01	1.02	0.99	0.95	1.71	1.48
Tb927.5.1350	Tb927.05.1350	hypothetical protein, conserved	ZUnknown	0.86	0.94	0.78	0.86	1	1.54	1.14	0.96	1.6	0.91	0.94	1.02	0.98	0.97	0.98	1.88	1.43
Tb927.5.1360	Tb927.05.1360	nucleoside 2-deoxyribosyltransferase (NDRT)	Nucleotides	0.76	0.8	0.66	0.86	1.14	1.64	1.38	0.79	1.56	0.7	0.74	0.99	0.83	0.9	0.94	2.03	1.25
Tb927.5.1370	Tb927.05.1370	cyclophilin-type peptidyl-prolyl cis-trans isomerase, putative (PPIase)	Chaperone	0.7	0.74	0.65	0.67	0.84	1.31	1.08	0.73	1.18	0.74	0.68	0.84	0.78	0.78	0.79	1.59	1.15
Tb927.5.1380	Tb927.05.1380	hypothetical protein	ZUnknown	0.85	0.99	0.84	0.98	0.98	1.49	1.12	1.05	1.77	1	1.03	1.01	1.08	1.06	1	1.82	1.49
Tb927.5.1450	Tb927.05.1450	GRESAG 4, putative receptor-type adenylate cyclase	GRESAG	0.97	1.1	0.97	1.06	0.96	1.45	0.95	1.19	1.44	1.22	1.12	1.05	1.08	1.13	1.12	2.47	1.7
Tb927.5.1460	Tb927.05.1460	Mo/Co carrier or lysine decarboxylase	Enzyme	0.91	1.04	0.98	1.02	0.93	1.4	0.96	1.08	1.43	1.1	1.08	0.97	1.02	0.99	1.02	2.74	1.53
Tb927.5.1470	Tb927.05.1470	NADH-cytochrome b5 reductase, putative (B5R)	Mito.e.transport	0.59	0.59	0.59	0.56	1	1.46	1.15	0.56	1.05	0.51	0.59	0.78	0.72	0.68	0.75	2.74	1.07
Tb927.5.1480	Tb927.05.1480	hypothetical protein	ZUnknown	0.39	0.35	0.32	0.32	0.86	1.15	1.4	0.27	0.97	0.14	0.21	0.58	0.48	0.47	0.61	2.69	0.73
Tb927.5.1490	Tb927.05.1490	eIF4G1	Translation	0.91	0.99	0.93	0.96	0.93	1.42	0.96	1.01	1.41	1.06	0.98	1.01	1.02	1.03	1.06	2.37	1.52
Tb927.5.1500	Tb927.05.1500	hypothetical protein, conserved	ZUnknown	1.03	1.09	0.99	1.09	0.94	1.46	0.97	1.14	1.5	1.24	1.04	1.02	1.06	1.08	0.98	2.36	1.62
Tb927.5.1510	Tb927.05.1510	Mitochondrial SSU ribosomal protein, putative	Mito.translation	0.98	1.01	0.99	0.99	0.97	1.49	0.94	1.05	1.47	1.03	1.03	1.05	1.01	0.99	1.06	2.27	1.52
Tb927.5.1520	Tb927.05.1520	heat shock protein HslU1, in mitochondrion	Chaperone	1.01	1.04	1.04	1.02	1	1.54	0.99	1.05	1.58	1.05	1.02	1.03	1.04	1.07	1.04	2.21	1.56
Tb927.5.1530	Tb927.05.1530	Flavin-binding monooxygenase-like, putative	ZUnknown	1.03	1.05	1.04	1.06	0.98	1.5	1.03	1.04	1.38	1.05	1.05	1.04	1.04	1.05	1.02	2.07	1.55
Tb927.5.1540	Tb927.05.1540	hypothetical protein, conserved	ZUnknown	0.92	0.88	0.92	0.89	0.94	1.45	0.94	0.88	1.4	0.87	0.85	0.91	0.91	0.95	0.87	1.92	1.34
Tb927.5.1550	Tb927.05.1550	mitochondrial carrier protein, MCP23	Mito.transport	0.91	0.89	0.93	0.86	1.01	1.56	1.05	0.94	1.42	0.82	0.85	1.09	0.99	1.03	0.98	1.91	1.48
Tb927.5.1560	Tb927.05.1560	ATP-dependent DEAD/H RNA helicase, putative, no clear yeast homologue	RNA.helicase	1.06	1.07	1.05	1.04	0.94	1.45	0.9	1.03	1.53	1.09	1.04	1.07	1.04	1.04	1.08	1.79	1.59
Tb927.5.1570	Tb927.05.1570	ZC3H12	RNA.binding	0.96	0.99	0.94	0.9	0.98	1.47	1.24	0.98	1.47	0.94	0.86	0.91	1	0.97	0.95	1.67	1.45
Tb927.5.1580	Tb927.05.1580	ZC3H13	RNA.binding	0.99	0.92	0.93	0.9	0.97	1.49	1.05	1	1.19	0.96	1	0.93	0.95	0.92	0.91	1.63	1.41
Tb927.5.1590	Tb927.05.1590	hypothetical protein, conserved	ZUnknown	0.83	0.77	0.8	0.79	1.01	1.44	1.17	0.7	0.98	0.68	0.78	0.85	0.81	0.78	0.8	1.6	1.17
Tb927.5.1600	Tb927.05.1600	hypothetical protein, conserved	ZUnknown	0.95	0.95	0.95	0.94	0.94	1.4	0.94	1.01	1.39	1	0.97	0.95	1	0.99	0.98	1.56	1.47
Tb927.5.1610	Tb927.05.1610	60S ribosomal protein L13a	Ribosome	2	2.06	2.06	2.02	1.68	2.2	1.58	2.01	2.69	2.29	2.09	1.79	1.89	1.94	2.01	2.79	2.56
Tb927.5.1620	Tb927.05.1620	hypothetical protein, conserved	ZUnknown	0.91	0.86	0.88	0.89	0.9	1.4	1.04	0.95	1.34	0.9	0.85	0.92	0.93	0.89	0.93	1.74	1.44
Tb927.5.1630	Tb927.05.1630	hypothetical protein, conserved	ZUnknown	0.83	0.86	0.86	0.86	1.03	1.57	1.17	0.84	1.34	0.76	0.76	0.96	0.92	0.88	0.91	1.79	1.31
Tb927.5.1640	Tb927.05.1640	hypothetical protein, conserved	ZUnknown	1	1.02	0.98	1.01	0.95	1.43	0.88	1.05	1.48	1.03	0.97	0.95	1	0.99	1.02	1.78	1.58
Tb927.5.1650	Tb927.05.1650	serine/threonine-protein kinase, putative,protein kinase, putative	Protein.kinase	0.9	0.94	0.93	0.95	1.03	1.45	1.05	1	1.17	0.98	0.94	0.98	0.95	1.03	0.94	1.72	1.44
Tb927.5.1660	Tb927.05.1660	protein phosphatase 2C, putative	Protein.phosphatase	0.96	1	0.98	0.96	0.99	1.44	0.99	1.05	1.37	1.05	0.99	1.03	1.07	1.03	1.04	1.87	1.6
Tb927.5.1670	Tb927.05.1670	hypothetical protein, conserved	ZUnknown	0.84	0.84	0.82	0.81	0.98	1.43	1.12	0.81	1.21	0.78	0.86	0.91	0.89	0.86	0.87	1.86	1.32
Tb927.5.1680	Tb927.05.1680	axoneme protein	Cytoskeleton	0.94	1	0.94	0.99	0.94	1.41	0.92	1.02	1.37	1.04	1.02	0.98	0.97	1	1	1.69	1.52
Tb927.5.1690	Tb927.05.1690	hypothetical protein, conserved	ZUnknown	0.98	1.01	0.95	0.99	0.95	1.45	0.95	1.02	1.47	1.03	0.98	1.04	1.11	1.14	1.12	1.71	1.69
Tb927.5.1700	Tb927.05.1700	Kinesin-2, also "replication Factor A 28 kDa subunit, or RPA1-2	DNA	0.88	0.87	0.83	0.88	0.95	1.48	1.09	0.96	1.41	0.95	0.91	0.92	0.97	0.98	0.97	1.71	1.55
Tb927.5.1710	Tb927.05.1710	ribonucleoprotein p18, mitochondrial precursor, putative	Mito.RNA	0.8	0.78	0.74	0.72	0.94	1.41	1.32	0.73	1.28	0.69	0.74	0.76	0.81	0.76	0.85	1.56	1.19
Tb927.5.1720	Tb927.05.1720	hypothetical protein, conserved	ZUnknown	0.94	0.94	0.94	0.98	0.93	1.43	0.97	1.02	1.36	1	0.98	0.93	0.96	0.95	0.96	1.38	1.48
Tb927.5.1730	Tb927.05.1730	inhibitor of serine peptidase (ISP), putative,ecotin family (I11), putative	Protease	0.86	0.87	0.83	0.84	1.13	1.56	1.4	0.89	1.38	0.8	0.84	0.9	0.86	0.83	0.83	1.61	1.26
Tb927.5.1740	Tb927.05.1740	hypothetical protein	ZUnknown	0.58	0.55	0.63	0.58	1	1.43	1.27	0.62	1.14	0.43	0.49	0.69	0.65	0.63	0.67	1.61	0.92
Tb927.5.1750	Tb927.05.1750	conserved protein, unknown function	ZUnknown	1.09	1.15	1.03	1.05	0.94	1.43	0.97	1.14	1.42	1.21	1.11	1.08	1.05	1.13	1.13	1.35	1.65
Tb927.5.1760	Tb927.05.1760	Isoprenylcysteine alpha-carbonyl methylesterase, putative	ZUnknown	0.87	0.87	0.85	0.9	0.95	1.45	0.98	0.89	1.28	0.86	0.87	0.87	0.88	0.89	0.89	1.29	1.35
Tb927.5.1770	Tb927.05.1770	RNA pseudouridylate synthase, putative	ZUnknown	1.04	1.11	1.05	1.08	0.98	1.48	0.91	1.09	1.29	1.13	1.09	1.06	1.02	1.05	1.05	1.27	1.6
Tb927.5.1780	Tb927.05.1780	hypothetical protein, conserved	ZUnknown	2.32	2.61	2.38	2.53	1.79	2.84	1.92	2.72	3.12	3.06	2.72	2.3	2.35	2.52	2.47	2.54	3.93
Tb927.5.1790	Tb927.05.1790	Mitochondrial SSU ribosomal protein, putative	Mito.translation	2.15	2.42	2.25	2.38	1.84	2.91	1.75	2.52	2.84	2.7	2.41	2.27	2.38	2.54	2.38	2.51	3.8
Tb927.5.1800	Tb927.05.1800	hypothetical protein, conserved	ZUnknown	2.22	2.26	2.25	2.36	2.16	3.23	2.26	2.5	3	2.3	2.26	2.2	2.19	2.25	2.31	2.95	3.59
Tb927.5.1820	Tb927.05.1820	40S ribosomal protein S4	Ribosome	1.56	1.52	1.5	1.53	1.79	2.5	1.76	1.32	2.54	1.4	1.38	1.57	1.44	1.44	1.61	2.33	2.24
Tb927.5.1830	Tb927.05.1830	lysosomal/endosomal membrane protein p67 (p67)	Lysosome	4.17	4.4	4.24	4.33	4.24	5.83	3.93	3.93	4.76	4	3.94	3.96	3.88	4.04	3.88	5.07	6.04
Tb927.5.1840	Tb927.05.1840	hypothetical protein, conserved	ZUnknown	0.82	0.73	0.77	0.75	1.1	1.62	1.1	0.75	1.27	0.71	0.78	0.94	0.94	0.9	0.94	1.58	1.36
Tb927.5.1860	Tb927.05.1860	hypothetical protein, conserved	ZUnknown	0.98	0.98	0.94	1	0.99	1.49	0.92	0.99	1.5	1	0.99	0.98	0.97	0.99	0.98	1.22	1.47
Tb927.5.1870	Tb927.05.1870	metalloprotease, putative	Protease	1.06	1.08	1.01	1.12	0.91	1.38	0.88	1.15	1.52	1.2	1.13	1.04	1.08	1.1	1.05	1.17	1.64
Tb927.5.1880	Tb927.05.1880	inhibitor of serine peptidase (ISP), putative,ecotin family (I11), putative	Protease	1.08	1.1	0.99	1.05	0.96	1.42	1.03	1.12	1.55	1.01	1.04	0.96	0.97	0.99	0.92	1.22	1.48
Tb927.5.1890	Tb927.05.1890	hypothetical protein, conserved	ZUnknown	0.93	1	0.91	0.97	0.93	1.41	0.99	1.02	1.34	1.06	1.01	0.98	1	1.04	1	1.19	1.52
Tb927.5.1900	Tb927.05.1900	DC1/ODA3/CCDC151 homologue	Cytoskeleton	1	1.08	0.96	1.06	0.94	1.41	0.86	1.08	1.63	1.16	1.06	0.98	1.04	1.08	1	1.27	1.58
Tb927.5.1910	Tb927.05.1910	hypothetical protein, conserved	ZUnknown	0.93	1.04	0.93	1.02	0.96	1.37	0.97	1.07	1.4	1.07	1.04	1	1.01	1.07	1.05	1.25	1.56
Tb927.5.1920	Tb927.05.1920	hypothetical protein, conserved, resemblance to myosin	ZUnknown	0.92	1.05	0.93	1.05	0.88	1.33	0.91	1.1	1.53	1.12	1.05	1.03	1.03	1.01	1.05	1.28	1.57
Tb927.5.1930	Tb927.05.1930	signal peptidase subunit, putative	ZUnknown	0.81	0.84	0.76	0.84	1.02	1.43	1.05	0.94	1.24	0.82	0.91	0.89	0.98	0.91	0.91	1.34	1.37
Tb927.5.1940	Tb927.05.1940	hypothetical protein, conserved	ZUnknown	0.81	0.91	0.77	0.87	0.95	1.25	0.93	0.97	1.47	0.86	0.96	1.02	0.95	0.95	0.97	1.25	1.39
Tb927.5.1950	Tb927.05.1950	hypothetical protein, conserved	ZUnknown	0.67	0.76	0.65	0.74	0.89	1.26	0.94	0.82	1.16	0.81	0.81	0.85	0.9	0.9	0.91	1.26	1.32
Tb927.5.1960	Tb927.05.1960	hypothetical protein, conserved, dsRNA binding domain	RNA.binding	0.59	0.7	0.56	0.67	0.93	1.28	0.92	0.77	1.2	0.67	0.72	0.83	0.8	0.79	0.81	1.33	1.21
Tb927.5.1970	Tb927.05.1970	hypothetical protein, T. brucei-specific, no domains	ZUnknown	0.61	0.78	0.57	0.76	0.91	1.27	0.97	0.81	1.19	0.73	0.76	0.91	0.91	0.98	0.9	1.53	1.38
Tb927.5.1980	Tb927.05.1980	Galactose oxidase, central domain/Kelch motif containing protein, putative	ZUnknown	0.63	0.82	0.64	0.79	0.92	1.23	1.05	0.9	1.24	0.87	0.88	0.96	0.94	0.96	0.93	1.57	1.41
Tb927.5.1990	Tb927.05.1990	hypothetical protein, conserved, poly(Q) tracts	ZUnknown	0.45	0.6	0.43	0.52	0.77	0.98	1.15	0.68	0.98	0.7	0.7	0.68	0.7	0.68	0.72	1.85	1.13
Tb927.5.2000	Tb927.05.2000	hypothetical protein copurifies with MKT1 & XAC1, one Q8, salivaria & stercoraria only, well translated only in bloodstream forms	ZUnknown	0.64	0.87	0.66	0.82	0.89	1.2	1.03	1.07	1.27	1.01	0.99	0.96	0.95	1	0.98	1.96	1.47
Tb927.5.2010	Tb927.05.2010	hypothetical protein	ZUnknown	0.71	0.88	0.67	0.85	0.9	1.33	1.04	0.9	1.74	0.87	0.77	1	0.99	1	1.01	2.46	1.4
Tb927.5.2020	Tb927.05.2020	hypothetical protein, conserved	ZUnknown	1.03	1.1	0.99	1.07	0.87	1.31	0.84	1.12	1.42	1.19	1.1	1.01	1.12	1.11	1.09	5.03	1.66
Tb927.5.2030	Tb927.05.2030	hypothetical protein, conserved	ZUnknown	1.18	1.27	1.12	1.21	0.88	1.35	0.87	1.23	1.61	1.37	1.24	1.05	1.13	1.18	1.14	5.42	1.72
Tb927.5.2040	Tb927.05.2040	hypothetical protein, conserved	ZUnknown	1.19	1.22	1.08	1.17	1.01	1.44	1.08	1.24	1.54	1.22	1.2	1.06	1.13	1.16	1.11	5.37	1.71
Tb927.5.2050	Tb927.05.2050	Putative methyltransferase, putative	ZUnknown	1.08	1.05	1.05	1.07	0.97	1.47	0.89	1.08	1.61	1.08	1.06	1.05	1.01	1.06	0.96	4.99	1.55
Tb927.5.2060	Tb927.05.2060	cell division control protein CDC5f, part of PRP19 complex	RNA.processing	1.19	1.21	1.14	1.2	0.93	1.4	0.85	1.21	1.57	1.26	1.19	1.11	1.13	1.14	1.16	4.45	1.72
Tb927.5.2070	Tb927.05.2070	LSU ribosomal protein, mitochondrial, putative	Mito.translation	1.13	1.2	1.09	1.18	0.92	1.39	0.93	1.16	1.55	1.28	1.16	1.12	1.13	1.19	1.14	3.8	1.74
Tb927.5.2080	Tb927.05.2080	guanosine monophosphate reductase, putative	Nucleotides	1.1	1.18	1.14	1.21	0.92	1.37	0.88	1.14	1.46	1.33	1.19	1.01	1.09	1.08	1.11	3.12	1.7
Tb927.5.2090	Tb927.05.2090	kinesin, putative	Cytoskeleton	1.06	1.06	1.08	1.06	0.98	1.48	0.94	1.09	1.39	1.06	1.07	1.04	1.05	1.05	1.03	2.75	1.58
Tb927.5.2100	Tb927.05.2100	RBP30	RNA.binding	1.13	1.17	1.2	1.19	0.94	1.44	0.85	1.14	1.56	1.22	1.13	1.03	1.1	1.11	1.05	2.44	1.65
Tb927.5.2110	Tb927.05.2110	G-patch domain containing protein, putative	ZUnknown	1.33	1.39	1.35	1.37	1.04	1.6	1	1.43	1.62	1.48	1.28	1.19	1.26	1.32	1.34	2.67	1.88
Tb927.5.2120	Tb927.05.2120	hypothetical protein, conserved, trypanosome-specific	ZUnknown	1.14	1.17	1.18	1.1	0.82	1.35	0.92	1.11	1.56	1.17	1.1	1.11	1.04	1.05	1	2.04	1.57
Tb927.5.2130	Tb927.05.2130	Lariat debranching enzyme, C-terminal domain containing protein, putative	ZUnknown	1.02	0.97	1.03	0.99	0.89	1.4	0.94	1.01	1.32	0.97	0.96	0.94	0.94	0.94	0.92	1.72	1.41
Tb927.5.2140	Tb927.05.2140	UPF1	RNA.degradation	0.89	0.84	0.91	0.84	1.01	1.54	1.12	0.8	1.09	0.75	0.81	0.9	0.85	0.87	0.87	1.63	1.24
Tb927.5.2150	Tb927.05.2150	hypothetical protein, conserved	Mito.pathway	0.95	0.9	1	0.94	1.06	1.54	1.13	0.9	1.23	0.82	0.87	0.92	0.87	0.86	0.87	1.54	1.28
Tb927.5.2180	Tb927.05.2180	hypothetical protein, conserved	ZUnknown	2.1	1.99	2.14	2.02	1.49	3.13	1.99	2	1.75	1.54	0.99	1.52	1.53	1.54	1.56	3.03	3.08
Tb927.5.2190	Tb927.05.2190	META domain/Domain of unknown function (DUF1935), putative	ZUnknown	2.31	2.28	2.48	2.36	1.52	3.04	2.09	2.26	1.83	1.73	1.18	1.56	1.63	1.65	1.64	3.12	3.27
Tb927.5.2270	Tb927.05.2270	hypothetical protein, conserved	ZUnknown	0.93	0.83	0.93	0.86	1.01	1.54	1.08	0.85	1.25	0.76	0.79	0.86	0.86	0.87	0.92	1.71	1.32
Tb927.5.2280	Tb927.05.2280	acetyltransferase, putative	Lipids	0.99	0.87	1	0.9	1.03	1.55	1.08	0.85	1.21	0.78	0.87	0.89	0.88	0.84	0.9	1.84	1.31
Tb927.5.2290	Tb927.05.2290	U5 splicing factor U5-200K, putative or BRR2 homologue	RNA.processing	1.12	1.08	1.19	1.09	0.95	1.46	1.02	1.08	1.34	1.15	1.08	1	1.03	1.06	1.03	1.86	1.56
Tb927.5.2300	Tb927.05.2300	formin, putative	ZUnknown	1.13	1.05	1.16	1.08	0.92	1.44	1	1.07	1.4	1.16	1.09	1.02	1.02	1.03	0.98	2.1	1.52
Tb927.5.2310	Tb927.05.2310	Phosphorylated CTD interacting factor 1 WW domain containing protein, putative	ZUnknown	1.04	1.02	1.11	0.99	0.98	1.47	1.03	0.98	1.33	1.03	1.02	1	0.97	1	0.97	2.19	1.44
Tb927.5.2320	Tb927.05.2320	Mak10 subunit, NatC N(alpha)-terminal acetyltransferase, putative	ZUnknown	0.96	0.93	1.01	0.91	0.98	1.48	0.96	0.87	1.31	0.87	0.9	0.94	0.9	0.91	0.89	2.28	1.35
Tb927.5.2330	Tb927.05.2330	hypothetical protein, conserved, armadillo repeat, weak PI3/4 kinase domain	ZUnknown	1	0.94	1.04	0.96	0.94	1.42	1	0.94	1.26	0.95	0.96	0.94	0.94	0.95	0.94	2.41	1.4
Tb927.5.2340	Tb927.05.2340	hypothetical protein, conserved	ZUnknown	1.06	1.07	1.11	1.06	0.98	1.46	0.98	1.07	1.4	1.1	1.08	1.02	1.05	1.06	1.05	2.67	1.52
Tb927.5.2350	Tb927.05.2350	glycosyltransferase (GlcNAc), putative	Glycans	0.88	0.85	0.89	0.88	0.92	1.36	1.03	0.83	1.28	0.82	0.84	0.87	0.88	0.83	0.87	2.75	1.27
Tb927.5.2360	Tb927.05.2360	hypothetical protein, conserved	ZUnknown	0.95	0.94	0.97	0.91	0.94	1.4	1.03	0.96	1.31	1	0.95	0.98	0.96	1	0.97	2.79	1.48
Tb927.5.2370	Tb927.05.2370	hydrolase, alpha/beta fold family, putative	Enzyme	0.83	0.85	0.9	0.8	1.01	1.45	1.13	0.92	1.16	0.85	0.86	0.89	0.88	0.85	0.9	2.62	1.31
Tb927.5.2380	Tb927.05.2380	hydrolase, alpha/beta fold family, putative	Enzyme	0.77	0.77	0.82	0.77	1.02	1.44	1.23	0.83	1.16	0.67	0.81	0.91	0.81	0.82	0.81	2.47	1.22
Tb927.5.2390	Tb927.05.2390	hypothetical protein, conserved	ZUnknown	0.77	0.82	0.82	0.77	0.92	1.32	1.02	0.84	1.17	0.77	0.85	0.87	0.84	0.84	0.83	2.36	1.27
Tb927.5.2400	Tb927.05.2400	ubiquitin carboxyl-terminal hydrolase, Clan CA cysteine peptidase, family C12, putative	Ubiquitin.proteasome	0.82	0.85	0.88	0.83	0.97	1.35	1.1	0.89	1.13	0.87	0.89	0.92	0.89	0.9	0.93	2.02	1.34
Tb927.5.2410	Tb927.05.2410	KIN-E kinesin	Cytoskeleton	0.82	0.82	0.87	0.82	0.95	1.35	1.03	0.89	1.2	0.83	0.87	0.91	0.9	0.91	0.87	1.79	1.35
Tb927.5.2420	Tb927.05.2420	NOL1/NOP2/sun family, putative	ZUnknown	0.9	0.92	0.93	0.87	0.94	1.34	0.97	0.94	1.25	0.95	0.92	1	0.96	0.92	0.93	1.79	1.42
Tb927.5.2430	Tb927.05.2430	membrane transporter protein, putative	Transporter	1.8	1.75	1.83	1.75	2.45	3.65	1.63	1.91	3.38	2.24	2.77	2.32	2.2	2.24	2.27	4.95	3.64
Tb927.5.2440	Tb927.05.2440	CEP164	Cytoskeleton	0.89	0.88	0.92	0.86	0.94	1.33	0.99	0.93	1.26	0.9	0.88	0.93	0.91	0.92	0.89	1.97	1.37
Tb927.5.2460	Tb927.05.2460	hypothetical protein, conserved	ZUnknown	0.84	0.83	0.85	0.81	1	1.38	1.09	0.88	1.16	0.81	0.86	0.89	0.9	0.89	0.91	2.17	1.34
Tb927.5.2470	Tb927.05.2470	hypothetical protein, conserved	ZUnknown	0.79	0.8	0.8	0.77	1.01	1.35	1.09	0.83	1.12	0.74	0.81	0.87	0.84	0.84	0.86	2.18	1.24
Tb927.5.2480	Tb927.05.2480	hypothetical protein, conserved	ZUnknown	0.57	0.58	0.61	0.53	0.94	1.23	1.14	0.6	1.03	0.52	0.57	0.7	0.66	0.68	0.72	2.16	1.02
Tb927.5.2500	Tb927.05.2500	hypothetical protein, conserved	ZUnknown	0.85	0.89	0.88	0.89	0.89	1.26	0.89	0.97	1.22	0.98	0.94	0.96	0.93	1	0.97	2.02	1.45
Tb927.5.2510	Tb927.05.2510	hypothetical protein, conserved	ZUnknown	0.88	0.91	0.9	0.9	0.95	1.33	0.99	0.96	1.26	0.94	0.95	0.92	0.94	0.94	0.94	2.1	1.4
Tb927.5.2520	Tb927.05.2520	TPR repeat, putative	ZUnknown	1.03	1.04	1.04	1.03	0.94	1.32	0.98	1.14	1.32	1.13	1.06	1	1.03	1.04	1.03	2.11	1.55
Tb927.5.2530	Tb927.05.2530	Kre33 homologue, required for biogenesis of ribsomal small subunit in yeast	rRNA.tRNA.process	0.89	0.86	0.88	0.86	0.96	1.32	0.99	0.9	1.2	0.85	0.85	0.9	0.89	0.9	0.86	2.25	1.31
Tb927.5.2540	Tb927.05.2540	Organic solute transport protein 1, putative	ZUnknown	0.78	0.78	0.83	0.77	1.02	1.37	1.07	0.78	1.24	0.71	0.8	0.86	0.8	0.79	0.85	2.49	1.21
Tb927.5.2550	Tb927.05.2550	hypothetical protein, conserved	ZUnknown	0.87	0.87	0.88	0.85	1.02	1.41	1	0.83	1.1	0.78	0.83	0.88	0.87	0.84	0.86	2.58	1.34
Tb927.5.2560	Tb927.05.2560	hypothetical protein, conserved, no known domains	ZUnknown	1.08	0.98	0.99	1.1	1.29	1.75	1.32	1.12	1.35	0.98	1.07	1.09	1	1.04	0.98	3.24	1.55
Tb927.5.2570	Tb927.05.2570	EIF3B translation initiation factor	Translation	0.83	0.88	0.87	0.84	0.97	1.35	0.96	0.86	1.28	0.84	0.87	0.9	0.87	0.88	0.92	2.58	1.35
Tb927.5.2580	Tb927.05.2580	hypothetical protein, possible component of cytochorome oxidase complex	Mito.e.transport	0.97	0.95	0.95	0.94	0.97	1.41	1	0.98	1.35	0.96	0.96	0.96	1.01	0.93	1	2.98	1.46
Tb927.5.2590	Tb927.05.2590	Macro domain containing protein, putative	ZUnknown	0.99	0.98	0.99	0.96	1.04	1.43	0.95	1.02	1.32	0.96	1	0.93	0.93	0.96	0.91	3.16	1.41
Tb927.5.2600	Tb927.05.2600	methyltransferase domain containing protein, putative	ZUnknown	0.95	0.98	0.98	1	0.95	1.3	0.96	1.04	1.27	1.04	1.03	0.97	0.98	1.02	0.98	2.84	1.49
Tb927.5.2610	Tb927.05.2610	hypothetical protein, conserved	ZUnknown	0.9	0.96	0.95	0.96	0.95	1.31	0.87	1.05	1.36	1.05	1.02	0.96	0.96	0.96	0.93	2.92	1.41
Tb927.5.2620	Tb927.05.2620	hypothetical protein, conserved, ubiquitin-like C-terminus, no yeast or human match	ZUnknown	0.84	0.88	0.82	0.9	0.93	1.28	1.08	0.91	1.17	0.94	0.93	0.97	0.93	0.94	0.88	2.85	1.41
Tb927.5.2630	Tb927.05.2630	hypothetical protein, conserved	ZUnknown	0.73	0.74	0.69	0.8	0.81	1.15	1.01	0.78	1.03	0.72	0.77	0.73	0.73	0.77	0.7	2.57	1.12
Tb927.5.2640	Tb927.05.2640	cytidylyltransferase, putative	ZUnknown	0.88	0.97	0.9	0.89	1.01	1.45	1.19	0.9	1.24	0.84	0.88	0.93	0.93	0.85	0.96	3.1	1.38
Tb927.5.2650	Tb927.05.2650	L-galactonolactone oxidase (GAL/ALO)	Enzyme	0.84	0.85	0.85	0.84	0.97	1.37	0.97	0.85	1.14	0.78	0.77	0.89	0.84	0.83	0.88	2.93	1.27
Tb927.5.2660	Tb927.05.2660	CAP99 Clathrin-associated protein	Vesicular.transport	0.93	0.98	0.93	0.99	0.96	1.36	0.99	0.95	1.24	0.93	0.95	0.91	0.92	0.96	0.94	2.89	1.42
Tb927.5.2670	Tb927.05.2670	hypothetical protein, conserved	ZUnknown	1.16	1.31	1.17	1.21	1.01	1.46	1.03	1.1	1.54	1.25	1.28	0.94	1.16	1.23	1.09	3.13	1.79
Tb927.5.2680	Tb927.05.2680	hypothetical protein, conserved	ZUnknown	0.93	0.94	0.91	0.96	0.98	1.42	0.92	0.96	1.39	0.9	0.88	0.95	0.97	0.97	0.93	2.92	1.42
Tb927.5.2690	Tb927.05.2690	inositol-1(or 4)-monophosphatase 1, putative (IMPase 1)	Signalling	0.9	0.93	0.83	0.96	0.91	1.28	1.12	0.95	1.05	0.87	0.88	0.91	0.88	0.9	0.93	2.88	1.42
Tb927.5.2700	Tb927.05.2700	otubain cysteine peptidase, Clan CA, family C65, putative	Protease	1	1.03	0.97	1.07	1.01	1.42	0.97	1.03	1.31	1.05	1.07	1.07	1.03	1.03	1	2.94	1.52
Tb927.5.2710	Tb927.05.2710	hypothetical protein, conserved	ZUnknown	0.87	0.86	0.83	0.89	1	1.39	1.03	0.85	1.19	0.79	0.8	0.91	0.83	0.85	0.83	2.97	1.3
Tb927.5.2720	Tb927.05.2720	zinc-finger protein ZPR1	Zinc.finger	0.88	0.91	0.89	0.9	1	1.45	0.99	0.88	1.2	0.85	0.91	0.92	0.87	0.87	0.96	3.01	1.35
Tb927.5.2730	Tb927.05.2730	hypothetical protein, conserved	ZUnknown	0.83	0.81	0.79	0.84	1.07	1.44	1.04	0.8	1.26	0.74	0.81	0.89	0.79	0.86	0.83	3.2	1.2
Tb927.5.2740	Tb927.05.2740	TBC-F likely GAP	Signalling	0.84	0.78	0.78	0.83	1.04	1.45	1.08	0.77	0.94	0.68	0.73	0.89	0.81	0.78	0.82	3.03	1.23
Tb927.5.2750	Tb927.05.2750	Alpha/beta hydrolase family, putative	ZUnknown	0.86	0.82	0.78	0.85	1.03	1.47	1.1	0.78	1.16	0.74	0.76	0.87	0.83	0.81	0.82	2.86	1.26
Tb927.5.2760	Tb927.05.2760	UDP-Gal or UDP-GlcNAc-dependent glycosyltransferase, putative	Glycans	0.8	0.77	0.74	0.81	0.98	1.41	0.96	0.76	1.02	0.62	0.73	0.78	0.78	0.8	0.76	2.66	1.14
Tb927.5.2770	Tb927.05.2770	SET domain containing protein, putative	ZUnknown	1.12	1.24	1.12	1.29	0.92	1.38	0.96	1.21	1.47	1.3	1.17	1.11	1.07	1.18	1.12	2.39	1.78
Tb927.5.2780	Tb927.05.2780	mitochondrial DNA polymerase beta	Mito.DNA	1.02	1.05	0.99	1.09	1.01	1.51	0.97	1.01	1.47	0.99	0.99	0.97	0.94	1.02	0.99	2.56	1.51
Tb927.5.2790	Tb927.05.2790	mitochondrial DNA polymerase beta-PAK (Pol beta-PAK)	Mito.DNA	1.46	1.6	1.39	1.57	1.19	1.7	0.92	1.53	2.07	1.53	1.4	1.3	1.32	1.44	1.37	2.99	2.27
Tb927.5.2800	Tb927.05.2800	Beta-lactamase superfamily domain containing protein, putative	ZUnknown	1.11	1.18	1.11	1.19	0.92	1.39	0.85	1.16	1.37	1.18	1.09	1.03	1.06	1.06	1.04	2.42	1.64
Tb927.5.2810	Tb927.05.2810	hypothetical protein, conserved	Mito.pathway	1.06	1.03	0.95	1.03	1.07	1.55	1.03	0.84	1.27	0.82	0.84	1	0.99	1.06	0.98	2.9	1.46
Tb927.5.2820	Tb927.05.2820	NEK9 protein kinase	Protein.kinase	0.98	0.99	0.97	1.03	0.95	1.4	0.98	0.93	1.35	0.94	0.87	0.92	0.91	0.9	0.91	2.48	1.39
Tb927.5.2830	Tb927.05.2830	hypothetical protein, conserved	ZUnknown	0.96	0.97	0.98	0.99	1.03	1.55	1.02	1	1.3	0.96	0.95	1.09	1.03	1.02	0.97	2.6	1.63
Tb927.5.2840	Tb927.05.2840	hypothetical protein, conserved	ZUnknown	1.07	1.07	1.05	0.96	1.09	1.6	1.03	0.92	1.55	0.84	0.89	1.01	0.91	0.93	0.91	2.64	1.44
Tb927.5.2850	Tb927.05.2850	radial spoke protein RSP2, putative	Cytoskeleton	1.04	1.08	1.07	1.1	1.02	1.47	0.83	1	1.26	1.13	0.93	1.02	1.09	1.15	1.11	2.53	1.76
Tb927.5.2860	Tb927.05.2860	Protein of unknown function (DUF2453), putative	ZUnknown	1	1	0.99	1.01	0.91	1.38	0.93	1	1.22	0.98	0.93	0.86	0.93	0.94	0.91	2.26	1.47
Tb927.5.286b	Tb927.05.286b	adenosine transporter 1 (AT1) P2 transporter	Nucleotides	0.89	0.92	0.87	0.85	1.35	1.46	0.93	1.02	1.48	1.02	1.12	1.06	0.98	1.02	1.03	2.04	1.59
Tb927.5.2870	Tb927.05.2870	hypothetical protein	ZUnknown	1.15	1.15	1.12	1.19	0.95	1.42	0.9	1.11	1.3	1.16	1.07	1.02	1.03	1.03	1.05	2.19	1.59
Tb927.5.2880	Tb927.05.2880	chaperone DNAj, putative, J14	Chaperone	1.36	1.34	1.33	1.33	1.06	1.67	0.96	1.27	1.67	1.19	1.13	1.11	1.2	1.26	1.21	2.62	1.93
Tb927.5.288b	Tb927.05.288b	ribulose-phosphate 3-epimerase, putative	PPP	0.94	0.9	0.91	0.87	1.45	1.6	1.11	0.97	1.48	0.87	1.03	0.93	0.89	0.9	0.92	2.39	1.46
Tb927.5.2890	Tb927.05.2890	AAA domain (dynein-related subfamily)/von Willebrand factor type A domain containing protein, putative	ZUnknown	1.14	1.13	1.18	1.14	0.98	1.42	0.89	1.06	1.25	1.1	1.02	1	1.02	1.02	0.99	2.12	1.54
Tb927.5.2900	Tb927.05.2900	HDAC4 histone deacetylase 4 (DAC4 )	Chromatin	1.07	1	1.05	1.03	0.97	1.41	0.87	1.01	1.35	0.94	0.94	0.95	1.01	0.99	0.99	2.06	1.54
Tb927.5.2910	Tb927.05.2910	hypothetical protein, copurifed with splicing complex	ZUnknown	0.98	0.9	0.95	0.99	1.18	1.64	1.09	0.87	1.25	0.7	0.74	0.99	0.86	0.88	0.86	2.59	1.33
Tb927.5.2920	Tb927.05.2920	Ring finger domain containing protein, putative	ZUnknown	0.97	0.91	1.01	0.94	1.08	1.49	1.09	0.88	1.16	0.79	0.83	0.91	0.87	0.88	0.82	2.44	1.31
Tb927.5.2930	Tb927.05.2930	Mitochondrial ATP synthase subunit, putative	Mito.pathway	1.06	1.06	1.1	1.05	1.06	1.53	1.03	1	1.24	0.97	0.95	0.9	0.95	0.94	0.98	2.49	1.5
Tb927.5.2940	Tb927.05.2940	stress-induced protein sti1, putative	Chaperone	0.99	0.92	0.97	0.96	1.05	1.5	0.94	0.87	1.17	0.83	0.81	0.92	0.9	0.89	0.94	2.38	1.4
Tb927.5.2950	Tb927.05.2950	CMF3, T. brucei components of motile flagella (TbCMF3)	Cytoskeleton	0.99	0.91	0.98	0.93	1	1.42	0.93	0.9	1.25	0.82	0.84	0.9	0.9	0.87	0.88	2.12	1.33
Tb927.5.2960	Tb927.05.2960	phosphoribosylpyrophosphate synthetase, putative (PRS)	PPP	1.2	1.16	1.18	1.19	0.98	1.48	1	1.07	1.29	1.15	1.05	1.01	1.05	1.08	1	2.14	1.6
Tb927.5.2970	Tb927.05.2970	suppressive immunomodulating factor (TSIF)	ZUnknown	1.1	1.07	1.13	1.13	0.98	1.43	0.9	1.04	1.25	1.03	0.98	0.97	0.98	1	1.01	2.04	1.51
Tb927.5.2980	Tb927.05.2980	Exocyst complex component Sec3	Vesicular.transport	1.02	0.98	0.99	1.03	0.98	1.44	0.91	0.92	1.18	0.85	0.87	0.92	0.93	0.91	0.91	2.05	1.36
Tb927.5.2990	Tb927.05.2990	hypothetical protein, conserved	ZUnknown	0.97	0.94	0.9	1.02	0.93	1.36	0.77	0.88	1.46	0.92	0.87	0.97	0.95	0.93	0.89	2.01	1.39
Tb927.5.3000	Tb927.05.3000	Thiopurine S-methyltransferase (TPMT), putative	ZUnknown	1.07	1.02	1.06	1.08	0.98	1.46	0.89	0.97	1.31	0.93	0.94	0.98	0.92	0.93	0.9	1.98	1.42
Tb927.5.3010	Tb927.05.3010	GRBC6 MRB1 complex subunit MRB3010 (MRB3010)	Mito.RNA	1.01	0.97	0.99	1.03	0.99	1.44	0.94	0.89	1.31	0.89	0.86	0.94	0.94	0.94	0.9	1.94	1.36
Tb927.5.3020	Tb927.05.3020	hypothetical protein, conserved	ZUnknown	0.94	0.95	0.93	0.98	0.98	1.42	0.95	0.88	1.31	0.84	0.88	0.9	0.9	0.89	0.89	1.87	1.28
Tb927.5.3030	Tb927.05.3030	intraflagellar transport protein IFT122B	Cytoskeleton	1.04	1.08	1.03	1.1	0.95	1.41	0.92	1.05	1.39	1.05	1.01	0.98	0.97	1.01	0.99	1.8	1.53
Tb927.5.3040	Tb927.05.3040	Cytochrome c Oxidase complex, MIX protein	Mito.e.transport	0.99	1.01	0.95	1.1	1.1	1.59	0.96	1	1.54	0.97	0.96	0.96	0.98	0.98	0.95	1.93	1.43
Tb927.5.3050	Tb927.05.3050	poly(ADP-ribose) polymerase, putative	DNA	0.84	0.87	0.8	0.88	1	1.43	0.96	0.85	1.26	0.76	0.78	0.85	0.82	0.82	0.82	1.7	1.23
Tb927.5.3060	Tb927.05.3060	hypothetical protein, conserved	ZUnknown	1.04	1.15	1.06	1.17	1.05	1.48	0.94	1.14	1.23	1.11	1.1	1.1	1.04	1.11	1.13	1.67	1.63
Tb927.5.3070	Tb927.05.3070	Zinc finger, C3HC4 type (RING finger), putative	Zinc.finger	0.97	1.13	0.99	1.13	0.99	1.39	0.87	1.05	1.31	1.09	1	0.99	1.02	1.07	1.05	1.67	1.59
Tb927.5.3080	Tb927.05.3080	hypothetical protein, conserved	ZUnknown	1.02	1.12	0.98	1.12	0.96	1.41	0.88	1.11	1.43	1.16	1.04	1.07	1.07	1.01	1.04	1.59	1.62
Tb927.5.3090	Tb927.05.3090	Mitochondrial ATP synthase subunit, putative	Mito.pathway	1.07	1.12	1.03	1.14	1.18	1.66	1.26	1.13	1.65	0.98	0.97	1.04	1.04	1.03	0.9	1.93	1.61
Tb927.5.3100	Tb927.05.3100	hypothetical protein	ZUnknown	0.56	0.57	0.55	0.6	0.93	1.42	1.2	0.56	0.92	0.47	0.49	0.65	0.65	0.59	0.65	1.58	0.98
Tb927.5.3110	Tb927.05.3110	Mitochondrial ribosomal protein L49	Mito.translation	0.84	0.87	0.78	0.87	1	1.41	0.99	0.89	1.26	0.82	0.81	0.87	0.99	0.92	0.83	1.53	1.36
Tb927.5.3120	Tb927.05.3120	eIF2 beta	Translation	0.71	0.77	0.68	0.79	0.92	1.28	0.93	0.81	1.27	0.74	0.69	0.84	0.82	0.85	0.85	1.39	1.21
Tb927.5.3130	Tb927.05.3130	hypothetical protein	ZUnknown	0.78	0.87	0.75	0.89	0.93	1.36	0.91	0.88	1.23	0.79	0.81	0.82	0.84	0.85	0.82	1.4	1.3
Tb927.5.3140	Tb927.05.3140	hypothetical protein, conserved	ZUnknown	0.91	1.01	0.97	1.07	1.09	1.48	0.98	1.09	1.37	1.06	1.01	1.09	1.03	1	1.04	1.43	1.53
Tb927.5.3150	Tb927.05.3150	protein kinase , putative	Protein.kinase	0.82	0.92	0.8	0.93	0.92	1.3	0.91	0.95	1.18	0.92	0.91	0.89	0.91	0.92	0.88	1.24	1.4
Tb927.5.3160	Tb927.05.3160	protein kinase, putative	Protein.kinase	0.88	1.01	0.87	1	0.97	1.35	0.91	0.97	1.23	0.99	0.95	0.92	0.91	0.96	0.94	1.23	1.42
Tb927.5.3170	Tb927.05.3170	ribose-phosphate pyrophosphokinase, putative (PRPS5)	PPP	0.87	0.93	0.88	0.93	1.02	1.41	1	0.91	1.18	0.9	0.87	0.89	0.94	0.88	0.93	1.34	1.43
Tb927.5.3180	Tb927.05.3180	hypothetical protein, conserved	ZUnknown	0.79	0.81	0.82	0.87	1.09	1.47	1.08	0.79	1.15	0.72	0.7	0.89	0.82	0.86	0.83	1.39	1.29
Tb927.5.3190	Tb927.05.3190	hypothetical protein, conserved, low homologies, no domains	ZUnknown	1	1.03	0.95	1.01	1.03	1.35	1.09	0.93	1.37	0.98	0.97	0.87	0.91	0.92	0.93	1.31	1.35
Tb927.5.3200	Tb927.05.3200	hypothetical protein, conserved	ZUnknown	0.79	0.79	0.8	0.77	0.9	1.31	1.03	0.73	1.07	0.72	0.73	0.75	0.75	0.72	0.77	1.25	1.16
Tb927.5.3210	Tb927.05.3210	small ubiquitin-related modifier, putative (SUMO)	Ubiquitin.proteasome	0.69	0.65	0.67	0.7	1.1	1.52	1.15	0.55	1.04	0.53	0.57	0.82	0.66	0.74	0.72	1.51	1.12
Tb927.5.3220	Tb927.05.3220	signal peptidase type I, putative	Vesicular.transport	0.75	0.72	0.7	0.71	1.02	1.47	1.25	0.68	1.11	0.6	0.63	0.78	0.8	0.78	0.83	1.41	1.16
Tb927.5.3230	Tb927.05.3230	hypothetical protein, conserved	ZUnknown	0.98	1.02	1.01	1.03	0.99	1.38	0.9	1	1.23	1	0.94	0.93	0.96	0.97	0.96	1.29	1.49
Tb927.5.3240	Tb927.05.3240	hypothetical protein, conserved	ZUnknown	0.91	0.91	0.94	0.93	0.96	1.35	0.9	0.89	1.27	0.81	0.85	0.85	0.88	0.88	0.85	1.21	1.33
Tb927.5.3250	Tb927.05.3250	hypothetical protein, conserved, no clear yeast or human matches	ZUnknown	1.02	1.05	1.07	1.04	0.94	1.35	0.04	1.04	1.29	1.04	0.98	0.97	0.99	0.99	0.95	1.28	0.05
Tb927.5.3260	Tb927.05.3260	WD domain, G-beta repeat, putative	ZUnknown	1.03	1.01	1.05	1.03	0.96	1.38	0.89	1	1.28	0.98	0.96	0.95	0.97	0.97	0.95	1.38	1.48
Tb927.5.3270	Tb927.05.3270	Autophagy protein Apg6, putative	ZUnknown	0.93	0.87	0.92	0.9	0.99	1.38	0.98	0.86	1.24	0.77	0.81	0.89	0.83	0.85	0.81	1.57	1.28
Tb927.5.3280	Tb927.05.3280	BBP135	Cytoskeleton	1.03	1.07	1.1	1.06	0.95	1.38	0.91	0.98	1.23	1.01	0.96	0.95	0.97	1	0.98	1.67	1.52
Tb927.5.3290	Tb927.05.3290	Protein of unknown function, putative	ZUnknown	0.94	0.87	0.99	0.9	0.96	1.38	0.92	0.87	1.14	0.82	0.83	0.89	0.88	0.88	0.88	1.84	1.33
Tb927.5.3300	Tb927.05.3300	hypothetical protein, conserved	Mito.pathway	0.97	0.86	0.99	0.91	0.98	1.45	1	0.84	1.21	0.77	0.79	0.87	0.86	0.86	0.8	1.95	1.3
Tb927.5.3310	Tb927.05.3310	hypothetical protein, conserved	ZUnknown	0.96	0.87	1	0.87	1.01	1.49	0.93	0.86	1.15	0.76	0.81	0.96	0.86	0.85	0.85	1.91	1.35
Tb927.5.3320	Tb927.05.3320	protein kinase, putative	Protein.kinase	1.13	1.15	1.22	1.13	0.96	1.38	0.94	1.13	1.2	1.15	1.06	1.01	1.06	1.05	1.05	1.82	1.65
Tb927.5.3330	Tb927.05.3330	hypothetical protein, conserved	ZUnknown	1.01	0.92	1.03	0.96	0.97	1.38	0.9	0.89	0.88	0.86	0.85	0.9	0.88	0.89	0.88	1.74	1.34
Tb927.5.3340	Tb927.05.3340	Tim11	Mito.biogenesis	1.17	0.98	1.05	1	1.13	1.63	1.03	0.86	1.06	0.82	0.91	1.04	0.99	0.93	0.93	1.88	1.48
Tb927.5.3350	Tb927.05.3350	iron superoxide dismutase, putative	Mito.pathway	0.94	0.87	0.98	0.85	1.1	1.55	1.01	0.8	0.94	0.67	0.82	0.87	0.86	0.89	0.84	1.64	1.29
Tb927.5.3360	Tb927.05.3360	mitochondrial ribosomal protein L2	Mito.translation	1.01	0.93	1.01	0.91	1.05	1.45	0.96	0.93	0.96	0.82	0.84	0.95	0.92	0.89	0.92	1.49	1.36
Tb927.5.3370	Tb927.05.3370	hypothetical protein	ZUnknown	0.93	0.88	0.98	0.87	0.97	1.38	0.95	0.86	0.78	0.8	0.84	0.9	0.88	0.87	0.89	1.41	1.35
Tb927.5.3400	Tb927.05.3400	calcium-translocating P-type ATPase, calcium pump	Ions	1.06	1.04	1.14	1.06	0.99	1.4	0.9	1.03	0.9	1.02	0.95	0.95	0.97	1.01	0.98	1.26	1.51
Tb927.5.3410	Tb927.05.3410	Mitochondrial ribosomal protein L9	Mito.translation	0.9	0.86	0.93	0.86	0.96	1.3	0.89	0.84	0.91	0.75	0.81	0.88	0.85	0.85	0.84	1.23	1.28
Tb927.5.3420	Tb927.05.3420	ABC1 family, putative	ZUnknown	1.03	0.95	1.06	0.97	1.01	1.42	0.94	0.93	0.88	0.91	0.85	0.95	0.95	0.96	0.91	1.22	1.4
Tb927.5.3430	Tb927.05.3430	SUMO-activating enzyme e1 UBA2	Ubiquitin.proteasome	1.01	0.99	1.06	0.98	0.99	1.38	0.92	0.92	0.88	0.92	0.88	0.94	0.92	0.89	0.89	1.22	1.36
Tb927.5.3440	Tb927.05.3440	hypothetical protein, conserved	ZUnknown	1.82	1.75	1.88	1.71	2	2.78	2.09	1.64	1.81	1.68	1.65	1.76	1.79	1.81	1.81	2.97	2.71
Tb927.5.3450	Tb927.05.3450	eukaryotic translation initiation factor eIF2A, putative	Translation	0.99	0.89	1.02	0.93	0.99	1.4	0.88	0.86	0.98	0.87	0.85	0.93	0.92	0.91	0.9	1.21	1.33
Tb927.5.3460	Tb927.05.3460	hypothetical protein, conserved, LysM domain (peptidoglycan binding). trypanosoma-specific	Cytoskeleton	1.12	1.05	1.2	1.05	0.97	1.32	0.9	1.02	0.95	1.03	0.99	0.97	1.01	1	0.98	1.22	1.54
Tb927.5.3470	Tb927.05.3470	hypothetical protein, conserved	ZUnknown	1.17	1.15	1.25	1.14	1.01	1.41	0.96	1.06	1.09	1.02	1.03	1.01	0.99	1.03	0.98	1.32	1.53
Tb927.5.3480	Tb927.05.3480	hypothetical protein, conserved	ZUnknown	1.08	1	1.15	1.04	0.99	1.38	0.86	1.01	0.91	0.97	0.96	0.96	0.99	0.97	0.95	1.35	1.48
Tb927.5.3490	Tb927.05.3490	hypothetical protein, conserved, LRR-RI like domain	ZUnknown	1.1	0.98	1.12	0.98	1.07	1.44	1.12	1.01	0.87	0.95	0.94	1	0.96	1.03	0.99	1.39	1.54
Tb927.5.3500	Tb927.05.3500	SET domain containing protein, putative	ZUnknown	1	0.89	1.04	0.88	1.02	1.42	0.99	0.84	0.79	0.82	0.84	0.94	0.86	0.86	0.88	1.4	1.29
Tb927.5.3510	Tb927.05.3510	structural maintenance of chromosome 3 (SMC3)	Chromatin	0.88	0.75	0.88	0.77	1.03	1.39	1.01	0.74	0.8	0.6	0.68	0.79	0.75	0.74	0.77	1.65	1.14
Tb927.5.3520	Tb927.05.3520	queuine tRNA-ribosyltransferase, putative	rRNA.tRNA.process	0.93	0.85	0.95	0.92	1.01	1.41	1.04	0.87	0.82	0.84	0.85	0.87	0.87	0.81	0.88	1.86	1.28
Tb927.5.3530	Tb927.05.3530	hypothetical protein, conserved	ZUnknown	1.19	1.08	1.28	1.13	1.04	1.41	1.12	1.09	0.9	1.09	1.07	1	1.03	1.07	1.02	1.91	1.63
Tb927.5.3540	Tb927.05.3540	Meckelin (Transmembrane protein 67), putative	ZUnknown	0.95	0.9	1	0.92	0.99	1.34	0.94	0.93	0.85	0.86	0.88	0.92	0.9	0.87	0.9	1.9	1.38
Tb927.5.3550	Tb927.05.3550	hypothetical protein, conserved	ZUnknown	0.95	0.83	0.96	0.87	1.01	1.36	0.91	0.87	0.85	0.81	0.79	0.91	0.82	0.83	0.92	2.07	1.31
Tb927.5.3560	Tb927.05.3560	vesicle-associated membrane protein, putative (VAMP)	Vesicular.transport	1	0.89	1	0.89	1.09	1.48	1.13	0.93	0.95	0.84	0.8	0.97	0.86	0.86	0.86	2.25	1.35
Tb927.5.3570	Tb927.05.3570	hypothetical protein, conserved	ZUnknown	1.02	0.9	1.01	0.94	1.03	1.41	1.03	0.95	0.92	0.87	0.88	0.91	0.9	0.92	0.92	2.15	1.38
Tb927.5.3580	Tb927.05.3580	phosphoglycerate mutase protein, putative	Glucose.glycerol	1.14	1.1	1.13	1.13	1.02	1.43	0.99	1.03	1.04	1.05	0.94	0.95	1.02	1.05	1.01	2.1	1.55
Tb927.5.3590	Tb927.05.3590	Putative zinc finger motif, C2HC5-type/ASCH domain containing protein, putative	ZUnknown	0.99	0.9	1.01	0.92	0.99	1.32	0.96	0.87	0.98	0.83	0.86	0.95	0.89	0.9	0.88	1.95	1.32
Tb927.5.3600	Tb927.05.3600	ATP-dependent DEAD/H RNA helicase, putative Prp5, splicing?	RNA.processing	0.98	0.93	1	0.96	0.92	1.27	0.92	0.96	0.88	0.95	0.9	0.93	0.95	0.92	0.91	1.82	1.4
Tb927.5.3610	Tb927.05.3610	adaptin complex AP3 delta subunit	Vesicular.transport	0.94	0.9	0.94	0.92	0.98	1.29	0.96	0.93	0.89	0.88	0.87	0.92	0.91	0.88	0.92	1.85	1.36
Tb927.5.3620	Tb927.05.3620	kinetoplastid-specific dual specificity phosphatase, putative	Phosphatase	0.82	0.81	0.83	0.81	0.95	1.25	1.03	0.83	0.85	0.79	0.82	0.85	0.84	0.86	0.86	1.77	1.27
Tb927.5.3630	Tb927.05.3630	hypothetical protein, conserved	ZUnknown	0.85	0.84	0.87	0.85	0.96	1.22	0.94	0.92	0.84	0.9	0.85	0.84	0.89	0.9	0.87	1.7	1.32
Tb927.5.3640	Tb927.05.3640	Mitochondrial SSU ribosomal protein, putative	Mito.translation	0.85	0.81	0.86	0.82	0.98	1.29	1	0.86	0.9	0.76	0.79	0.84	0.88	0.84	0.86	1.79	1.3
Tb927.5.3650	Tb927.05.3650	hypothetical protein, conserved	ZUnknown	0.89	0.93	0.93	0.91	0.9	1.21	0.87	0.96	0.93	0.94	0.91	0.91	0.9	0.88	0.91	1.72	1.35
Tb927.5.3660	Tb927.05.3660	hypothetical protein, conserved	ZUnknown	0.89	0.93	0.95	0.93	1.01	1.33	1	0.91	0.87	0.89	0.89	0.91	0.88	0.86	0.94	1.9	1.37
Tb927.5.3670	Tb927.05.3670	DNA repair protein XPF, putative	DNA	0.97	0.99	0.98	1	0.95	1.28	0.93	1	0.92	1.04	0.99	0.94	1.02	1.01	0.99	1.86	1.52
Tb927.5.3680	Tb927.05.3680	GPI-GlcNAc transferase complex, PIG-H component, putative	ZUnknown	0.59	0.56	0.57	0.54	0.95	1.26	1.15	0.58	0.8	0.51	0.56	0.68	0.66	0.65	0.68	1.87	1.05
Tb927.5.3690	Tb927.05.3690	hypothetical protein, conserved	ZUnknown	0.72	0.75	0.7	0.74	0.88	1.26	1.02	0.77	0.78	0.63	0.69	0.81	0.74	0.75	0.8	1.92	1.18
Tb927.5.3700	Tb927.05.3700	hypothetical protein, conserved	ZUnknown	0.88	0.9	0.9	0.87	1	1.29	1.22	0.95	0.92	0.92	0.91	0.92	0.93	0.96	0.95	1.82	1.43
Tb927.5.3710	Tb927.05.3710	Neutral sphingomyelinase	Lipids	0.8	0.82	0.82	0.82	0.99	1.33	1.02	0.84	0.82	0.72	0.79	0.87	0.86	0.86	0.9	1.89	1.27
Tb927.5.3720	Tb927.05.3720	hypothetical protein, conserved	ZUnknown	0.89	0.85	0.88	0.81	1.06	1.39	0.93	0.89	0.86	0.83	0.8	0.95	0.93	0.96	0.96	1.96	1.47
Tb927.5.3730	Tb927.05.3730	hypothetical protein, conserved	ZUnknown	0.98	1.04	0.99	0.96	0.95	1.27	0.88	1.02	0.94	1.08	0.98	1.03	1.11	1.09	1.07	1.85	1.62
Tb927.5.3740	Tb927.05.3740	RING-H2 zinc finger, putative	ZUnknown	0.95	0.97	0.92	0.97	1.08	1.38	1.07	0.97	1.05	0.91	0.98	0.9	0.95	1	0.95	1.86	1.39
Tb927.5.3750	Tb927.05.3750	PPCT1	RNA.binding	0.82	0.81	0.81	0.78	0.96	1.34	1.01	0.83	0.84	0.75	0.81	0.88	0.81	0.85	0.77	1.79	1.25
Tb927.5.3760	Tb927.05.3760	SPO11 meiotic recombination protein	DNA	0.76	0.82	0.8	0.84	0.99	1.27	0.95	0.89	0.85	0.8	0.85	0.81	0.86	0.81	0.85	1.62	1.28
Tb927.5.3780	Tb927.05.3780	hypothetical protein, conserved	ZUnknown	0.69	0.74	0.71	0.69	0.95	1.29	1	0.68	0.77	0.6	0.65	0.85	0.78	0.79	0.81	1.69	1.2
Tb927.5.3790	Tb927.05.3790	Tetraspanin family, putative	ZUnknown	0.61	0.57	0.58	0.57	0.98	1.29	1.3	0.56	0.6	0.44	0.55	0.69	0.62	0.59	0.61	1.68	1
Tb927.5.3800	Tb927.05.3800	glutamine hydrolysing (not ammonia-dependent) carbomoyl phosphate synthase, putative	Amino.acids	0.89	0.93	0.93	0.93	0.96	1.34	0.92	0.93	0.86	0.92	0.89	0.93	0.91	0.94	0.95	1.44	1.41
Tb927.5.3810	Tb927.05.3810	orotidine-5-phosphate decarboxylase/orotate phosphoribosyltransferase, OMPDCase-OPRTase	Nucleotides	0.9	0.93	0.93	0.93	0.98	1.37	0.97	0.95	0.96	0.89	0.88	0.92	0.92	0.89	0.87	1.41	1.35
Tb927.5.3820	Tb927.05.3820	aspartate carbamoyltransferase, putative	Nucleotides	0.98	1.01	1.01	1.03	1.01	1.41	1.04	1	0.98	0.93	0.92	0.99	0.96	0.99	0.93	1.36	1.42
Tb927.5.3830	Tb927.05.3830	dihydroorotate dehydrogenase (fumarate), putative	Enzyme	0.96	0.94	0.91	0.95	1.05	1.46	1.04	0.94	0.86	0.87	0.87	0.93	0.89	0.87	0.84	1.42	1.34
Tb927.5.3840	Tb927.05.3840	hypothetical protein, conserved	ZUnknown	0.89	0.89	0.89	0.9	0.93	1.28	0.94	0.82	0.9	0.85	0.82	0.82	0.86	0.88	0.87	1.26	1.31
Tb927.5.3850	Tb927.05.3850	XRNE	rRNA.tRNA.process	1	1.02	1	1.05	0.94	1.35	0.92	1.02	0.99	1.01	0.99	0.96	0.99	1	0.97	1.28	1.49
Tb927.5.3860	Tb927.05.3860	tubulin tyrosine ligase, putative	Cytoskeleton	0.89	0.89	0.85	0.9	0.99	1.4	1.01	0.86	0.89	0.8	0.82	0.84	0.86	0.88	0.88	1.26	1.29
Tb927.5.3870	Tb927.05.3870	LSU ribosomal protein, mitochondrial, putative	Mito.translation	0.94	0.98	0.94	0.99	0.95	1.36	0.94	0.99	0.93	0.91	0.89	0.92	0.94	0.91	0.9	1.23	1.38
Tb927.5.3880	Tb927.05.3880	hypothetical protein, conserved	ZUnknown	0.98	1.01	0.99	1.06	0.96	1.36	0.93	1.03	0.93	1.02	0.97	0.92	0.97	0.96	0.95	1.25	1.47
Tb927.5.3890	Tb927.05.3890	hypothetical protein, conserved	ZUnknown	0.97	1.01	0.96	1.05	0.99	1.42	1	1.05	1.06	0.93	0.99	0.91	0.9	0.92	0.95	1.28	1.4
Tb927.5.3900	Tb927.05.3900	Galactose oxidase, central domain/Domain of unknown function (DUF4110), putative	ZUnknown	0.94	0.97	0.92	0.99	0.97	1.36	0.88	0.95	0.9	0.94	0.95	0.91	0.9	0.93	0.92	1.24	1.43
Tb927.5.3910	Tb927.05.3910	SNAP2 SLRNA trasncription factor component (was SNAP42)	RNA.synthesis	0.89	0.98	0.92	0.99	1.05	1.45	1.05	0.93	0.87	0.9	0.91	0.92	0.92	0.88	0.93	1.28	1.36
Tb927.5.3920	Tb927.05.3920	PEX6 peroxisome assembly protein, AAA ATPase	Glycosome	0.92	0.97	0.91	1	0.94	1.36	0.83	0.96	0.98	0.93	0.91	0.91	0.93	0.92	0.92	1.25	1.39
Tb927.5.3930	Tb927.05.3930	major facilitator superfamily, putative	ZUnknown	0.93	0.9	0.91	0.98	1	1.45	1	0.92	0.92	0.88	0.88	0.91	0.92	0.93	0.93	1.38	1.4
Tb927.5.3940	Tb927.05.3940	DEAD/DEAH-box helicase, putative	Helicase	1.02	1.07	0.95	1.1	1	1.43	0.89	1.04	0.99	1.04	0.95	1.01	1	1	1.02	1.33	1.52
Tb927.5.3950	Tb927.05.3950	2OG-Fe(II) oxygenase superfamily, putative	ZUnknown	0.88	0.9	0.89	0.96	1.02	1.43	1.02	0.84	0.89	0.82	0.81	0.9	0.92	0.85	0.89	1.32	1.32
Tb927.5.3960	Tb927.05.3960	arginine N-methyltransferase, type I (PRMT6)	Arg.methylation	0.86	0.82	0.81	0.85	0.97	1.4	1.04	0.8	0.83	0.71	0.75	0.84	0.84	0.8	0.83	1.41	1.2
Tb927.5.3970	Tb927.05.3970	adenylate kinase, putative (ADKE)	Nucleotides	0.93	1.02	0.92	1.03	1.03	1.45	1.04	0.97	0.94	0.96	0.87	0.92	0.94	0.95	1	1.43	1.44
Tb927.5.3980	Tb927.05.3980	mitochondrial ribosomal protein L15	Mito.translation	0.88	0.85	0.86	0.91	0.99	1.41	0.98	0.86	0.98	0.78	0.78	0.88	0.86	0.82	0.84	1.46	1.23
Tb927.5.4000	Tb927.05.4000	hypothetical protein	ZUnknown	0.7	0.64	0.61	0.66	1.03	1.54	1.13	0.65	0.79	0.43	0.53	0.77	0.68	0.68	0.72	2.14	1.06
Tb927.5.4010	Tb927.05.4010	ESP4 Enriched in surface-labeled proteome	Membrane.protein	0.54	0.56	0.55	0.59	0.86	1.33	0.89	0.52	0.63	0.39	0.42	0.57	0.54	0.51	0.6	1.85	0.96
Tb927.5.4020	Tb927.05.4020	hypothetical protein no clear yeast or human matches	ZUnknown	0.97	1.07	0.97	1.06	0.91	1.35	0.82	1.06	1.05	0.96	0.91	0.98	0.99	0.97	0.89	1.96	1.47
Tb927.5.4030	Tb927.05.4030	LSm7	RNA.processing	1.27	1.41	1.17	1.44	1.17	1.74	1.41	1.42	1.2	1.31	1.31	1.24	1.19	1.22	1.16	2.35	1.86
Tb927.5.4040	Tb927.05.4040	Mitochondrial SSU ribosomal protein, putative	Mito.translation	0.99	1.09	1	1.13	0.92	1.36	0.88	1.06	0.96	1.11	1.06	1	1.02	1.01	0.99	2	1.49
Tb927.5.4050	Tb927.05.4050	hypothetical protein, conserved	ZUnknown	1.08	1.16	1.07	1.13	1.19	1.69	1.23	1.04	1.09	1.09	1.03	0.93	0.99	0.97	1.03	2.56	1.53
Tb927.5.4060	Tb927.05.4060	Nicastrin, putative	ZUnknown	0.98	1.04	0.98	1.05	0.97	1.41	0.94	1.02	0.86	1.06	0.99	0.98	1.01	1.02	1.02	2.2	1.54
Tb927.5.4070	Tb927.05.4070	PPL1 priming DNA polymerase	DNA	0.98	1.03	0.95	1.03	0.99	1.42	0.98	1.01	0.9	1	0.92	0.96	0.98	1.02	0.96	2.16	1.45
Tb927.5.4080	Tb927.05.4080	hypothetical protein, conserved	Mito.pathway	1.01	1.06	0.99	1.08	0.91	1.38	0.84	1.02	1.02	1	0.98	0.98	1.01	0.95	0.99	2.11	1.47
Tb927.5.4090	Tb927.05.4090	FOPL	Cytoskeleton	1.02	1.09	1.05	1.11	1	1.53	0.99	1.1	1.15	1.04	1.01	1.05	0.97	1.09	1.04	2.27	1.54
Tb927.5.4100	Tb927.05.4100	WD domain, G-beta repeat, putative	ZUnknown	1.14	1.26	1.15	1.25	0.92	1.42	0.9	1.28	1.1	1.42	1.2	1.14	1.14	1.29	1.13	2.05	1.87
Tb927.5.4110	Tb927.05.4110	hypothetical protein, conserved	ZUnknown	1.02	1.05	1.01	1.08	0.99	1.46	0.99	1.04	0.94	1.02	1.02	1.03	1.03	1	0.96	2.05	1.51
Tb927.5.4120	Tb927.05.4120	LSU ribosomal protein, mitochondrial, putative	Mito.translation	1.2	1.28	1.15	1.19	0.96	1.46	0.95	1.23	1.18	1.33	1.2	1.1	1.14	1.08	1.01	2.02	1.71
Tb927.5.4130	Tb927.05.4130	hypothetical protein, conserved	ZUnknown	1.03	1.1	1.06	1.14	0.93	1.41	0.95	1.08	1	1.12	1.04	1.02	1.03	1.01	1.03	1.9	1.58
Tb927.5.4140	Tb927.05.4140	ZIP Zinc transporter, putative	Zinc.finger	1.04	1.04	1.02	1.04	1.02	1.53	1.07	1.03	1	1.01	0.97	1	0.98	1.06	0.97	1.84	1.5
Tb927.5.4150	Tb927.05.4150	hypothetical protein, conserved, putative hydrolase type	ZUnknown	1.12	1.17	1.11	1.16	1	1.48	0.91	1.16	1.06	1.14	1.05	1.06	1.07	1.14	1.07	1.8	1.66
Tb927.5.4160	Tb927.05.4160	hypothetical protein, conserved	ZUnknown	0.77	0.74	0.79	0.72	1.03	1.44	0.78	0.71	0.9	0.61	0.68	0.83	0.81	0.72	0.76	1.78	0.85
Tb927.5.4170	Tb927.05.4170	histone H4	Chromatin	20.23	20.42	18	20.55	21.3	31.78	16.62	22.71	24.23	24.63	23.67	24.79	24.92	25.93	25.31	34.73	35.15
Tb927.5.4270	Tb927.05.4270	ATP-dependent DEAD/H RNA helicase, putative Hca4, ribosome biogenesis?	rRNA.tRNA.process	0.95	0.95	0.94	0.94	0.93	1.35	0.97	0.95	0.97	0.92	0.91	0.89	0.9	0.93	0.9	1.49	1.36
Tb927.5.4280	Tb927.05.4280	Zinc finger, C3HC4 type (RING finger), putative	Zinc.finger	0.99	1.01	0.98	0.99	0.95	1.37	1.04	0.99	0.89	1	0.99	0.93	0.94	0.93	1.01	1.62	1.47
Tb927.5.4290	Tb927.05.4290	hypothetical protein, conserved	ZUnknown	1.06	1.05	1.09	1.06	0.95	1.42	0.97	1.12	1.01	1.17	1.08	1.06	1.08	1.08	1	1.57	1.62
Tb927.5.4300	Tb927.05.4300	prolyl oligopeptidase, putative	Protease	1.02	1.02	1.04	1.03	0.92	1.35	0.91	1	0.99	1.05	1.04	0.94	0.94	0.97	0.94	1.68	1.43
Tb927.5.4310	Tb927.05.4310	Possible Lsg1 circularly permutated GTPase	rRNA.tRNA.process	1	0.99	1.03	0.96	0.94	1.42	0.91	1	1.02	0.98	0.93	0.96	0.96	0.94	0.96	1.92	1.44
Tb927.5.4320	Tb927.05.4320	zinc finger protein family member, putative (FIP1)	RNA.processing	0.95	0.97	1.04	0.95	0.92	1.3	0.94	1.05	0.86	1.02	0.95	0.94	0.92	0.93	0.85	1.95	1.32
Tb927.5.4330	Tb927.05.4330	dihydrolipoamide branched chain transacylase, putative	Mito.pathway	0.88	0.89	0.89	0.9	1.02	1.42	0.91	0.91	0.88	0.79	0.85	0.87	0.82	0.84	0.86	2.27	1.28
Tb927.5.4340	Tb927.05.4340	BBP65	Cytoskeleton	1.01	0.97	1.05	0.94	0.92	1.36	0.99	1.01	0.97	1	0.97	0.98	0.98	1.01	1	2.35	1.48
Tb927.5.4350	Tb927.05.4350	NUDIX hydrolase, putative	Enzyme	0.73	0.68	0.69	0.63	1.03	1.47	1.18	0.68	0.66	0.54	0.52	0.75	0.76	0.71	0.72	2.89	1.15
Tb927.5.4360	Tb927.05.4360	hypothetical protein, conserved	ZUnknown	0.82	0.81	0.89	0.81	1	1.41	0.96	0.87	0.88	0.78	0.84	0.85	0.85	0.88	0.9	2.73	1.33
Tb927.5.4370	Tb927.05.4370	hypothetical protein, conserved	ZUnknown	0.81	0.72	0.79	0.67	1.04	1.45	1.38	0.71	0.92	0.59	0.7	0.74	0.74	0.73	0.9	3.08	1.18
Tb927.5.4380	Tb927.05.4380	KPP1 kinetoplastid-specific phospho-protein phosphatase	Protein.phosphatase	0.76	0.75	0.81	0.72	0.99	1.41	1.01	0.73	0.85	0.72	0.73	0.84	0.82	0.81	0.84	3.08	1.19
Tb927.5.4390	Tb927.05.4390	hypothetical protein, conserved	ZUnknown	1.03	0.94	1.03	0.89	1.17	1.57	1.31	0.89	0.9	0.93	0.93	0.98	0.94	0.81	0.96	3.31	1.42
Tb927.5.4400	Tb927.05.4400	hypothetical protein, conserved	ZUnknown	0.87	0.8	0.87	0.82	1	1.46	0.96	0.79	0.77	0.76	0.76	0.93	0.89	0.88	0.92	3.21	1.32
Tb927.5.4410	Tb927.05.4410	hypothetical protein, conserved, Rrp15 like domain, required for 60s ribosomal subunit formation	rRNA.tRNA.process	0.97	0.93	0.98	0.96	0.98	1.44	1.05	0.95	1.03	0.93	0.95	1.01	0.93	0.91	1.02	3.1	1.35
Tb927.5.4420	Tb927.05.4420	nucleolar RNA helicase 2 human, DDX50 Mouse	rRNA.tRNA.process	1.05	1.03	1.11	1.03	0.94	1.36	0.92	1.01	1.07	1.06	1	0.99	0.98	1.01	0.96	2.92	1.47
Tb927.5.4430	Tb927.05.4430	protein kinase, putative	Protein.kinase	1.1	1.08	1.13	1.06	0.99	1.46	1.02	1.07	1.05	1.12	1.05	1	1.03	1.03	1.02	3.05	1.61
Tb927.5.4440	Tb927.05.4440	dynein light chain, putative	Cytoskeleton	1.2	1.07	1.28	1.16	1.27	1.76	1.37	1.07	1.05	1.05	1.13	1.09	1.05	1.11	1.02	3.57	1.51
Tb927.5.4450	Tb927.05.4450	hypothetical protein, conserved	ZUnknown	1.06	0.96	1.15	0.94	1.06	1.53	1.23	0.95	0.98	0.92	0.95	0.94	0.92	0.92	0.9	2.95	1.45
Tb927.5.4470	Tb927.05.4470	hypothetical protein, conserved	ZUnknown	1.02	0.95	1.04	0.95	0.95	1.38	0.91	0.89	0.95	0.91	0.89	0.95	0.93	0.96	0.95	2.33	1.4
Tb927.5.4480	Tb927.05.4480	paraflagellar rod protein par4, putative	Cytoskeleton	1.08	1.04	1.15	0.98	0.99	1.47	0.91	1.01	0.93	1	1.01	0.98	0.97	0.96	0.99	2.31	1.46
Tb927.5.4490	Tb927.05.4490	hypothetical protein, conserved	ZUnknown	1.14	0.97	1.01	0.95	1.13	1.59	1.45	0.81	1.01	0.8	0.97	1.02	0.88	0.97	0.93	2.47	1.37
Tb927.5.4500	Tb927.05.4500	ras-like small GTPase, putative (TbSAR1)	Vesicular.transport	0.95	0.84	0.92	0.8	1.09	1.57	1.22	0.86	1.01	0.73	0.8	0.83	0.79	0.84	0.82	2.26	1.21
Tb927.5.4510	Tb927.05.4510	hypothetical protein, conserved	ZUnknown	0.86	0.72	0.83	0.69	1.15	1.64	1.47	0.69	1.01	0.52	0.69	0.87	0.73	0.75	0.81	2.31	1.15
Tb927.5.4520	Tb927.05.4520	KKIP1 Kinetochore interacting protein 1	Cell.cycle	0.89	0.77	0.9	0.78	1.04	1.46	0.99	0.76	0.82	0.67	0.72	0.82	0.8	0.78	0.81	1.99	1.18
Tb927.5.4530	Tb927.05.4530	Elongase 4	Lipids	0.75	0.6	0.7	0.64	1.06	1.5	1.26	0.55	0.78	0.43	0.56	0.77	0.67	0.65	0.72	2.04	0.96
Tb927.5.4540	Tb927.05.4540	GRESAG 4, putative receptor-type adenylate cyclase	GRESAG	2.6	2.52	3.01	2.55	1.93	4.64	2.03	2.13	2.88	2.73	3.15	2.45	2.49	2.55	2.51	5.15	5.05
Tb927.5.4560	Tb927.05.4560	guanine deaminase, putative	Nucleotides	0.99	0.92	0.9	0.95	0.92	1.41	0.91	0.98	1.06	0.96	0.99	0.92	0.96	0.95	0.97	2.02	1.43
Tb927.5.4620	Tb927.05.4620	ESAG9, putative	ESAG	0.43	0.64	0.44	0.59	1.76	2.92	1.4	1.8	1.1	0.89	0.99	0.84	0.88	0.85	0.87	2.86	2.86
Tb927.6.220	Tb927.06.0220	purine nucleoside transporter NT9	Nucleotides	0.84	0.86	0.83	0.85	1.04	1.02	1.25	0.99	0.86	0.96	1.49	1.02	0.95	1.02	0.98	0.78	0.95
Tb927.6.350	Tb927.06.0350	hypothetical protein, conserved, T. brucei specific, 2 C2H2 Zn fingers	Zinc.finger	1.04	1.08	1	1.1	0.99	1.03	1.01	1.14	1.22	1.24	1.7	1.09	1.05	1.06	1.11	0.84	1.01
Tb927.6.370	Tb927.06.0370	hypothetical protein, conserved	ZUnknown	2.64	2.57	2.57	2.62	2.19	4.42	2.85	4.73	1.14	1.12	1.62	1.13	1.08	1.17	1.11	3.51	4.03
Tb927.6.400	Tb927.06.0400	peptidase M20/M25/M40, putative	Protease	0.95	0.99	0.96	0.99	1.02	1.06	1.05	1.02	1.03	1.02	1.55	0.98	0.98	1.01	0.98	1	0.97
Tb927.6.410	Tb927.06.0410	hypothetical protein, conserved	ZUnknown	0.96	0.99	0.95	0.98	1.01	1.05	1.08	1	1.05	1.05	1.5	1.01	1.02	1.03	1.05	1.02	0.95
Tb927.6.440	Tb927.06.0440	haptoglobin-hemoglobin receptor (HpHbR)	Vesicular.transport	0.83	0.82	0.78	0.85	0.98	0.99	1.03	0.88	1.01	0.85	1.23	0.91	0.91	0.87	0.83	1	0.81
Tb927.6.510	Tb927.06.0510	GPEET2 procyclin	Membrane.protein	1.74	1.85	1.7	1.88	1.98	2.06	2.68	1.97	2.47	1.82	2.36	1.91	2.01	1.9	1.71	2.51	1.9
Tb927.6.560	Tb927.06.0560	cysteine peptidase C (CPC), Clan CA, family C1, Cathepsin B-like (TbcatB)	Protease	1.04	1.21	0.99	1.15	0.92	0.93	1.05	1.24	1.18	1.43	1.79	1.16	1.17	1.2	1.2	1.21	1.14
Tb927.6.570	Tb927.06.0570	conserved protein	ZUnknown	1.05	1.3	1.1	1.24	1.11	1.08	1.11	1.3	1.26	1.35	1.9	1.21	1.22	1.18	1.2	1.35	1.19
Tb927.6.580	Tb927.06.0580	hypothetical protein, conserved	ZUnknown	0.85	0.96	0.83	0.95	0.95	0.93	0.92	1.02	1.05	1.06	1.46	1.01	1.05	0.99	1.03	1.25	0.96
Tb927.6.590	Tb927.06.0590	hypothetical protein, conserved	Mito.pathway	0.85	0.87	0.82	0.9	1.08	1.02	1.27	0.89	0.93	0.9	1.43	1	0.92	1.01	0.96	1.38	0.97
Tb927.6.600	Tb927.06.0600	CAF1	RNA.degradation	0.69	0.73	0.67	0.69	0.96	0.85	1.1	0.79	0.92	0.77	1.11	0.87	0.88	0.83	0.92	1.29	0.8
Tb927.6.610	Tb927.06.0610	hypothetical protein, conserved	ZUnknown	0.85	0.94	0.85	0.89	0.95	0.93	0.92	0.99	1.06	1.02	1.4	1.01	1	1.04	1.06	1.29	0.99
Tb927.6.620	Tb927.06.0620	hypothetical protein, conserved	ZUnknown	0.89	0.99	0.88	0.96	0.93	0.88	0.91	1.06	1.03	1.11	1.52	1	1.01	1.02	1.03	1.22	1
Tb927.6.630	Tb927.06.0630	hypothetical protein, conserved	ZUnknown	0.78	0.92	0.81	0.84	0.97	0.85	0.94	0.99	1	1.02	1.41	0.97	1.01	1	0.99	1.27	0.98
Tb927.6.640	Tb927.06.0640	ALPH1 decapping enzyme	RNA.degradation	0.78	0.9	0.79	0.81	0.94	0.84	0.92	0.98	1	1.03	1.36	0.95	0.99	1	0.99	1.29	0.98
Tb927.6.650	Tb927.06.0650	hypothetical protein, conserved	ZUnknown	0.9	1.05	0.92	0.97	0.89	0.83	0.91	1.13	1.06	1.22	1.7	1	1.07	1.1	1.06	1.34	1.07
Tb927.6.660	Tb927.06.0660	hypothetical protein, conserved	ZUnknown	1.03	1.24	1.11	1.11	0.91	0.89	0.87	1.32	1.14	1.53	1.92	1.14	1.27	1.28	1.23	1.45	1.28
Tb927.6.670	Tb927.06.0670	RRP45 exosome complex PH subunit	RNA.degradation	0.99	1.12	0.99	1.03	0.97	0.89	0.92	1.28	1.18	1.29	1.69	1.09	1.13	1.18	1.11	1.49	1.17
Tb927.6.680	Tb927.06.0680	hypothetical protein, conserved	ZUnknown	0.94	0.98	0.89	0.94	0.97	0.91	0.94	1.08	1.14	1.15	1.57	1.04	1.07	1.07	1.11	1.55	1.06
Tb927.6.690	Tb927.06.0690	hypothetical protein, conserved, no clear yeast or human matches	ZUnknown	0.94	1.06	0.95	0.89	0.97	0.89	1.04	1.19	1.05	1.19	1.64	1.08	1.06	1.11	1	1.36	1.1
Tb927.6.700	Tb927.06.0700	alanyl-tRNA synthetase, putative	Translation.tRNA	0.99	1.02	0.97	0.99	0.88	0.86	0.94	1.1	1.18	1.13	1.63	1.02	1.08	1.07	1.07	1.16	1.05
Tb927.6.710	Tb927.06.0710	dephospho-CoA kinase, putative	Enzyme	1.04	1.05	1	1.04	1.02	0.93	0.95	1.2	1.22	1.28	1.69	1.13	1.1	1.18	1.08	1.21	1.12
Tb927.6.730	Tb927.06.0730	hypothetical protein, conserved	ZUnknown	1.02	1.01	0.99	0.99	0.98	0.94	1.02	1.13	1	1.08	1.54	1.07	1.06	1.04	1.03	1.07	1.04
Tb927.6.740	Tb927.06.0740	ATP-dependent DEAD/H RNA helicase, putative, no clear yeast homologue, DRBD3 interaction	RNA.helicase	0.92	0.87	0.88	0.83	0.96	0.92	0.9	0.91	0.97	0.88	1.28	0.92	0.91	0.9	0.97	0.99	0.88
Tb927.6.750	Tb927.06.0750	kinetoplastid-specific phospho-protein phosphatase, putative	Protein.phosphatase	0.77	0.73	0.74	0.7	1.04	0.95	0.97	0.78	0.92	0.75	1.14	0.91	0.88	0.87	0.87	1.03	0.84
Tb927.6.810	Tb927.06.0810	hypothetical protein	ZUnknown	0.61	0.72	0.59	0.65	0.68	0.61	1.06	0.84	1.06	0.69	1.11	0.72	0.71	0.7	0.73	1.08	0.69
Tb927.6.820	Tb927.06.0820	PUF4	RNA.binding	0.71	0.97	0.7	0.91	0.92	0.86	0.9	1.07	1.13	1.17	1.57	1.03	1.03	1.06	1.04	1.49	1.03
Tb927.6.830	Tb927.06.0830	hypothetical protein, conserved	ZUnknown	0.7	0.85	0.68	0.79	0.92	0.9	1.09	1.03	1.2	1	1.42	0.94	0.93	0.96	0.99	1.73	0.93
Tb927.6.840	Tb927.06.0840	hypothetical protein, conserved	ZUnknown	0.69	0.88	0.71	0.84	0.99	0.92	1.05	1.03	1.13	1.05	1.48	0.98	1	1.05	0.98	1.87	1
Tb927.6.850	Tb927.06.0850	NOT2	RNA.degradation	0.56	0.66	0.53	0.63	0.83	0.82	1.18	0.69	1.02	0.7	1.09	0.86	0.81	0.84	0.79	1.96	0.88
Tb927.6.860	Tb927.06.0860	hypothetical protein	ZUnknown	0.73	0.81	0.68	0.8	0.94	0.85	0.95	0.93	0.89	0.93	1.31	0.95	0.92	0.94	0.91	1.89	0.94
Tb927.6.870	Tb927.06.0870	myotubularin, putative	Cytoskeleton	0.88	0.95	0.86	0.93	0.93	0.88	0.93	1.04	1.03	1.03	1.47	0.98	0.99	0.99	1	2.05	0.97
Tb927.6.880	Tb927.06.0880	conserved protein	ZUnknown	0.93	1.02	0.96	0.99	0.97	0.95	0.92	1.05	0.96	1.04	1.46	1.01	0.97	1	1.02	2.31	1.01
Tb927.6.890	Tb927.06.0890	hypothetical protein, conserved	ZUnknown	0.99	1.03	0.99	1.01	0.94	0.94	0.92	1.07	1	1.09	1.49	1.02	1.02	1.06	1.02	2.37	1.04
Tb927.6.900	Tb927.06.0900	hypothetical protein, conserved	ZUnknown	1	0.99	0.98	0.99	0.96	0.95	0.91	1.04	1.02	1.04	1.44	0.97	1.01	1.04	0.99	2.41	0.99
Tb927.6.910	Tb927.06.0910	SET domain containing protein, putative	ZUnknown	0.96	0.94	0.93	0.92	0.96	0.95	1.01	0.94	1.06	0.98	1.34	0.96	0.97	0.99	0.92	2.29	0.94
Tb927.6.920	Tb927.06.0920	helicase, putative	DNA	1	1	1.02	0.98	0.96	0.98	0.91	1.04	1.06	1.01	1.42	0.98	1.02	0.99	1.04	2	1
Tb927.6.950	Tb927.06.0950	cysteinyl-tRNA synthetase, putative	Translation.tRNA	0.88	0.82	0.9	0.83	0.99	1.01	0.97	0.85	0.9	0.79	1.17	0.93	0.85	0.87	0.9	1.47	0.87
Tb927.6.1010	Tb927.06.1010	cysteine peptidase precursor, Clan CA, family C1, Cathepsin L-like (CP)	Protease	18.38	19.81	18.87	19.18	17.53	19.88	11.1	32.04	18.05	20.63	28.57	17.2	17.52	18.16	17.33	21.34	23.42
Tb927.6.1070	Tb927.06.1070	hypothetical protein, conserved	ZUnknown	1.03	0.98	1.03	0.99	0.94	0.96	0.86	1.06	1.03	0.95	1.43	0.95	1	0.95	0.98	1.22	1.01
Tb927.6.1080	Tb927.06.1080	glyoxalase II (glxII)	Redox	1.05	0.97	1.09	1.09	1.07	1.09	1.19	1.04	1.01	0.98	1.52	1.11	1.02	1.04	1.01	1.31	0.99
Tb927.6.1090	Tb927.06.1090	proteasome regulatory ATPase subunit 3 (RPT3)	Ubiquitin.proteasome	0.93	0.87	0.95	0.91	1.04	0.98	0.99	0.84	0.9	0.82	1.22	0.94	0.86	0.87	0.9	1.42	0.87
Tb927.6.1100	Tb927.06.1100	hypothetical protein, conserved, no domains, kinetoplastid specific	ZUnknown	1.1	1.09	1.06	1.06	1.03	0.98	1.02	1.06	0.98	1.06	1.53	1.03	1.03	1	1	1.52	1.02
Tb927.6.1110	Tb927.06.1110	ubiquitin carboxyl-terminal hydrolase, Clan CA cysteine peptidase, family C12, putative	Ubiquitin.proteasome	1.01	0.97	1.02	0.96	1	0.99	0.97	0.95	0.96	0.91	1.38	0.98	0.94	0.95	0.96	1.72	0.94
Tb927.6.1120	Tb927.06.1120	hypothetical protein, conserved	ZUnknown	1.11	1.11	1.17	1.13	1	0.98	0.91	1.08	1.03	1.09	1.56	0.98	1.01	1.06	1.04	1.91	1.02
Tb927.6.1130	Tb927.06.1130	hypothetical protein, conserved	ZUnknown	1.17	1.12	1.17	1.17	0.99	0.98	1.01	1.15	1.02	1.15	1.67	1.05	1.04	1.11	1.07	2.07	1.1
Tb927.6.1140	Tb927.06.1140	dolichyl-P-Man:GDP-Man5GlcNAc2-PP-dolichyl alpha-1,2-mannosyltransferase, putative	Glycans	0.99	0.95	1.01	0.93	0.98	0.97	0.93	0.93	0.93	0.88	1.34	0.97	0.94	0.92	0.93	2.17	0.94
Tb927.6.1150	Tb927.06.1150	hypothetical protein	ZUnknown	0.88	0.74	0.86	0.8	1.07	0.96	1.06	0.71	0.86	0.64	1.1	0.82	0.76	0.76	0.81	2.42	0.73
Tb927.6.1160	Tb927.06.1160	leucine-rich repeat protein (LRRP)	LRRP	0.99	0.96	1.03	0.95	1.02	0.99	0.93	0.95	0.88	0.95	1.34	0.96	0.92	1	0.97	2.44	0.96
Tb927.6.1170	Tb927.06.1170	Aph-1 protein, putative	ZUnknown	1.06	0.99	1.08	1.04	1.01	0.99	1.01	0.97	0.96	0.93	1.34	1.02	1	0.99	0.97	2.71	1.01
Tb927.6.1180	Tb927.06.1180	Basal body protein, similar to human non-muscle myosin	Cytoskeleton	1.21	1.22	1.26	1.22	0.94	0.95	0.88	1.18	1.07	1.33	1.77	1.06	1.14	1.19	1.11	2.39	1.16
Tb927.6.1190	Tb927.06.1190	Plus-3 domain/Zinc finger, C3HC4 type (RING finger), putative	ZUnknown	1.04	0.97	1.11	1.05	1.07	1.01	1.08	0.97	0.89	0.98	1.45	1.01	1	1.02	1.02	2.35	0.96
Tb927.6.1200	Tb927.06.1200	hypothetical protein, conserved	Mito.pathway	1.05	0.94	1.01	0.98	1.05	1.02	0.97	0.94	0.99	0.87	1.33	0.93	0.96	0.92	0.97	2.29	0.93
Tb927.6.1210	Tb927.06.1210	KKT6 kinetochore protein	Cell.cycle	1.04	1	1.09	1	1.16	1.08	1.02	0.99	0.96	0.93	1.41	0.96	0.95	0.96	1.03	2.38	0.99
Tb927.6.1220	Tb927.06.1220	hypothetical protein, conserved	Cytoskeleton	0.9	0.85	0.92	0.87	1.03	0.99	0.93	0.86	1.03	0.76	1.16	0.93	0.91	0.89	0.9	2.09	0.86
Tb927.6.1230	Tb927.06.1230	kinetoplastid-specific phospho-protein phosphatase	Protein.phosphatase	0.97	0.91	0.97	0.96	1.02	0.99	0.99	0.93	0.97	0.84	1.32	0.93	0.93	0.96	0.96	2.04	0.92
Tb927.6.1240	Tb927.06.1240	hypothetical protein, conserved	ZUnknown	1.17	1.12	1.25	1.11	1.23	1.21	1.25	1.09	1.27	1.02	1.5	1.07	1.05	1.09	1.03	2.22	1.04
Tb927.6.1250	Tb927.06.1250	Mitochondrial SSU ribosomal protein 29	Mito.translation	1.01	0.95	1.04	0.98	1.01	0.99	0.99	0.9	1.04	0.84	1.34	0.94	0.9	0.91	0.89	1.88	0.88
Tb927.6.1260	Tb927.06.1260	proteasome beta-1 subunit, putative (TbPSB1)	Ubiquitin.proteasome	0.95	0.85	0.94	0.88	0.99	0.97	1.05	0.84	1.08	0.77	1.17	0.88	0.87	0.84	0.77	1.87	0.83
Tb927.6.1270	Tb927.06.1270	PITH domain-containing protein	ZUnknown	1.02	0.92	0.99	0.94	1.07	1	1.01	0.89	1.01	0.82	1.34	0.93	0.91	0.9	0.93	1.9	0.86
Tb927.6.1280	Tb927.06.1280	eIF2B GDP-GTP exchange factor	Translation	1.01	0.94	1.02	0.95	1.08	1.04	1.04	0.98	0.92	0.87	1.37	0.9	0.92	0.94	0.9	1.9	0.91
Tb927.6.1290	Tb927.06.1290	hypothetical protein, conserved	ZUnknown	0.94	0.9	0.94	0.89	0.99	0.97	0.97	0.87	0.81	0.82	1.29	0.91	0.91	0.88	0.86	1.67	0.89
Tb927.6.1300	Tb927.06.1300	hypothetical protein	ZUnknown	0.84	0.78	0.79	0.82	0.88	0.89	0.97	0.76	1.09	0.71	1.09	0.76	0.74	0.76	0.73	1.55	0.8
Tb927.6.1410	Tb927.06.1410	hypothetical protein, conserved	Mito.pathway	1.07	1.02	0.97	1.08	1.07	0.96	1.04	1.01	0.91	1.01	1.44	1	1.03	1.11	1.06	1.65	0.98
Tb927.6.1420	Tb927.06.1420	Uncharacterised protein family (UPF0220), putative	ZUnknown	1.13	1.15	1.07	1.17	1.08	1.05	1.03	1.14	1.27	1.14	1.66	1.03	1	1.08	1.09	1.77	1.02
Tb927.6.1430	Tb927.06.1430	hypothetical protein, conserved	ZUnknown	0.98	0.98	0.93	0.98	0.99	0.97	0.9	0.96	0.96	0.93	1.37	0.96	0.93	0.92	0.9	1.62	0.95
Tb927.6.1440	Tb927.06.1440	LSU ribosomal protein, mitochondrial, putative	Mito.translation	1.12	1.2	1.09	1.21	1.01	0.93	0.96	1.12	1.15	1.21	1.71	1.08	1.13	1.16	1.13	1.59	1.13
Tb927.6.1450	Tb927.06.1450	hypothetical protein, conserved	ZUnknown	0.8	0.78	0.74	0.8	0.89	0.86	1.03	0.79	0.89	0.69	1.07	0.88	0.8	0.79	0.85	1.39	0.79
Tb927.6.1460	Tb927.06.1460	CYC3, mitotic cyclin	Cell.cycle	0.79	0.77	0.77	0.78	1.03	0.97	1.06	0.78	0.92	0.69	1.14	0.81	0.83	0.82	0.8	1.56	0.8
Tb927.6.1470	Tb927.06.1470	hypothetical protein, conserved, Arg-rich repeats	ZUnknown	1.3	1.43	1.23	1.38	0.99	0.93	0.74	1.36	1.27	1.54	1.81	1.17	1.33	1.47	1.29	1.49	1.43
Tb927.6.1480	Tb927.06.1480	hypothetical protein, conserved	ZUnknown	0.86	0.89	0.85	0.9	0.96	0.92	0.97	0.86	0.95	0.84	1.29	0.92	0.91	0.9	0.89	1.42	0.89
Tb927.6.1490	Tb927.06.1490	leucine-rich repeat protein (LRRP)	LRRP	1.04	1.11	1.02	1.11	0.99	0.97	1.01	1.1	1.02	1.13	1.6	1.06	1.06	1.13	1.06	1.41	1.06
Tb927.6.1500	Tb927.06.1500	1-Alkyl-dihydroxyacetonephosphate synthase	Lipids	0.84	0.88	0.86	0.88	1	0.94	1.06	0.86	0.94	0.84	1.32	0.92	0.87	0.89	0.92	1.34	0.87
Tb927.6.1510	Tb927.06.1510	lysyl-tRNA synthetase, putative	Translation.tRNA	0.83	0.89	0.86	0.89	0.97	0.92	0.98	0.89	0.93	0.9	1.36	0.91	0.96	0.92	0.95	1.26	0.93
Tb927.6.1520	Tb927.06.1520	Aquaglyceroporin 1	Transporter	0.63	0.63	0.58	0.59	0.94	0.94	1.14	0.65	0.72	0.47	0.83	0.74	0.68	0.69	0.71	1.3	0.73
Tb927.6.1530	Tb927.06.1530	Glutamine amidotransferase class-I, putative	ZUnknown	0.78	0.78	0.74	0.76	0.97	0.9	1.02	0.76	0.82	0.7	1.1	0.87	0.78	0.82	0.83	1.22	0.84
Tb927.6.1540	Tb927.06.1540	Yip1 domain containing protein, putative	ZUnknown	0.83	0.87	0.82	0.85	1	0.93	1.2	0.9	0.86	0.84	1.33	0.88	0.81	0.76	0.86	1.16	0.9
Tb927.6.1550	Tb927.06.1550	POMP30 leucine-rich repeat protein (LRRP)	LRRP	0.93	0.99	0.93	0.97	1.02	0.94	0.98	1.04	0.97	1.02	1.39	0.91	0.98	1.03	0.96	1.24	1
Tb927.6.1560	Tb927.06.1560	hypothetical protein, conserved	ZUnknown	0.93	0.94	0.92	0.94	1.02	0.92	0.93	0.89	0.97	0.87	1.33	0.93	0.96	0.96	0.93	1.19	0.91
Tb927.6.1570	Tb927.06.1570	2-hydroxy-3-oxopropionate reductase, putative	Mito.pathway	1.02	1.05	0.95	0.97	1.01	0.94	0.94	1.03	1.03	1.07	1.53	1.01	1.02	0.98	1.01	1.15	1.02
Tb927.6.1580	Tb927.06.1580	polynucleotide kinase 3'-phosphatase, putative	Enzyme	0.94	0.93	0.95	0.96	1.01	0.91	0.95	0.99	1.03	0.88	1.4	0.92	0.89	0.93	0.9	1.21	0.93
Tb927.6.1590	Tb927.06.1590	conserved protein	Mito.pathway	0.96	0.98	0.97	1	0.96	0.89	0.96	1	0.96	0.97	1.44	0.99	0.99	1.03	0.99	1.13	1.01
Tb927.6.1600	Tb927.06.1600	hypothetical protein, conserved	ZUnknown	1.05	1.11	0.97	1.11	1	0.95	1.22	1.17	1	1.11	1.55	0.98	1.05	0.99	0.96	1.28	1.07
Tb927.6.1610	Tb927.06.1610	ribosomal RNA adenine dimethylase family protein, =yeast Dim1	rRNA.tRNA.process	0.76	0.73	0.75	0.76	0.99	0.87	1.01	0.7	0.86	0.64	1.01	0.83	0.78	0.77	0.82	1.15	0.74
Tb927.6.1620	Tb927.06.1620	Zn-finger in Ran binding protein and others, putative	Zinc.finger	0.82	0.87	0.85	0.81	1.05	0.95	1.12	0.84	0.92	0.88	1.24	0.98	0.88	0.95	0.9	1.16	0.89
Tb927.6.1630	Tb927.06.1630	hypothetical protein, conserved	ZUnknown	0.89	0.89	0.9	0.88	1.03	0.92	0.88	0.89	0.95	0.84	1.29	0.86	0.89	0.83	0.89	1.1	0.88
Tb927.6.1660	Tb927.06.1660	hypothetical protein, conserved	ZUnknown	0.96	1.01	0.97	0.96	1.02	0.91	0.95	0.99	0.97	0.96	1.45	0.92	0.97	0.92	0.89	1.06	0.94
Tb927.6.1670	Tb927.06.1670	PAN2	RNA.degradation	0.96	1.01	0.98	1	0.97	0.89	0.96	1.02	0.89	1.03	1.5	0.95	0.95	0.98	0.96	1.04	0.99
Tb927.6.1680	Tb927.06.1680	Mitochondrial tRNA import	Mito.biogenesis	0.89	0.92	0.88	0.9	0.93	0.88	0.84	0.92	0.94	0.96	1.37	0.89	0.91	0.95	0.91	1.05	0.97
Tb927.6.1690	Tb927.06.1690	AUT2/APG4/ATG4 cysteine peptidase, putative, (ATG4.2)	Lysosome	0.77	0.78	0.76	0.77	1.02	0.96	1.01	0.7	0.84	0.67	1.04	0.86	0.81	0.84	0.83	1.16	0.87
Tb927.6.1700	Tb927.06.1700	hypothetical protein, LIM-type zinc finger	Zinc.finger	1	0.95	0.99	0.95	1.09	0.99	0.97	0.94	1.15	1	1.49	1.04	0.98	1.06	1.01	1.28	0.97
Tb927.6.1710	Tb927.06.1710	hypothetical protein, conserved	ZUnknown	0.91	0.79	0.87	0.79	1.05	0.92	1.32	0.81	0.92	0.68	1.16	0.8	0.74	0.78	0.9	1.37	0.83
Tb927.6.1720	Tb927.06.1720	hypothetical protein, conserved	ZUnknown	0.95	0.94	0.97	0.94	0.98	0.88	1.03	0.98	0.95	0.95	1.46	0.97	0.96	0.95	0.94	1.18	0.97
Tb927.6.1730	Tb927.06.1730	hypothetical protein, conserved, resembles various yeast myosins	Cytoskeleton	1.03	1.04	1.05	1.03	0.99	0.93	0.95	1.13	1.04	1.09	1.56	1	1.05	1.03	1.03	1.32	1.11
Tb927.6.1740	Tb927.06.1740	Sad1 / UNC-like C-terminal, putative	ZUnknown	0.82	0.83	0.82	0.81	1.04	0.91	1.08	0.84	0.91	0.74	1.21	0.87	0.83	0.85	0.84	1.4	0.82
Tb927.6.1750	Tb927.06.1750	TBC-I likely GAP	Signalling	0.78	0.74	0.75	0.76	0.96	0.84	0.91	0.79	0.82	0.71	1.12	0.84	0.85	0.82	0.84	1.34	0.82
Tb927.6.1760	Tb927.06.1760	KU80 protein (KU80)	DNA	0.88	0.94	0.88	0.92	0.98	0.87	0.97	0.97	0.88	0.97	1.43	0.98	0.97	0.94	0.98	1.43	1
Tb927.6.1770	Tb927.06.1770	kinesin	Cytoskeleton	0.8	0.89	0.83	0.9	1	0.87	1.04	0.93	0.97	0.91	1.41	0.92	0.92	0.9	0.9	1.45	0.94
Tb927.6.1780	Tb927.06.1780	MAPK4 protein kinase	Protein.kinase	0.7	0.76	0.71	0.71	0.96	0.87	1.03	0.85	0.83	0.8	1.23	0.86	0.86	0.85	0.89	1.48	0.88
Tb927.6.1790	Tb927.06.1790	hypothetical protein	ZUnknown	0.24	0.22	0.25	0.2	0.67	0.59	1.08	0.23	0.53	0.14	0.34	0.37	0.34	0.32	0.4	1.47	0.39
Tb927.6.1800	Tb927.06.1800	protein phosphatase 2C, putative	Protein.phosphatase	0.78	0.92	0.83	0.86	1.03	0.89	1.06	0.94	0.89	0.96	1.41	0.9	0.95	0.95	1	1.43	0.99
Tb927.6.1810	Tb927.06.1810	Alpha/beta hydrolase family, putative	ZUnknown	0.7	0.78	0.75	0.73	0.97	0.89	1.09	0.8	0.82	0.72	1.19	0.9	0.79	0.76	0.84	1.3	0.84
Tb927.6.1820	Tb927.06.1820	Phosphatidic acid phosphatase	Glycans	0.82	0.88	0.81	0.85	1.11	0.98	1.07	0.93	0.92	0.91	1.3	0.94	0.94	0.93	0.99	1.4	0.93
Tb927.6.1830	Tb927.06.1830	CstF50	RNA.processing	0.89	0.99	0.92	0.94	0.93	0.84	0.91	1.03	1.01	1.05	1.49	0.92	1	0.98	1.02	1.13	1.02
Tb927.6.1840	Tb927.06.1840	Diacylglycerol kinase catalytic domain containing protein, putative	ZUnknown	0.96	1.06	0.97	1.02	0.96	0.87	0.93	1.1	0.9	1.14	1.62	1	1.03	1.06	1.05	1.17	1.08
Tb927.6.1850	Tb927.06.1850	quiescin sulfhydryl oxidase (QSOX)	Enzyme	0.71	0.76	0.73	0.77	0.98	0.86	1.02	0.8	0.89	0.78	1.14	0.85	0.83	0.83	0.86	1.08	0.84
Tb927.6.1860	Tb927.06.1860	hypothetical protein, conserved, prokaryotic ribosome recycling factor domain, no Sc match	Mito.pathway	0.95	1.01	1	1.03	1.01	0.92	1.02	1.05	1.06	1.01	1.47	0.98	0.97	0.98	0.96	0.92	0.99
Tb927.6.1870	Tb927.06.1870	eIF4E4	Translation	0.99	0.99	0.99	1.08	0.9	0.88	0.82	1.07	1.02	1.05	1.49	0.99	1.01	1.03	0.99	0.93	1.04
Tb927.6.1880	Tb927.06.1880	aspartyl-tRNA synthetase, putative	Translation.tRNA	1.01	1.04	1.05	0.98	0.96	0.89	0.99	1.08	0.96	1.09	1.53	1.04	1.02	1.06	0.99	0.92	1.03
Tb927.6.1890	Tb927.06.1890	hypothetical protein, conserved	Mito.pathway	0.92	0.97	0.95	0.91	0.96	0.89	0.95	0.93	1.01	0.94	1.38	0.94	0.9	0.92	0.91	0.92	0.91
Tb927.6.1900	Tb927.06.1900	U3/U14 snoRNA-associated small subunit rRNA processing protein, =yeast Enp1	rRNA.tRNA.process	1.01	1.02	1.02	1.01	0.99	0.9	0.97	1.07	0.99	1.02	1.53	0.96	1.01	1.04	1.01	0.97	1
Tb927.6.1910	Tb927.06.1910	hypothetical protein, conserved	ZUnknown	1.05	1.04	1.06	1.04	1.01	0.93	0.89	1.08	1.11	1.04	1.51	0.99	1.02	1.02	1.04	1.05	1.05
Tb927.6.1920	Tb927.06.1920	hypothetical protein, conserved	ZUnknown	1	0.98	0.99	0.94	1	0.94	0.94	1.02	0.98	0.96	1.43	0.95	1.02	0.92	0.97	1.14	0.98
Tb927.6.1930	Tb927.06.1930	SAM domain (Sterile alpha motif), putative	ZUnknown	0.75	0.7	0.72	0.71	1.1	0.94	1.01	0.66	0.75	0.63	1.05	0.83	0.78	0.8	0.78	1.22	0.81
Tb927.6.1940	Tb927.06.1940	leucine-rich repeat protein (LRRP)	LRRP	0.98	0.94	0.96	0.92	0.95	0.88	0.92	0.98	0.94	0.96	1.34	0.92	0.91	0.92	0.91	1.17	0.93
Tb927.6.1950	Tb927.06.1950	N-acetyltransferase B complex (NatB) non catalytic subunit, putative	ZUnknown	1.01	1.01	1.03	0.99	0.94	0.89	0.97	1.05	0.9	1.02	1.44	1	1	1.05	0.99	1.24	1.02
Tb927.6.1960	Tb927.06.1960	glycosyltransferase family 28 protein, putative	Glycans	0.98	0.93	0.98	0.9	0.94	0.88	1.01	0.91	0.95	0.87	1.31	0.94	0.88	0.88	0.94	1.28	0.9
Tb927.6.1970	Tb927.06.1970	CBP20 nuclear cap binding protein	Nuclear.transport	1.16	1.13	1.11	1.21	0.99	0.95	1.03	1.17	1.21	1.23	1.76	1.12	1.13	1.25	1.07	1.35	1.16
Tb927.6.1980	Tb927.06.1980	LMBR1-like membrane protein, putative	ZUnknown	0.92	0.86	0.92	0.89	1.02	0.91	1.03	0.88	0.82	0.83	1.24	0.94	0.86	0.88	0.87	1.36	0.88
Tb927.6.1990	Tb927.06.1990	hypothetical protein, conserved, no yeast or human match	ZUnknown	0.87	0.88	0.85	0.83	1.02	0.96	1.03	0.81	0.97	0.78	1.15	0.86	0.85	0.82	0.84	1.49	0.89
Tb927.6.2000	Tb927.06.2000	spliceosome-associated protein, SF3b(SAP)145	RNA.processing	1	0.97	1.01	0.98	0.89	0.85	0.95	0.99	0.96	1.07	1.47	0.98	0.99	1.01	0.9	1.31	1.03
Tb927.6.2010	Tb927.06.2010	AMP-binding enzyme, putative	Mito.pathway	0.92	0.92	0.96	0.94	0.97	0.89	0.98	1.01	0.89	0.97	1.41	0.96	0.96	0.94	0.92	1.32	0.96
Tb927.6.2020	Tb927.06.2020	FG-GAP repeat protein, putative,intergrin alpha chain protein, putative	Cytoskeleton	0.93	0.91	0.94	0.92	0.99	0.9	0.91	0.95	0.87	0.89	1.35	0.93	0.91	0.91	0.9	1.33	0.93
Tb927.6.2030	Tb927.06.2030	protein kinase, putative	Protein.kinase	1.01	1.08	1.04	1.03	0.98	0.91	0.86	1.09	0.97	1.16	1.58	1.02	1.05	1.05	1.08	1.33	1.07
Tb927.6.2040	Tb927.06.2040	nitrate reductase, putative	Enzyme	0.87	0.9	0.9	0.85	0.98	0.9	1.01	0.91	0.95	0.9	1.35	0.91	0.92	0.93	0.92	1.36	0.93
Tb927.6.2050	Tb927.06.2050	ribosome biogenesis regulatory protein (RRS1), putative	rRNA.tRNA.process	1.03	1.05	1.04	1.01	1.05	0.97	1.09	1.06	1.07	1.02	1.49	0.97	0.99	0.95	1.01	1.5	1.02
Tb927.6.2060	Tb927.06.2060	histidyl-tRNA synthetase	Translation.tRNA	0.93	0.95	0.97	0.94	1.01	0.92	0.96	0.93	0.98	0.95	1.43	0.94	0.89	0.95	0.93	1.5	0.92
Tb927.6.2070	Tb927.06.2070	hypothetical protein, conserved	ZUnknown	0.97	0.93	1.03	0.91	1	0.91	0.99	1.02	1.03	0.89	1.34	1.11	0.95	0.87	0.95	1.67	0.91
Tb927.6.2080	Tb927.06.2080	Mitchondrial SSU ribosomal associated KRIPP22 (PPR)	Mito.translation	0.97	0.96	1	0.92	0.98	0.93	0.98	0.9	0.95	0.92	1.35	0.91	0.95	0.91	0.9	1.66	0.91
Tb927.6.2090	Tb927.06.2090	pdz domain containing protein, putative	ZUnknown	0.9	0.83	0.9	0.82	0.99	0.93	0.97	0.83	0.88	0.74	1.17	0.84	0.82	0.8	0.82	1.89	0.8
Tb927.6.2100	Tb927.06.2100	40S ribosomal protein S30	Ribosome	1.8	1.62	1.76	1.51	2.08	2.08	1.67	1.37	2.05	1.17	1.94	1.52	1.7	1.64	1.58	4.3	1.65
Tb927.6.2120	Tb927.06.2120	hypothetical protein, conserved	ZUnknown	1.1	0.98	1.09	1	1.02	0.94	1.04	1.01	1.12	0.99	1.5	0.95	0.99	0.96	1.02	2.01	1.01
Tb927.6.2130	Tb927.06.2130	NUDC2 nuclear movement protein, putative	ZUnknown	0.97	0.92	1.03	0.99	1.04	0.97	1.11	0.91	1	0.8	1.27	0.9	0.86	0.86	0.73	2.27	0.86
Tb927.6.2140	Tb927.06.2140	hypothetical protein, conserved	Mito.RNA	0.79	0.69	0.77	0.71	0.99	0.98	1	0.76	0.79	0.65	0.99	0.82	0.79	0.76	0.81	2.34	0.78
Tb927.6.2150	Tb927.06.2150	cell division cycle protein 16, putative	Cell.cycle	0.97	0.89	0.98	0.91	1.05	0.97	1.01	0.87	0.93	0.81	1.26	0.88	0.86	0.86	0.86	2.6	0.88
Tb927.6.2160	Tb927.06.2160	hypothetical protein, conserved	ZUnknown	1.02	0.86	1	0.9	0.98	0.92	1.1	0.91	0.5	0.85	1.28	0.88	0.87	0.88	0.8	3.21	0.88
Tb927.6.2170	Tb927.06.2170	co-chaperone GrpE, putative	Chaperone	1.02	0.84	0.99	0.81	1.13	1.01	1.08	0.84	0.51	0.7	1.22	0.91	0.86	0.95	0.84	3.69	0.86
Tb927.6.2180	Tb927.06.2180	Mitochondrial SSU-associated	Mito.pathway	0.81	0.73	0.82	0.71	1.12	1.05	1.18	0.67	0.52	0.61	1.03	0.85	0.7	0.76	0.76	4.35	0.72
Tb927.6.2190	Tb927.06.2190	hypothetical protein, conserved	ZUnknown	1.18	1.1	1.17	1.06	1.02	0.99	1.06	1.06	0.52	1.13	1.54	1.02	1.04	1.04	1	4.32	1.03
Tb927.6.2200	Tb927.06.2200	Class 1 glutamine amido-transferase domain, or protease	Enzyme	1.17	1.05	1.17	1.03	1.12	1.02	1.06	0.98	0.5	0.99	1.55	0.98	0.93	0.98	0.91	4.3	0.98
Tb927.6.2210	Tb927.06.2210	hypothetical protein, conserved, copurifies with ZC3H32 and 4EIP	ZUnknown	1.1	1.05	1.17	1.06	0.97	0.92	0.9	1.03	0.45	1.05	1.48	0.93	0.97	0.97	0.99	3.47	0.99
Tb927.6.2220	Tb927.06.2220	hypothetical protein, conserved	ZUnknown	1.12	0.91	1.09	0.99	1.17	1.09	1.21	0.92	0.5	0.73	1.32	0.88	0.86	0.84	0.84	3.91	0.88
Tb927.6.2230	Tb927.06.2230	TbRGG1	Mito.RNA	2.55	2.62	2.72	2.48	1.52	1.59	1.49	2.81	1.09	3.27	3.65	2.13	2.26	2.47	2.32	5.21	2.49
Tb927.6.2240	Tb927.06.2240	hypothetical protein, conserved	ZUnknown	1.13	1.02	1.16	1.07	0.96	0.95	0.99	0.97	0.52	1.04	1.46	0.99	1	0.99	1.06	2.89	1
Tb927.6.2250	Tb927.06.2250	RAC serine-threonine kinase	Protein.kinase	1.03	0.96	1.07	0.99	1.02	0.96	1.02	0.89	0.48	0.87	1.35	0.93	0.91	0.93	0.93	2.82	0.91
Tb927.6.2260	Tb927.06.2260	hypothetical protein, conserved	ZUnknown	2.61	2.49	2.67	2.48	2.05	1.51	1.97	2.4	1.16	3.19	4.81	2.6	2.77	2.85	2.81	3.72	1.71
Tb927.6.2270	Tb927.06.2270	AdoMet dependent proline di-methyltransferase, putative	ZUnknown	2.65	2.62	2.73	2.54	2.16	1.48	2.14	2.55	1.07	3.32	4.97	2.67	2.76	3	2.81	3.53	1.81
Tb927.6.2280	Tb927.06.2280	prefoldin subunit, putative	ZUnknown	2.81	2.81	2.78	2.62	2.23	1.61	1.85	2.67	1.17	3.23	4.86	3.07	3.02	2.91	2.93	3.69	1.9
Tb927.6.2300	Tb927.06.2300	Noa1 family protein, probably mitochondrial ribosome biogenesis,identifcal to 6.2350	Nucleotides	1.45	1.39	1.52	1.36	1	0.89	1.81	1.33	0.42	1.72	3.02	1.83	1.79	1.77	1.89	1.69	0.89
Tb927.6.2370	Tb927.06.2370	ubiquitin-protein ligase, putative	Ubiquitin.proteasome	1.01	0.95	1.02	0.96	1.01	0.91	0.86	0.91	0.46	0.88	1.33	0.88	0.9	0.89	0.89	1.42	0.88
Tb927.6.2380	Tb927.06.2380	hypothetical protein, conserved	Mito.pathway	1.04	1.01	1.08	1	0.98	0.91	0.98	1	0.46	1	1.45	0.94	0.96	0.99	0.96	1.21	0.98
Tb927.6.2390	Tb927.06.2390	conserved hypothetical protein, putative	ZUnknown	0.94	0.9	0.94	0.89	1.03	0.93	0.99	0.85	0.88	0.86	1.25	0.96	0.87	0.9	0.92	1.18	0.89
Tb927.6.2400	Tb927.06.2400	Gamma tubulin complex subunit GCP4	Cytoskeleton	0.99	0.98	1.01	0.92	1.02	0.92	0.95	0.93	0.92	0.91	1.36	0.92	0.95	0.99	0.91	1.04	0.94
Tb927.6.2410	Tb927.06.2410	hypothetical protein, conserved	ZUnknown	0.99	0.93	0.99	0.98	1.08	0.96	1.18	0.88	0.86	0.89	1.38	0.91	0.94	0.93	0.91	1.14	0.92
Tb927.6.2420	Tb927.06.2420	p22 protein precursor, interacts with UBP1 in T. cruzi	Mito.pathway	1.02	0.88	0.96	0.93	0.99	0.88	1	0.89	0.87	0.92	1.3	0.88	0.86	0.84	0.84	0.96	0.87
Tb927.6.2430	Tb927.06.2430	hypothetical protein, conserved (ATG5)	Lysosome	0.99	0.9	0.96	0.92	1.11	0.97	1.2	0.93	0.92	0.81	1.3	0.93	0.88	0.92	0.89	1	0.89
Tb927.6.2440	Tb927.06.2440	Mo25-like, putative	ZUnknown	0.81	0.78	0.85	0.79	0.94	0.87	1.03	0.77	0.87	0.71	1.03	0.78	0.78	0.78	0.76	0.92	0.81
Tb927.6.2450	Tb927.06.2450	PKB protein kinase, putative	Protein.kinase	0.93	0.94	0.93	0.95	1	0.91	0.99	0.95	0.89	0.87	1.31	0.95	0.9	0.97	0.93	0.93	0.96
Tb927.6.2460	Tb927.06.2460	ubiquitin fusion degradation protein 2 ubiquitin conjugation factor E4 B, putative	Ubiquitin.proteasome	0.91	0.93	0.94	0.88	1.02	0.9	0.89	0.87	0.86	0.88	1.28	0.87	0.87	0.92	0.87	0.91	0.88
Tb927.6.2470	Tb927.06.2470	hypothetical protein, conserved	ZUnknown	1.04	1.06	1.03	1.04	0.96	0.87	0.93	1.08	0.95	1.06	1.56	1.07	1.01	1.01	1.01	0.91	1.03
Tb927.6.2480	Tb927.06.2480	chaperone protein DNAj, associated with Mitchondrial LSU ribosome	Mito.translation	1.1	1.14	1.1	1.11	0.99	0.89	0.96	1.18	1.06	1.15	1.66	1.02	1.08	1.04	1.11	0.98	1.13
Tb927.6.2490	Tb927.06.2490	SDH7 succinate dehydrogenase (complex II) subunit	Mito.e.transport	0.77	0.69	0.75	0.74	1.02	0.91	1.06	0.69	0.97	0.65	1.08	0.76	0.77	0.75	0.75	1.05	0.76
Tb927.6.2500	Tb927.06.2500	RF-1 domain containing protein, putative	ZUnknown	0.73	0.76	0.76	0.77	1.07	0.9	1.16	0.76	0.95	0.59	1.11	0.8	0.76	0.8	0.77	1.17	0.82
Tb927.6.2510	Tb927.06.2510	Flavinator of succinate dehydrogenase, putative	Mito.pathway	0.73	0.66	0.67	0.7	1.05	0.85	1.24	0.66	0.82	0.56	0.96	0.73	0.7	0.7	0.82	1.16	0.72
Tb927.6.2520	Tb927.06.2520	hypothetical protein, conserved	ZUnknown	0.81	0.85	0.83	0.8	0.98	0.86	0.89	0.92	0.82	0.81	1.24	0.89	0.87	0.87	0.87	1.23	0.88
Tb927.6.2530	Tb927.06.2530	hypothetical protein	ZUnknown	0.21	0.19	0.2	0.18	0.58	0.53	1.05	0.17	0.35	0.13	0.29	0.39	0.36	0.34	0.34	1.31	0.38
Tb927.6.2540	Tb927.06.2540	DREV methyltransferase, putative, Zinc finger domains	Enzyme	0.75	0.78	0.75	0.73	1.03	0.89	1.07	0.8	0.8	0.7	1.12	0.87	0.83	0.88	0.84	1.65	0.84
Tb927.6.2550	Tb927.06.2550	TRRM2	RNA.binding	0.79	0.85	0.8	0.8	0.96	0.79	0.85	0.86	0.94	0.84	1.21	0.87	0.88	0.88	0.87	1.58	0.89
Tb927.6.2560	Tb927.06.2560	hypothetical protein, conserved	ZUnknown	0.72	0.7	0.71	0.7	1.03	0.91	1.18	0.69	0.79	0.57	0.98	0.77	0.75	0.72	0.77	2.61	0.75
Tb927.6.2570	Tb927.06.2570	hypothetical protein, conserved	ZUnknown	0.85	0.91	0.88	0.97	0.93	0.81	0.97	0.94	0.86	1	1.42	0.84	0.86	0.85	0.81	2.32	0.87
Tb927.6.2580	Tb927.06.2580	hypothetical protein, conserved	ZUnknown	0.79	0.84	0.82	0.84	0.94	0.83	0.88	0.89	0.86	0.85	1.25	0.87	0.86	0.85	0.86	2.62	0.9
Tb927.6.2590	Tb927.06.2590	hypothetical protein, conserved	ZUnknown	0.77	0.76	0.75	0.76	1.03	0.9	1.08	0.75	0.76	0.54	0.87	0.79	0.68	0.66	0.66	2.71	0.79
Tb927.6.2600	Tb927.06.2600	Protein of unknown function (DUF1077), putative	ZUnknown	0.89	0.83	0.87	0.91	1.16	0.94	1.34	0.79	0.9	0.75	1.22	0.81	0.79	0.81	0.91	2.88	0.85
Tb927.6.2610	Tb927.06.2610	hypothetical protein, conserved	ZUnknown	0.92	0.99	0.96	0.9	1.28	1.12	1.36	0.94	0.99	0.92	1.21	1.01	0.94	1.09	1.04	3	1
Tb927.6.2620	Tb927.06.2620	hypothetical protein, conserved	ZUnknown	0.82	0.83	0.79	0.85	1.12	0.97	1.13	0.74	0.9	0.77	1.26	1.01	0.87	0.83	0.85	2.75	0.89
Tb927.6.2630	Tb927.06.2630	Hsp33 protein, putative	Mito.pathway	0.87	0.95	0.95	0.96	0.95	0.86	0.94	0.96	0.91	0.99	1.38	0.93	0.95	0.93	0.95	2.47	0.95
Tb927.6.2640	Tb927.06.2640	importin alpha subunit, putative (TbKap60)	Nuclear.transport	0.8	0.83	0.86	0.8	0.97	0.85	0.95	0.84	0.81	0.81	1.24	0.85	0.86	0.86	0.84	2.31	0.88
Tb927.6.2650	Tb927.06.2650	Homologue of yeast SGD1, small ribosomal subunit biogenesis. MA3 domain	rRNA.tRNA.process	0.91	0.92	0.91	0.89	1.03	0.9	0.93	0.92	0.86	0.89	1.34	0.9	0.89	0.89	0.89	2.17	0.91
Tb927.6.2660	Tb927.06.2660	hypothetical protein, conserved	ZUnknown	0.89	0.89	0.9	0.89	0.99	0.88	0.88	0.88	0.89	0.85	1.31	0.9	0.88	0.86	0.85	1.86	0.87
Tb927.6.2670	Tb927.06.2670	NUDIX hydrolase, has mRNA decapping activity in vitro	Enzyme	0.86	0.87	0.85	0.84	1.05	0.88	0.94	0.92	0.86	0.81	1.2	0.85	0.87	0.84	0.83	1.76	0.85
Tb927.6.2680	Tb927.06.2680	transmembrane protein, putative	ZUnknown	0.86	0.83	0.85	0.82	1.2	0.97	1.23	0.83	0.82	0.7	1.12	0.87	0.82	0.92	0.83	1.95	0.88
Tb927.6.2690	Tb927.06.2690	ubiquitin carboxyl-terminal hydrolase, Clan CA cysteine peptidase, family C12, putative	Ubiquitin.proteasome	0.82	0.81	0.83	0.79	1.05	0.89	0.92	0.8	0.8	0.74	1.2	0.86	0.79	0.84	0.86	1.57	0.83
Tb927.6.2700	Tb927.06.2700	small nuclear ribonucleoprotein Sm-E	RNA.processing	1.04	0.92	0.94	0.85	1.29	1.11	1.65	0.8	0.98	0.78	1.14	1.06	0.83	0.87	0.97	1.87	0.9
Tb927.6.2710	Tb927.06.2710	Possible HEL2 homologue, implicated in NGD and ribosome-associated quality control. N-terminus has four C2H2 fingers and ring finger, matches E3 ligases. C-terminus has poly(Gln) repeats	Translation	0.76	0.72	0.76	0.68	1.03	0.88	0.98	0.73	0.88	0.64	1.01	0.81	0.8	0.77	0.83	1.33	0.79
Tb927.6.2720	Tb927.06.2720	calcium-binding protein, putative	Calcium	0.82	0.77	0.83	0.75	1.1	0.94	1.05	0.79	0.76	0.68	1.04	0.83	0.79	0.79	0.8	1.24	0.83
Tb927.6.2730	Tb927.06.2730	hypothetical protein, conserved	ZUnknown	0.87	0.85	0.87	0.83	0.99	0.86	0.92	0.85	0.81	0.81	1.24	0.88	0.85	0.86	0.84	1.09	0.85
Tb927.6.2740	Tb927.06.2740	pyridoxal kinase (pdxK)	Enzyme	0.93	0.85	0.88	0.81	1.05	0.92	1.03	0.85	0.83	0.75	1.17	0.88	0.85	0.87	0.88	1.06	0.87
Tb927.6.2750	Tb927.06.2750	hypothetical protein, conserved	ZUnknown	0.84	0.82	0.88	0.84	1.09	0.92	1.14	0.8	0.83	0.73	1.2	0.89	0.85	0.87	0.86	1.06	0.85
Tb927.6.2760	Tb927.06.2760	hypothetical protein, conserved	ZUnknown	0.85	0.84	0.87	0.84	1.01	0.87	0.95	0.84	0.86	0.79	1.21	0.9	0.85	0.87	0.87	0.98	0.86
Tb927.6.2770	Tb927.06.2770	vacuolar assembly protein vps41, putative	Lysosome	0.85	0.83	0.87	0.83	1.02	0.86	0.94	0.84	0.83	0.77	1.19	0.89	0.84	0.83	0.84	0.99	0.86
Tb927.6.2780	Tb927.06.2780	U3 small nuclear ribonucleoprotein (snRNP), putative	rRNA.tRNA.process	0.92	0.92	0.88	0.84	1.09	0.87	1.06	0.89	0.76	0.83	1.25	0.93	0.89	0.93	0.89	0.94	0.89
Tb927.6.2790	Tb927.06.2790	L-threonine 3-dehydrogenase, putative	Mito.pathway	0.87	0.85	0.87	0.82	1.08	0.91	1.03	0.86	0.86	0.81	1.25	0.88	0.87	0.84	0.88	1	0.92
Tb927.6.2800	Tb927.06.2800	hypothetical protein, conserved	ZUnknown	0.82	0.83	0.84	0.83	0.97	0.85	0.9	0.85	0.84	0.8	1.23	0.91	0.86	0.87	0.87	0.98	0.87
Tb927.6.2810	Tb927.06.2810	ABC transporter, putative	Transporter	0.83	0.8	0.78	0.79	1.02	0.82	0.98	0.9	0.83	0.79	1.22	0.88	0.84	0.85	0.85	1.01	0.85
Tb927.6.2820	Tb927.06.2820	hypothetical protein, conserved	ZUnknown	0.78	0.8	0.78	0.78	1.09	0.9	1.03	0.77	0.98	0.7	1	0.91	0.85	0.82	0.81	1.11	0.89
Tb927.6.2830	Tb927.06.2830	TBC-D3 likely GAP	Signalling	0.73	0.76	0.77	0.77	1.04	0.83	0.97	0.79	0.76	0.7	1.12	0.83	0.77	0.79	0.81	1.04	0.82
Tb927.6.2840	Tb927.06.2840	RIO2 protein kinase	rRNA.tRNA.process	0.73	0.74	0.72	0.71	1.03	0.85	1.03	0.77	0.74	0.76	1.13	0.87	0.83	0.81	0.81	1.08	0.85
Tb927.6.2850	Tb927.06.2850	ESAG8-associated protein, putative (PIE8)	ESAG	0.8	0.87	0.83	0.81	0.99	0.8	0.99	0.93	0.84	0.9	1.33	0.9	0.86	0.89	0.91	1	0.92
Tb927.6.2860	Tb927.06.2860	WD domain, G-beta repeat, putative	ZUnknown	0.74	0.78	0.74	0.76	0.94	0.81	0.8	0.85	0.86	0.81	1.22	0.84	0.82	0.88	0.84	0.93	0.86
Tb927.6.2870	Tb927.06.2870	hypothetical protein, conserved	ZUnknown	0.59	0.56	0.56	0.55	0.96	0.81	1.01	0.55	0.69	0.45	0.77	0.69	0.64	0.61	0.63	0.95	0.65
Tb927.6.2880	Tb927.06.2880	Kinesin-like but poor match	Cytoskeleton	0.73	0.74	0.73	0.7	1.02	0.83	0.95	0.74	0.79	0.64	1.06	0.83	0.76	0.77	0.79	0.91	0.78
Tb927.6.2890	Tb927.06.2890	single strand-specific nuclease, putative	DNA	0.74	0.71	0.71	0.69	1.1	0.87	1.09	0.76	0.78	0.64	0.98	0.81	0.78	0.72	0.79	0.88	0.81
Tb927.6.2900	Tb927.06.2900	dendritic cell-derived IFNG-induced protein	ZUnknown	0.77	0.73	0.75	0.72	0.99	0.84	0.93	0.76	0.76	0.65	1	0.83	0.78	0.77	0.8	0.85	0.78
Tb927.6.2910	Tb927.06.2910	RNA pseudouridylate synthase, putative	ZUnknown	0.81	0.77	0.79	0.74	1.1	0.89	1.06	0.76	0.77	0.64	1	0.83	0.77	0.81	0.8	0.94	0.81
Tb927.6.2920	Tb927.06.2920	hypothetical protein, conserved	ZUnknown	0.77	0.76	0.78	0.76	1.04	0.84	0.97	0.72	0.83	0.66	1.07	0.84	0.79	0.82	0.78	0.87	0.79
Tb927.6.2930	Tb927.06.2930	ATPase family associated with various cellular activities (AAA), putative	ZUnknown	0.82	0.78	0.8	0.76	1.05	0.86	1	0.75	0.75	0.67	1.03	0.86	0.79	0.73	0.78	0.89	0.8
Tb927.6.2940	Tb927.06.2940	phosphopantothenoylcysteine decarboxylase, putative (PPCDC)	Enzyme	0.92	0.9	0.91	0.89	1.1	0.89	1.05	0.92	0.81	0.84	1.26	0.9	0.87	0.81	0.82	0.91	0.89
Tb927.6.2950	Tb927.06.2950	hypothetical protein	ZUnknown	0.76	0.7	0.73	0.73	1.07	0.92	1.01	0.68	0.68	0.53	0.94	0.85	0.76	0.77	0.74	0.95	0.78
Tb927.6.2960	Tb927.06.2960	adaptin complex AP4 epsilon subunit	Vesicular.transport	0.91	0.85	0.9	0.89	1.01	0.86	0.97	0.88	0.86	0.81	1.19	0.88	0.84	0.84	0.87	0.87	0.86
Tb927.6.2970	Tb927.06.2970	pseudouridine synthase A-like protein, putative	rRNA.tRNA.process	0.86	0.87	0.92	0.91	1.09	0.9	1.04	0.84	0.84	0.81	1.2	0.94	0.83	0.87	0.85	0.96	0.87
Tb927.6.2980	Tb927.06.2980	PK3, involved in SLRNA silencing (SLS)	Protein.kinase	0.83	0.79	0.83	0.81	0.99	0.84	0.96	0.79	0.78	0.72	1.12	0.81	0.81	0.8	0.79	0.92	0.81
Tb927.6.2990	Tb927.06.2990	Putative papain-like cysteine peptidase (DUF1796), putative	ZUnknown	0.89	0.86	0.92	0.92	1.03	0.87	1.01	0.85	0.91	0.86	1.22	0.96	0.88	0.98	0.87	0.97	0.89
Tb927.6.3000	Tb927.06.3000	fatty acid desaturase, putative,sphingolipid delta 4 desaturase, putative	Lipids	0.79	0.73	0.77	0.73	1.08	0.87	1.02	0.7	0.74	0.6	0.93	0.78	0.82	0.76	0.8	1.04	0.8
Tb927.6.3010	Tb927.06.3010	PH domain containing protein, putative	ZUnknown	0.84	0.8	0.83	0.85	0.96	0.84	0.93	0.79	0.82	0.81	1.24	0.83	0.84	0.83	0.85	1.05	0.86
Tb927.6.3020	Tb927.06.3020	hypothetical protein, conserved	ZUnknown	0.77	0.75	0.76	0.79	1.01	0.91	1	0.75	0.83	0.73	1.12	0.88	0.92	0.86	0.91	1.15	0.95
Tb927.6.3030	Tb927.06.3030	hypothetical protein, conserved	ZUnknown	0.85	0.85	0.88	0.84	1.02	0.9	0.96	0.83	0.86	0.78	1.15	0.86	0.85	0.88	0.83	1.17	0.86
Tb927.6.3040	Tb927.06.3040	small GTP-binding protein Rab28, putative	Vesicular.transport	0.82	0.77	0.84	0.77	1.01	0.91	1.18	0.79	0.83	0.74	1.05	0.84	0.81	0.81	0.78	1.25	0.86
Tb927.6.3050	Tb927.06.3050	ALDH3 aldehyde dehydrogenase	Enzyme	0.73	0.69	0.77	0.7	0.99	0.89	1.01	0.66	0.76	0.59	0.99	0.81	0.74	0.77	0.77	1.24	0.78
Tb927.6.3060	Tb927.06.3060	hypothetical protein, conserved	ZUnknown	1.01	0.95	1.02	0.94	1.02	0.87	1.14	0.99	0.87	0.9	1.35	0.96	0.91	0.89	0.9	1.31	0.95
Tb927.6.3070	Tb927.06.3070	hypothetical protein, conserved	ZUnknown	0.92	0.86	0.9	0.97	1.04	0.91	1.04	0.92	0.83	0.82	1.16	0.94	0.92	0.91	0.9	1.41	0.93
Tb927.6.3080	Tb927.06.3080	hypothetical protein	ZUnknown	0.78	0.72	0.78	0.72	1.11	0.97	1.23	0.67	0.7	0.53	0.93	0.76	0.77	0.66	0.75	1.58	0.77
Tb927.6.3090	Tb927.06.3090	XMAP215, matches microtubule-associated proteins	Cytoskeleton	0.89	0.86	0.93	0.87	1	0.89	0.97	0.85	0.84	0.78	1.19	0.89	0.86	0.85	0.88	1.39	0.85
Tb927.6.3100	Tb927.06.3100	intraflagellar transport protein IFT46	Cytoskeleton	0.89	0.86	0.91	0.84	1.03	0.9	0.99	0.84	0.8	0.77	1.18	0.85	0.8	0.82	0.78	1.36	0.81
Tb927.6.3110	Tb927.06.3110	CRK11 cdc2- like protein kinase	Protein.kinase	0.9	0.87	0.88	0.92	1.05	0.93	1.05	0.86	0.84	0.78	1.21	0.89	0.84	0.86	0.91	1.4	0.89
Tb927.6.3120	Tb927.06.3120	chaperone DNAj, putative, J24	Chaperone	0.76	0.73	0.77	0.78	1.06	0.94	0.97	0.74	0.82	0.61	0.98	0.77	0.74	0.77	0.76	1.42	0.74
Tb927.6.3130	Tb927.06.3130	queuine tRNA-ribosyltransferase, putative	rRNA.tRNA.process	0.8	0.77	0.83	0.79	1	0.9	0.97	0.73	0.76	0.66	1.01	0.8	0.79	0.78	0.78	1.37	0.79
Tb927.6.3140	Tb927.06.3140	Ubiquitin-like protein	Ubiquitin.proteasome	0.79	0.76	0.82	0.69	1.3	1.13	1.28	0.66	1.01	0.58	0.88	0.93	0.74	0.68	0.89	1.83	0.8
Tb927.6.3150	Tb927.06.3150	Hydin,flagellar component	Cytoskeleton	0.87	0.83	0.88	0.85	1.02	0.89	0.94	0.81	0.79	0.74	1.12	0.83	0.81	0.8	0.81	1.28	0.82
Tb927.6.3160	Tb927.06.3160	splicing factor 3a, SF3a60	RNA.processing	0.91	0.83	0.9	0.86	1.05	0.93	1.09	0.8	0.83	0.78	1.19	0.9	0.83	0.84	0.84	1.32	0.88
Tb927.6.3170	Tb927.06.3170	hypothetical protein, conserved	ZUnknown	0.9	0.95	0.92	0.91	1.02	0.91	0.84	0.92	0.88	0.85	1.22	0.84	0.87	0.83	0.91	1.28	0.9
Tb927.6.3180	Tb927.06.3180	hypothetical protein, conserved	ZUnknown	0.89	0.92	0.92	0.91	1.07	0.95	0.97	0.91	0.86	0.79	1.19	0.92	0.85	0.82	0.85	1.32	0.87
Tb927.6.3190	Tb927.06.3190	hypothetical protein, conserved	ZUnknown	0.95	0.93	0.91	0.89	1	0.88	0.99	0.88	0.84	0.84	1.3	0.88	0.88	0.87	0.88	1.3	0.87
Tb927.6.3200	Tb927.06.3200	hypothetical protein, conserved	ZUnknown	1.01	0.92	0.96	0.94	1.21	1.02	1.22	0.87	0.95	0.68	1.26	0.97	0.94	0.9	0.91	1.5	0.91
Tb927.6.3210	Tb927.06.3210	adenylate kinase in T. cruzi, nuclear	Nucleotides	0.86	0.77	0.81	0.78	1.16	1.04	1.26	0.71	0.94	0.63	1.01	0.87	0.8	0.82	0.77	1.49	0.82
Tb927.6.3220	Tb927.06.3220	hypothetical protein, conserved, no domains, no yeast or human match	Cytoskeleton	0.96	0.95	0.96	0.92	1.02	0.89	0.96	0.93	0.89	0.89	1.33	0.91	0.9	0.9	0.93	1.2	0.93
Tb927.6.3230	Tb927.06.3230	RNA pseudouridylate synthase, putative	rRNA.tRNA.process	0.85	0.81	0.85	0.84	1.02	0.94	0.93	0.79	0.79	0.72	1.14	0.87	0.81	0.83	0.81	1.19	0.86
Tb927.6.3240	Tb927.06.3240	hypothetical protein, conserved	ZUnknown	0.78	0.79	0.78	0.84	1.01	0.92	1.03	0.75	0.77	0.72	1.06	0.85	0.86	0.79	0.82	1.16	0.82
Tb927.6.3250	Tb927.06.3250	C2H2 type zinc-finger (2 copies), putative	ZUnknown	0.83	0.83	0.79	0.78	1.03	0.87	1	0.82	0.71	0.65	1.08	0.81	0.78	0.84	0.77	1.11	0.81
Tb927.6.3260	Tb927.06.3260	hypothetical protein, conserved	ZUnknown	0.85	0.84	0.84	0.84	1.02	0.88	1.1	0.84	0.81	0.67	1.07	0.81	0.8	0.82	0.82	1.05	0.8
Tb927.6.3270	Tb927.06.3270	hypothetical protein, conserved	ZUnknown	0.78	0.68	0.67	0.66	1.1	0.96	1.15	0.64	0.87	0.49	0.86	0.83	0.78	0.73	0.73	1.07	0.73
Tb927.6.3280	Tb927.06.3280	cyclosome subunit 1, putative	Cell.cycle	0.86	0.9	0.86	0.92	1	0.88	0.91	0.88	0.84	0.84	1.26	0.89	0.87	0.86	0.86	0.92	0.88
Tb927.6.3290	Tb927.06.3290	intraflagellar transport protein IFT20	Cytoskeleton	0.93	0.93	0.91	1.02	1.34	1.11	1.12	0.92	0.85	0.75	1.19	1.06	0.87	0.98	1	1.01	1
Tb927.6.3300	Tb927.06.3300	GPI alpha-mannosyltransferase I (MT-I)	GPI.anchors	0.83	0.85	0.77	0.86	1.02	0.87	0.99	0.8	0.82	0.74	1.13	0.82	0.83	0.87	0.83	0.87	0.86
Tb927.6.3310	Tb927.06.3310	calpain-like cysteine peptidase, putative,cysteine peptidase, Clan CA, family C2, putative	Protease	0.77	0.78	0.71	0.82	1.02	0.88	0.95	0.77	0.78	0.68	1.06	0.85	0.79	0.83	0.79	0.84	0.82
Tb927.6.3320	Tb927.06.3320	ferric reductase transmembrane protein, putative	Enzyme	0.79	0.85	0.75	0.86	1.09	0.97	1.12	0.79	0.97	0.71	1.09	0.89	0.82	0.75	0.84	0.92	0.81
Tb927.6.3330	Tb927.06.3330	hypothetical protein, conserved	ZUnknown	0.95	1.02	0.89	1.02	0.96	0.87	0.88	0.96	1.14	0.94	1.41	1	1.01	0.94	1.04	0.82	0.97
Tb927.6.3340	Tb927.06.3340	Domain of unknown function (DUF814), putative	ZUnknown	0.82	0.86	0.69	0.86	1.11	0.98	1.11	0.77	0.93	0.64	1.01	0.76	0.82	0.77	0.78	0.88	0.77
Tb927.6.3350	Tb927.06.3350	hypothetical protein, conserved (YCF45-like)	Mito.pathway	0.85	0.88	0.81	0.92	1	0.86	0.93	0.89	1.08	0.84	1.22	0.88	0.91	0.87	0.88	0.81	0.91
Tb927.6.3360	Tb927.06.3360	hypothetical protein, conserved	Mito.pathway	0.8	0.84	0.76	0.84	1.09	0.91	1.05	0.7	0.96	0.7	1.13	0.89	0.82	0.8	0.89	0.91	0.84
Tb927.6.3410	Tb927.06.3410	hypothetical protein, conserved	ZUnknown	0.74	0.84	0.66	0.76	1.03	0.84	0.94	0.79	0.92	0.75	1.16	0.84	0.8	0.83	0.81	0.93	0.82
Tb927.6.3420	Tb927.06.3420	Oligomerisation domain containing protein, putative	ZUnknown	0.79	0.91	0.74	0.93	0.9	0.82	0.91	0.93	0.83	0.83	1.21	0.86	0.93	0.87	0.9	0.93	0.97
Tb927.6.3430	Tb927.06.3430	NEK10 protein kinase	Protein.kinase	0.69	0.78	0.63	0.76	0.95	0.78	0.98	0.84	0.79	0.73	1.09	0.81	0.82	0.78	0.78	0.92	0.81
Tb927.6.3440	Tb927.06.3440	hypothetical protein, conserved	ZUnknown	0.71	0.77	0.62	0.79	1.01	0.84	1.06	0.78	0.81	0.66	1.08	0.81	0.83	0.8	0.82	1.04	0.86
Tb927.6.3450	Tb927.06.3450	hypothetical protein, conserved	ZUnknown	0.67	0.84	0.66	0.8	0.95	0.8	0.98	0.87	0.84	0.8	1.16	0.84	0.85	0.87	0.89	0.98	0.85
Tb927.6.3460	Tb927.06.3460	hypothetical protein, conserved	ZUnknown	0.7	0.89	0.71	0.86	0.93	0.77	0.96	0.95	0.85	0.86	1.29	0.89	0.88	0.85	0.9	1.09	0.94
Tb927.6.3470	Tb927.06.3470	hypothetical protein, conserved	ZUnknown	0.67	0.77	0.64	0.72	1	0.77	1.01	0.9	0.89	0.77	1.13	0.88	0.91	0.85	0.87	1.08	0.85
Tb927.6.3480	Tb927.06.3480	importin beta subunit beta-4	RNA.binding	0.55	0.74	0.55	0.65	0.94	0.73	1.06	0.84	0.9	0.77	1.14	0.81	0.86	0.83	0.79	1.25	0.88
Tb927.6.3490	Tb927.06.3490	ZFP1	RNA.binding	0.53	0.63	0.48	0.59	0.89	0.74	1.16	0.7	0.77	0.56	0.73	0.77	0.63	0.68	0.71	1.24	0.78
Tb927.6.3500	Tb927.06.3500	RME8 endosomal trafficking protein, clathrin-associated	Vesicular.transport	0.7	0.8	0.7	0.77	0.94	0.76	0.92	0.82	0.83	0.77	1.16	0.84	0.81	0.83	0.84	1.09	0.83
Tb927.6.3510	Tb927.06.3510	tRNA modification enzyme, putative	rRNA.tRNA.process	0.8	0.86	0.79	0.84	1	0.82	1.02	0.88	0.86	0.83	1.24	0.84	0.86	0.9	0.88	1.09	0.89
Tb927.6.3520	Tb927.06.3520	Uncharacterised ACR, YagE family COG1723, putative	ZUnknown	0.79	0.84	0.77	0.81	0.98	0.79	0.98	0.83	0.85	0.78	1.17	0.86	0.81	0.82	0.85	1.15	0.85
Tb927.6.3530	Tb927.06.3530	hypothetical protein, conserved, MItochondrial carrier superfamiiy domain	ZUnknown	0.75	0.71	0.72	0.72	1.04	0.86	1.09	0.78	0.9	0.62	1.03	0.81	0.76	0.78	0.74	1.28	0.8
Tb927.6.3540	Tb927.06.3540	zinc-finger protein, conserved	Zinc.finger	0.8	0.82	0.8	0.83	1	0.81	1	0.89	0.8	0.8	1.22	0.85	0.87	0.91	0.89	1.22	0.91
Tb927.6.3550	Tb927.06.3550	phospholipid-translocating P-type ATPase (flippase), putataive, but lacks DEGT domain	Lipids	0.79	0.77	0.78	0.79	0.99	0.83	0.99	0.81	0.76	0.73	1.13	0.81	0.8	0.77	0.81	1.26	0.84
Tb927.6.3560	Tb927.06.3560	hypothetical protein, conserved	ZUnknown	0.86	0.83	0.85	0.86	1.01	0.85	0.88	0.84	0.85	0.78	1.18	0.87	0.83	0.85	0.85	1.42	0.86
Tb927.6.3570	Tb927.06.3570	tubulin-tyrosine ligase-like protein, conserved	Cytoskeleton	0.82	0.78	0.8	0.78	1.03	0.86	1.03	0.84	0.82	0.74	1.12	0.8	0.85	0.82	0.84	1.51	0.83
Tb927.6.3580	Tb927.06.3580	RECQ1 ATP-dependent DEAD/H DNA helicase	DNA	0.88	0.84	0.9	0.84	1.01	0.88	1	0.85	0.84	0.77	1.21	0.88	0.84	0.88	0.85	1.59	0.86
Tb927.6.3590	Tb927.06.3590	hypothetical protein, conserved, kineto-specific	ZUnknown	0.79	0.76	0.78	0.75	0.98	0.89	0.93	0.74	0.8	0.68	1.02	0.84	0.79	0.81	0.75	1.54	0.8
Tb927.6.3600	Tb927.06.3600	LSU ribosomal protein, mitochondrial, putative	Mito.translation	0.95	0.95	0.99	0.93	1.03	0.93	0.99	0.95	0.9	0.92	1.34	0.96	0.9	0.93	0.92	1.5	0.92
Tb927.6.3610	Tb927.06.3610	SET domain containing protein, putative	ZUnknown	0.95	0.97	0.98	1.01	1.06	0.94	1.05	0.98	0.86	0.93	1.4	0.97	0.93	0.97	0.99	1.41	0.97
Tb927.6.3620	Tb927.06.3620	zinc finger protein, putative	Zinc.finger	1.05	1.04	1.12	1.06	1.19	1.03	1	1.13	0.87	1.01	1.61	1.1	1.01	1	1.01	1.49	1.03
Tb927.6.3630	Tb927.06.3630	Sphingosine-1-phosphate lyase	Lipids	0.86	0.8	0.85	0.79	1.04	0.92	1	0.81	0.88	0.69	1.15	0.84	0.82	0.81	0.83	1.35	0.83
Tb927.6.3640	Tb927.06.3640	zinc finger of C3HC4-type, RING/B-box zinc finger, putative	Zinc.finger	0.79	0.75	0.79	0.75	1.08	0.91	1.14	0.74	0.76	0.63	0.97	0.82	0.8	0.77	0.79	1.29	0.81
Tb927.6.3650	Tb927.06.3650	ARL3C	Cytoskeleton	0.9	0.85	0.91	0.89	1.09	1.01	1.12	0.89	0.99	0.88	1.44	0.95	0.94	0.96	0.99	1.3	0.96
Tb927.6.3660	Tb927.06.3660	hypothetical protein, conserved	ZUnknown	0.98	0.99	0.99	0.97	1.06	0.94	1.07	0.94	0.97	0.92	1.39	0.91	0.93	0.92	0.9	1.19	0.95
Tb927.6.3670	Tb927.06.3670	paraflagellar rod protein PFC8	Cytoskeleton	0.85	0.81	0.85	0.83	1	0.89	0.92	0.83	0.79	0.75	1.16	0.83	0.81	0.81	0.83	1.07	0.83
Tb927.6.3680	Tb927.06.3680	POMP31	Mito.membrane	0.75	0.71	0.73	0.68	1.03	0.91	1.02	0.63	0.91	0.62	0.99	0.86	0.79	0.77	0.84	1.07	0.82
Tb927.6.3690	Tb927.06.3690	CFII	RNA.processing	0.78	0.74	0.76	0.73	1.05	0.9	0.9	0.72	0.82	0.61	1	0.81	0.8	0.76	0.82	1.07	0.77
Tb927.6.3700	Tb927.06.3700	Association with ARL13	ZUnknown	0.84	0.83	0.86	0.89	1.06	0.88	0.93	0.79	0.9	0.82	1.17	0.79	0.84	0.87	0.86	1.07	0.87
Tb927.6.3710	Tb927.06.3710	hypothetical protein, conserved	ZUnknown	0.97	0.98	0.97	1	0.98	0.9	0.86	1.01	0.95	0.97	1.44	0.95	0.95	0.99	0.95	0.99	0.98
Tb927.6.3720	Tb927.06.3720	hypothetical protein, conserved	ZUnknown	0.86	0.88	0.88	0.87	1	0.88	0.99	0.88	0.83	0.86	1.24	0.88	0.87	0.87	0.92	0.97	0.86
Tb927.6.3730	Tb927.06.3730	chaperone DNAj, putative, J38	Chaperone	0.85	0.8	0.83	0.87	1	0.88	1.03	0.84	0.93	0.81	1.2	0.94	0.84	0.84	0.89	0.93	0.85
Tb927.6.3740	Tb927.06.3740	heat shock 70 kDa protein, mitochondrial precursor, putative	Mito.biogenesis	2.35	2.53	2.39	2.48	3.03	2.69	2.81	3.12	2.65	3.23	4.53	2.92	3.01	3.11	3.03	2.79	3.15
Tb927.6.3760	Tb927.06.3760	KKT15 Kinetochore protein	Cell.cycle	0.53	0.51	0.47	0.51	1.05	0.95	1.07	1.1	0.88	1.02	1.49	0.99	0.97	1	1	0.95	1.01
Tb927.6.3770	Tb927.06.3770	hypothetical protein, conserved	ZUnknown	0.42	0.42	0.42	0.44	1.06	0.97	1.11	0.89	0.98	0.81	1.27	0.91	0.89	0.87	0.86	1.03	0.9
Tb927.6.3780	Tb927.06.3780	E3 ubiquitin-protein ligase, putative	Ubiquitin.proteasome	0.41	0.43	0.43	0.41	1.05	0.92	1.05	0.88	0.87	0.83	1.19	0.89	0.88	0.9	0.86	0.92	0.89
Tb927.6.3790	Tb927.06.3790	valosin-containing protein homolog, putative,AAA ATPase	Vesicular.transport	0.43	0.44	0.43	0.43	0.96	0.86	0.91	0.93	0.9	0.9	1.32	0.88	0.86	0.83	0.85	0.88	0.87
Tb927.6.3810	Tb927.06.3810	Possible non-canonical poly(A) polymerase. PAP/OAS1 substrate-binding domain (poly(A) polymerase substrate binding)	RNA.processing	0.86	0.92	0.89	0.82	1.02	0.92	0.94	0.97	0.91	0.83	1.31	0.92	0.95	0.93	0.93	0.95	0.95
Tb927.6.3820	Tb927.06.3820	hypothetical protein, conserved	ZUnknown	0.78	0.83	0.8	0.82	1.05	0.91	0.95	0.86	0.94	0.81	1.24	0.91	0.84	0.85	0.91	0.91	0.88
Tb927.6.3830	Tb927.06.3830	hypothetical protein, conserved	ZUnknown	0.74	0.75	0.73	0.74	1.08	0.94	1.18	0.8	0.63	0.7	1.12	0.83	0.79	0.79	0.8	0.96	0.84
Tb927.6.3840	Tb927.06.3840	reticulon domain protein	Cytoskeleton	0.67	0.7	0.67	0.65	1.18	1.01	1.17	0.74	0.8	0.58	1.02	0.84	0.78	0.74	0.8	0.97	0.8
Tb927.6.3850	Tb927.06.3850	chaperone DNAj, putative, J9	Chaperone	0.67	0.67	0.66	0.63	1.15	0.99	1.2	0.73	0.75	0.57	1.01	0.78	0.77	0.74	0.88	1.04	0.79
Tb927.6.3860	Tb927.06.3860	leucyl/phenylalanyl-tRNA protein transferase, putative	ZUnknown	0.64	0.63	0.64	0.64	1.04	0.9	1.15	0.7	0.76	0.55	0.95	0.83	0.74	0.77	0.76	0.98	0.77
Tb927.6.3870	Tb927.06.3870	SGN1	Translation	0.82	0.88	0.79	0.85	0.96	0.93	1.01	0.91	1	0.83	1.32	0.95	1	0.96	1	1.01	1
Tb927.6.3880	Tb927.06.3880	hypothetical protein, conserved	ZUnknown	0.72	0.78	0.73	0.74	1.05	0.9	1.06	0.81	0.82	0.71	1.14	0.82	0.82	0.81	0.81	0.99	0.82
Tb927.6.3890	Tb927.06.3890	replication factor C, subunit 2, putative	DNA	0.87	0.89	0.87	0.88	1.01	0.9	1.05	0.94	0.93	0.92	1.39	0.92	0.94	0.94	0.94	1.01	0.91
Tb927.6.3900	Tb927.06.3900	hypothetical protein, conserved	ZUnknown	0.85	0.92	0.86	0.9	0.99	0.89	0.99	0.94	1	0.93	1.36	0.95	0.92	0.95	0.93	1.07	0.98
Tb927.6.3910	Tb927.06.3910	hypothetical protein, conserved	ZUnknown	0.52	0.54	0.52	0.58	0.99	0.93	1.11	0.53	0.74	0.49	0.75	0.75	0.73	0.72	0.65	1.23	0.72
Tb927.6.3920	Tb927.06.3920	hypothetical protein, conserved	ZUnknown	0.66	0.71	0.65	0.63	1.03	0.89	1.07	0.57	0.93	0.48	0.79	0.75	0.77	0.77	0.8	1.19	0.73
Tb927.6.3930	Tb927.06.3930	KRIT1 Mitchondrial LSU ribosomal protein	Mito.translation	0.95	0.98	0.91	0.94	1.05	0.94	0.98	0.98	0.97	0.99	1.46	0.93	0.94	1.01	1	1.17	0.97
Tb927.6.3940	Tb927.06.3940	Autophagy-related protein 27, putative	ZUnknown	0.76	0.78	0.77	0.78	0.99	0.87	1.15	0.82	0.9	0.74	1.17	0.77	0.79	0.84	0.82	1.17	0.83
Tb927.6.3950	Tb927.06.3950	hypothetical protein, conserved	ZUnknown	0.87	0.89	0.83	0.91	1.1	0.97	1.23	0.89	0.96	0.83	1.43	0.96	0.88	0.9	0.98	1.28	0.95
Tb927.6.3960	Tb927.06.3960	Triose-phosphate Transporter family, putative	ZUnknown	0.68	0.67	0.66	0.67	1.07	0.97	1.2	0.68	0.76	0.59	0.98	0.78	0.77	0.7	0.73	1.33	0.71
Tb927.6.3970	Tb927.06.3970	SH3 domain protein, conserved	ZUnknown	0.76	0.79	0.78	0.83	1.1	0.96	1.16	0.78	0.91	0.68	1.11	0.86	0.86	0.82	0.81	1.35	0.85
Tb927.6.3980	Tb927.06.3980	hypothetical protein, conserved	ZUnknown	0.73	0.75	0.72	0.71	1.05	0.94	1.15	0.71	0.73	0.58	1.04	0.79	0.73	0.73	0.8	1.36	0.73
Tb927.6.3990	Tb927.06.3990	hypothetical protein, conserved	ZUnknown	0.75	0.77	0.76	0.74	0.97	0.89	0.91	0.83	0.92	0.76	1.15	0.89	0.86	0.87	0.86	1.27	0.86
Tb927.6.4000	Tb927.06.4000	small glutamine-rich tetratricopeptide repeat protein, putative (SGT)	ZUnknown	0.77	0.78	0.8	0.78	1.06	0.9	1.06	0.85	0.82	0.73	1.2	0.9	0.84	0.88	0.85	1.32	0.84
Tb927.6.4010	Tb927.06.4010	Translation machinery associated TMA7, putative	ZUnknown	0.89	0.83	0.77	0.74	1.28	1.11	1.31	0.72	0.86	0.71	1.08	0.88	0.7	0.83	0.73	1.88	0.81
Tb927.6.4020	Tb927.06.4020	hypothetical protein, conserved	ZUnknown	0.46	0.39	0.37	0.37	0.93	0.82	1.49	0.39	0.56	0.3	0.58	0.62	0.63	0.53	0.46	1.43	0.59
[truncated: 5,014 more rows]

## Sheet: 4. Unique gene calculations
GeneID	Annotation	Class	length	Tbr24 read-counts	Tbr32 read-counts	Tbr41 read-counts	Tbr31 read-counts	MAK65 read-counts	MAK98 read-counts	TREU927 read-counts	EATRO1125	Lister427_2T1 read-counts	Lister427_1313 read-counts	Lister427_PC2060 read-counts	MAK65_cA read-counts	MAK65_cB read-counts	MAK65_cC read-counts	MAK65_cD read-counts	MAK98_cA read-counts	MAC98_cB read-counts	Tbr24_RPKM	Tbr32	Tbr41_1	Tbr31_RPKM	MAK65_RPKM	MAK98_RPKM	TREU927_RPKM	EATRO1125_RPKM	Lister427_2T1_RPKM	Lister427_1313_RPKM	Lister427_PC2060_RPKM	MAK65_cA_RPKM	MAK65_cB_RPKM	MAK65_cC_RPKM	MAK65_cD_RPKM	MAK98_cA_RPKM	MAC98_cB_RPKM	Tbr24_copy_no	Tbr32_copy_no	Tbr41_copy_no	Tbr31_copy_no	MAK65_copy_no	MAK98_copy_no	TREU927_copy_no	EATRO1125_copy_no	Lister427_2T1_copy_no	Lister427_1313_copy_no	Lister427_PC2060_copy_no	MAK65_cA_copy_no
Tb927.3.3431	5.8S ribosomal RNA	rRNA	171	3249	3175	3044	2060	15290	14207	1671	2137	3017	1490	1956	2069	3727	2308	2226	11988	12267	729.1	646.52	649.01	616.3	1806.44	1613.65	2239.82	848.77	1183.01	477.59	721.8	1071.89	961.35	941.04	1043.88	1877.65	1153.22	8.58	7.7	7.73	7.34	21.25	19.44	26.99	10.35	14.43	5.82	8.8	12.76
Tb927.2.950	paraflagellar rod protein PFC13	Cytoskeleton	4184	191161	195166	175200	121460	477608	485398	31773	137805	137600	138961	191450	105712	188471	118871	110447	321952	476024	1753.23	1624.22	1526.68	1485.12	2306.17	2253.25	1740.6	2236.93	2205.15	1820.39	2887.39	2238.29	1986.88	1980.85	2116.82	2060.93	1828.97	20.63	19.34	18.17	17.68	27.13	27.15	20.97	27.28	26.89	22.2	35.21	26.65
Tb927.3.3441	28S alpha ribosomal RNA	rRNA	1826	35847	38588	35118	24978	110448	117163	9909	27691	32233	23034	25467	19516	36843	22857	20011	99914	119451	753.33	735.84	701.19	699.81	1221.99	1246.21	1243.83	1029.95	1183.61	691.4	880.07	946.83	889.96	872.74	878.8	1465.51	1051.62	8.86	8.76	8.35	8.33	14.38	15.01	14.99	12.56	14.43	8.43	10.73	11.27
Tb927.7.6885	28S beta ribosomal RNA	rRNA	1484	31780	34305	31125	22321	89924	101976	7958	23363	27496	21662	23621	17791	34413	21067	18609	83671	107449	821.77	804.93	764.68	769.48	1224.2	1334.65	1229.14	1069.24	1242.36	800.07	1004.4	1062.06	1022.84	989.77	1005.56	1510.1	1163.96	9.67	9.58	9.1	9.16	14.4	16.08	14.81	13.04	15.15	9.76	12.25	12.64
Tb927.9.2840	Fam77 cell surface phylome protein	ZUnknown	1181	9763	10444	9490	6985	34644	32080	5859	5321	8697	6376	6917	6962	12328	7582	7264	16556	28456	317.22	307.93	292.97	302.58	592.64	527.58	1137.12	306	493.78	295.91	369.58	522.24	460.43	447.61	493.23	375.46	387.34	3.73	3.67	3.49	3.6	6.97	6.36	13.7	3.73	6.02	3.61	4.51	6.22
Tb927.1.40	hypothetical protein	ZUnknown	326	2548	2637	2384	1391	5723	7907	1097	1459	1524	805	1422	758	1267	788	809	5088	6734	299.93	281.66	266.62	218.29	354.66	471.08	771.3	303.96	313.46	135.34	275.25	205.98	171.43	168.53	199	418.02	332.07	3.53	3.35	3.17	2.6	4.17	5.68	9.29	3.71	3.82	1.65	3.36	2.45
Tb927.5.297b	hypothetical protein	ZUnknown	683	10272	10765	9325	6343	20205	20731	1099	5738	5004	4686	5394	3371	6214	3867	3582	24186	20745	577.12	548.81	497.78	475.11	597.65	589.52	368.82	570.58	491.26	376.05	498.35	437.24	401.3	394.75	420.56	948.43	488.27	6.79	6.53	5.93	5.66	7.03	7.1	4.44	6.96	5.99	4.59	6.08	5.21
Tb927.11.8680	DNA polymerase kappa, putative	DNA	1715	16792	18527	17356	12976	39978	45891	3955	9564	10071	10536	9881	8096	15526	9655	8729	45101	45277	374.63	375.08	367.9	385.96	469.81	519.72	528.58	378.75	392.67	336.04	362.67	418.21	399.31	392.51	408.15	700.93	424.41	4.41	4.47	4.38	4.59	5.53	6.26	6.37	4.62	4.79	4.1	4.42	4.98
Tb927.11.8680	DNA polymerase kappa, putative	DNA	1715	16792	18527	17356	12976	39978	45891	3955	9564	10071	10536	9881	8096	15526	9655	8729	45101	45277	374.63	375.08	367.9	385.96	469.81	519.72	528.58	378.75	392.67	336.04	362.67	418.21	399.31	392.51	408.15	700.93	424.41	4.41	4.47	4.38	4.59	5.53	6.26	6.37	4.62	4.79	4.1	4.42	4.98
Tb927.10.130	hypothetical protein	ZUnknown	473	2923	2726	2685	1872	7825	7545	416	1481	1778	1065	1325	985	1707	1148	1058	7716	6575	237.14	200.68	206.96	202.47	334.22	309.81	201.59	212.65	252.05	123.41	176.77	184.48	159.18	169.22	179.37	436.91	223.46	2.79	2.39	2.46	2.41	3.93	3.73	2.43	2.59	3.07	1.51	2.16	2.2
Tb927.5.293b	hypothetical protein	ZUnknown	881	10805	10399	9617	6510	19726	21009	1222	5993	5491	4201	4560	3203	6057	3634	3397	21963	20633	470.63	411.01	397.99	378.03	452.35	463.16	317.93	462.01	417.91	261.36	326.61	322.08	303.25	287.59	309.2	667.7	376.49	5.54	4.89	4.74	4.5	5.32	5.58	3.83	5.63	5.1	3.19	3.98	3.83
Tb927.11.7740	dynein light chain, putative,dynein Tctex2 family, putative	Cytoskeleton	347	1608	1706	1634	1148	5346	5493	531	881	1096	724	766	709	1270	784	793	2813	4934	177.82	171.19	171.68	169.25	311.25	307.46	350.75	172.44	211.78	114.36	139.3	181.01	161.43	157.53	183.26	217.12	228.58	2.09	2.04	2.04	2.01	3.66	3.7	4.23	2.1	2.58	1.39	1.7	2.15
Tb927.9.13820	KMP-11	Cytoskeleton	278	2022	2211	2199	1511	5159	4937	442	1152	1343	1200	1181	963	1722	1100	1004	3438	4670	279.1	276.93	288.39	278.06	374.91	344.92	364.43	281.44	323.92	236.59	268.07	306.88	273.22	275.88	289.61	331.23	270.05	3.28	3.3	3.43	3.31	4.41	4.16	4.39	3.43	3.95	2.89	3.27	3.65
Tb927.11.13020	calmodulin	Calcium	449	4358	4515	4667	3473	9467	8943	720	2207	2373	2875	2457	1710	3448	2237	2065	3226	8713	372.45	350.14	378.96	395.71	425.97	386.85	367.55	333.84	354.37	350.96	345.3	337.39	338.72	347.37	368.8	192.43	311.95	4.38	4.17	4.51	4.71	5.01	4.66	4.43	4.07	4.32	4.28	4.21	4.02
Tb927.11.18680	dynein light chain LC8, putative (DYNLL1)	RNA.synthesis	272	910	782	880	544	2703	2706	279	414	598	376	444	412	839	479	469	1131	2158	128.38	100.11	117.96	102.32	200.77	193.22	235.11	103.37	147.42	75.77	103	134.19	136.05	122.78	138.27	111.37	127.54	1.51	1.19	1.4	1.22	2.36	2.33	2.83	1.26	1.8	0.92	1.26	1.6
Tb927.2.1931	18S ribosomal RNA	rRNA	2250	33599	38711	32960	24238	114944	113194	10418	32526	28472	26623	29439	20098	39206	24383	21212	97115	126628	573.03	599.08	534.09	551.11	1032.09	977.11	1061.29	981.81	848.49	648.54	825.62	791.32	768.58	755.56	756	1156.02	904.72	6.74	7.13	6.36	6.56	12.14	11.77	12.79	11.97	10.35	7.91	10.07	9.42
Tb927.4.4990	ubiquinol-cytochrome c reductase, putative	Mito.e.transport	215	939	968	984	613	2153	2241	192	453	704	518	477	404	721	456	393	1196	1893	167.59	156.77	166.86	145.86	202.31	202.44	204.69	143.1	219.56	132.05	140	166.47	147.92	147.87	146.58	148.99	141.54	1.97	1.87	1.99	1.74	2.38	2.44	2.47	1.75	2.68	1.61	1.71	1.98
Tb927.8.4700	AAT5 Arginine transporter	Amino.acid.transport	1376	14572	15536	15374	10749	42976	31278	4513	10535	9130	10900	10017	7914	15046	9586	8554	13149	32463	406.38	393.15	407.36	399.64	630.99	441.49	751.76	519.99	444.9	434.18	459.37	509.52	482.3	485.72	498.51	255.94	379.26	4.78	4.68	4.85	4.76	7.42	5.32	9.06	6.34	5.43	5.29	5.6	6.07
Tb927.10.12570	hypothetical protein	ZUnknown	338	1476	1558	1493	1039	4038	3602	373	673	1155	890	1022	813	1482	877	830	3221	3200	167.57	160.5	161.05	157.26	241.36	206.98	252.94	135.23	229.13	144.32	190.8	213.09	193.4	180.9	196.92	255.23	152.2	1.97	1.91	1.92	1.87	2.84	2.49	3.05	1.65	2.79	1.76	2.33	2.54
Tb927.9.6090	PTP1-interacting protein, 39 kDa PIP39	Protein.phosphatase	1031	17412	21675	17739	13681	66623	35160	1689	5436	14749	18696	17169	13841	26154	16706	15078	22665	38779	648.07	732.04	627.3	678.86	1305.5	662.36	375.49	358.1	959.21	993.92	1050.82	1189.3	1118.92	1129.75	1172.75	588.79	604.65	7.62	8.71	7.47	8.08	15.36	7.98	4.52	4.37	11.7	12.12	12.81	14.16
Tb927.10.8300	U1A small nuclear ribonucleoprotein (RBP14A)	RNA.processing	491	2086	1969	2120	1290	4403	4689	461	917	979	757	768	630	1202	750	667	2075	4208	163.03	139.64	157.42	134.41	181.17	185.48	215.2	126.84	133.69	84.5	98.7	113.67	107.98	106.5	108.93	113.19	137.77	1.92	1.66	1.87	1.6	2.13	2.23	2.59	1.55	1.63	1.03	1.2	1.35
Tb927.1.5180	hypothetical protein	ZUnknown	143	345	317	339	184	1466	1781	131	320	198	186	196	168	297	176	167	989	1769	92.58	77.19	86.43	65.83	207.11	241.9	209.97	151.98	92.84	71.29	86.49	104.08	91.61	85.81	93.65	185.24	198.87	1.09	0.92	1.03	0.78	2.44	2.91	2.53	1.85	1.13	0.87	1.05	1.24
Tb927.11.14610	procyclin-associated gene 4 (PAG4) protein, putative	PAG	1109	1655	1972	1684	1372	7304	8859	891	1276	973	935	890	763	1479	960	877	5415	7984	57.27	61.92	55.36	63.29	133.06	155.15	184.15	78.14	58.83	46.21	50.64	60.95	58.82	60.35	63.41	130.78	115.73	0.67	0.74	0.66	0.75	1.57	1.87	2.22	0.95	0.72	0.56	0.62	0.73
Tb927.11.14620	ESAG2, putative	ESAG	1376	2005	2185	1842	1521	8091	10348	1098	1496	1130	958	940	907	1722	1031	973	6227	9194	55.91	55.29	48.81	56.55	118.79	146.06	182.9	73.84	55.06	38.16	43.11	58.39	55.2	52.24	56.7	121.21	107.41	0.66	0.66	0.58	0.67	1.4	1.76	2.2	0.9	0.67	0.47	0.53	0.7
Tb927.7.6780	hypothetical protein	ZUnknown	554	876	909	898	556	2894	2736	296	390	677	396	439	399	728	467	438	1450	2028	60.68	57.13	59.1	51.34	105.54	95.92	122.47	47.81	81.94	39.18	50	63.8	57.96	58.77	63.4	70.1	58.85	0.71	0.68	0.7	0.61	1.24	1.16	1.48	0.58	1	0.48	0.61	0.76
Tb927.6.370	hypothetical protein, conserved	ZUnknown	950	5552	5886	5624	4085	8761	17952	982	5425	1320	1591	1995	1017	1957	1319	1102	7717	19531	224.26	215.74	215.84	219.98	186.31	367.02	236.93	387.84	93.17	91.79	132.51	94.84	90.86	96.8	93.02	217.56	330.5	2.64	2.57	2.57	2.62	2.19	4.42	2.85	4.73	1.14	1.12	1.62	1.13
Tb927.5.310	invariant surface glycoprotein, putative	ZUnknown	1223	4032	4846	4094	3063	11420	15961	835	2680	3794	2654	2677	1946	3486	2228	2019	13901	16652	126.51	137.97	122.05	128.13	188.65	253.48	156.49	148.83	208.01	118.94	138.12	140.96	125.72	127.02	132.38	304.43	218.88	1.49	1.64	1.45	1.53	2.22	3.05	1.89	1.82	2.54	1.45	1.68	1.68
Tb927.10.12090	RBP7A	RNA.binding	350	1168	1169	1082	759	2876	2477	225	475	595	503	471	440	863	526	484	1558	2277	128.06	116.3	112.71	110.94	166.01	137.45	147.35	92.17	113.99	78.77	84.92	111.37	108.76	104.78	110.89	119.22	104.58	1.51	1.38	1.34	1.32	1.95	1.66	1.78	1.12	1.39	0.96	1.04	1.33
Tb927.11.5960	hypothetical protein, conserved, no domains, no yeast or human match	ZUnknown	323	1264	1421	1200	982	3152	3008	316	634	702	735	520	441	874	530	519	1454	3100	150.17	153.19	135.45	155.54	197.15	180.87	224.24	133.31	145.73	124.72	101.59	120.95	119.35	114.4	128.85	120.57	154.29	1.77	1.82	1.61	1.85	2.32	2.18	2.7	1.63	1.78	1.52	1.24	1.44
Tb927.6.4010	Translation machinery associated TMA7, putative	ZUnknown	158	312	317	279	192	849	748	75	138	167	167	222	132	211	157	121	689	653	75.78	69.86	64.38	62.17	108.56	91.95	108.8	59.32	70.87	57.93	88.66	74.01	58.9	69.28	61.41	116.8	66.44	0.89	0.83	0.77	0.74	1.28	1.11	1.31	0.72	0.86	0.71	1.08	0.88
Tb927.9.10930	MED7 mediator of rna polymerase ii transcription subunit 7	RNA.synthesis	338	268	243	229	140	1435	1021	182	109	182	82	65	160	291	157	170	1460	723	30.43	25.03	24.7	21.19	85.77	58.67	123.42	21.9	36.1	13.3	12.13	41.94	37.97	32.39	40.33	115.69	34.39	0.36	0.3	0.29	0.25	1.01	0.71	1.49	0.27	0.44	0.16	0.15	0.5
Tb927.10.12100	RBP7B	RNA.binding	350	1285	1238	1157	843	2924	2438	207	513	673	555	514	459	926	534	503	1559	2387	140.89	123.16	120.52	123.22	168.78	135.29	135.56	99.55	128.93	86.91	92.67	116.18	116.7	106.38	115.24	119.3	109.64	1.66	1.47	1.43	1.47	1.99	1.63	1.63	1.21	1.57	1.06	1.13	1.38
Tb927.10.8290	eIF3c	Translation	2222	10293	9925	11030	6940	18733	20207	1735	4968	3991	4459	3974	3055	5766	3722	3275	8289	20844	177.76	155.53	180.98	159.78	170.32	176.63	178.97	151.85	120.43	109.99	112.86	121.8	114.46	116.79	118.19	99.91	150.8	2.09	1.85	2.15	1.9	2	2.13	2.16	1.85	1.47	1.34	1.38	1.45
Tb927.5.292b	hypothetical protein	ZUnknown	740	1143	1306	1251	841	4143	4580	259	667	1219	684	853	583	1089	709	610	4607	4422	59.27	61.45	61.64	58.14	113.11	120.21	80.22	61.22	110.45	50.66	72.74	69.79	64.91	66.8	66.1	166.74	96.06	0.7	0.73	0.73	0.69	1.33	1.45	0.97	0.75	1.35	0.62	0.89	0.83
Tb927.8.500	hypothetical protein	ZUnknown	944	674	800	699	565	6505	2445	652	814	579	378	405	386	742	423	465	1384	2083	27.4	29.51	27	30.62	139.22	50.3	158.31	58.56	41.13	21.95	27.07	36.22	34.67	31.24	39.5	39.27	35.47	0.32	0.35	0.32	0.36	1.64	0.61	1.91	0.71	0.5	0.27	0.33	0.43
Tb927.7.1810	hypothetical protein, conserved	ZUnknown	1007	3930	4333	3905	2818	13487	8137	1122	2197	3140	3657	3339	2448	4875	2983	2655	4345	8829	149.76	149.83	141.38	143.16	270.58	156.94	255.39	148.18	209.08	199.05	209.23	215.36	213.53	206.53	211.42	115.56	140.95	1.76	1.78	1.68	1.7	3.18	1.89	3.08	1.81	2.55	2.43	2.55	2.56
Tb927.11.14600	procyclin-associated gene 2-like protein, putative	PAG	1211	2324	2678	2370	1882	7557	9712	919	2064	1326	1539	1386	953	1993	1207	1061	5597	10534	73.64	77	71.35	79.51	126.07	155.76	173.94	115.76	73.42	69.66	72.22	69.72	72.59	69.49	70.26	123.79	139.84	0.87	0.92	0.85	0.95	1.48	1.88	2.1	1.41	0.9	0.85	0.88	0.83
Tb927.3.1720	hypothetical protein, conserved	Mito.pathway	284	238	289	254	192	1306	989	141	109	201	128	114	192	295	155	177	2084	943	32.16	35.43	32.61	34.59	92.9	67.64	113.8	26.07	47.46	24.7	25.33	59.89	45.82	38.05	49.98	196.54	53.38	0.38	0.42	0.39	0.41	1.09	0.81	1.37	0.32	0.58	0.3	0.31	0.71
Tb927.5.288b	ribulose-phosphate 3-epimerase, putative	PPP	743	1547	1607	1552	1067	4534	5088	298	867	1349	964	997	655	1261	796	717	4114	5517	79.9	75.31	76.16	73.47	123.28	133	91.93	79.25	121.74	71.11	84.67	78.1	74.86	74.69	77.38	148.3	119.37	0.94	0.9	0.91	0.87	1.45	1.6	1.11	0.97	1.48	0.87	1.03	0.93
Tb927.8.5390	CRK4 cdc2- like protein kinase	Cell.cycle	1394	2577	2762	2515	1897	8052	5521	512	1377	1409	1584	1443	1151	2100	1383	1259	2825	5732	70.94	68.99	65.78	69.62	116.7	76.92	84.19	67.09	67.77	62.28	65.32	73.15	66.45	69.17	72.42	54.28	66.1	0.83	0.82	0.78	0.83	1.37	0.93	1.01	0.82	0.83	0.76	0.8	0.87
Tb927.9.15510	BARP protein	Membrane.protein	890	3910	4658	4008	3078	15526	11629	1638	3242	3574	3691	3470	2570	4881	3076	2793	7680	13427	168.58	182.24	164.19	176.93	352.44	253.78	421.85	247.4	269.26	227.31	246.03	255.82	241.9	240.97	251.65	231.12	242.53	1.98	2.17	1.95	2.11	4.15	3.06	5.08	3.02	3.28	2.77	3	3.05
Tb927.8.3620	FT1 folate transporter	Folate	1898	24361	25787	23183	15632	45793	54763	955	13851	11287	15021	14455	8925	16857	10757	9509	32112	64684	492.53	473.08	445.33	421.35	487.43	560.39	115.33	495.64	398.74	433.78	480.58	416.58	391.74	395.15	401.75	453.14	547.86	5.79	5.63	5.3	5.02	5.73	6.75	1.39	6.04	4.86	5.29	5.86	4.96
Tb927.7.4010	hypothetical protein, conserved	ZUnknown	236	523	550	585	367	1148	614	108	213	199	153	148	141	262	192	172	537	652	85.04	81.15	90.38	79.56	98.27	50.53	104.89	61.3	56.54	35.53	39.57	52.93	48.97	56.72	58.44	60.94	44.41	1	0.97	1.08	0.95	1.16	0.61	1.26	0.75	0.69	0.43	0.48	0.63
Tb927.5.4620	ESAG9, putative	ESAG	890	854	1373	895	860	6578	11088	450	1939	1195	1191	1142	706	1486	896	813	5897	12997	36.82	53.72	36.66	49.43	149.32	241.97	115.89	147.97	90.03	73.35	80.97	70.27	73.65	70.19	73.25	177.46	234.76	0.43	0.64	0.44	0.59	1.76	2.92	1.4	1.8	1.1	0.89	0.99	0.84
Tb927.11.11740	membrane-bound acid phosphatase, putative	Phosphatase	1502	6317	7392	7040	5042	18117	12412	1030	3621	3397	4722	3924	2768	5438	3428	2925	8878	15002	161.39	171.37	170.89	171.73	243.68	160.5	157.18	163.73	151.65	172.31	164.85	163.26	159.69	159.12	156.16	158.31	160.56	1.9	2.04	2.03	2.04	2.87	1.93	1.89	2	1.85	2.1	2.01	1.94
Tb927.9.2350	serine/threonine protein kinase, putative	Protein.kinase	3014	13007	14980	13429	10240	42033	24175	1025	11542	8917	12729	10132	7110	14698	9370	8060	29702	31506	165.6	173.06	162.45	173.81	281.75	155.78	77.95	260.09	198.37	231.48	212.13	208.98	215.1	216.75	214.44	263.94	168.04	1.95	2.06	1.93	2.07	3.31	1.88	0.94	3.17	2.42	2.82	2.59	2.49
Tb927.2.4590	branched-chain amino acid aminotransferase, putative	Amino.acids	1103	5466	6400	5936	4364	16699	20140	841	2830	2848	3316	2932	2120	4176	2646	2333	15574	25311	190.16	202.04	196.21	202.41	305.86	354.64	174.76	174.26	173.13	164.78	167.74	170.27	167	167.26	169.61	378.17	368.89	2.24	2.41	2.34	2.41	3.6	4.27	2.11	2.13	2.11	2.01	2.05	2.03
Tb927.1.2820	pteridine transporter, putative	Transporter	1958	16781	19971	17148	13714	29380	29832	2660	6852	6822	8791	7569	5190	9945	6573	5557	14343	38130	328.88	355.16	319.31	358.32	303.15	295.92	311.39	237.68	233.62	246.09	243.93	234.82	224.03	234.05	227.59	196.2	313.06	3.87	4.23	3.8	4.27	3.57	3.57	3.75	2.9	2.85	3	2.97	2.8
Tb927.4.1790	60S ribosomal protein L3	Ribosome	1289	4544	5790	4888	3755	20162	14849	932	5018	3744	5853	4275	2672	5889	3758	3272	11155	24269	135.27	156.41	138.26	149.03	316	223.74	165.73	264.4	194.76	248.88	209.28	183.64	201.51	203.27	203.55	231.78	302.67	1.59	1.86	1.65	1.77	3.72	2.7	2	3.22	2.38	3.04	2.55	2.19
Tb927.10.10980	heat shock protein 83, HSP83	Chaperone	2114	73339	92868	81372	62663	131659	140797	9816	44222	28684	42414	32641	23323	47950	31444	26869	154198	184489	1331.25	1529.65	1403.38	1516.44	1258.22	1293.57	1064.29	1420.73	909.8	1099.68	974.32	977.38	1000.47	1037.05	1019.22	1953.61	1402.92	15.66	18.21	16.71	18.05	14.8	15.59	12.82	17.33	11.1	13.41	11.88	11.64
Tb927.6.4840	S-adenosylmethionine synthetase, putative (METK1)	Enzyme	1193	20539	25319	21959	16606	43696	36793	4339	15263	10663	16028	19292	8956	18647	11803	10388	29787	55062	660.65	738.99	671.09	712.11	739.97	599	833.65	868.92	599.31	736.38	1020.42	665.05	689.43	689.79	698.25	668.73	741.96	7.77	8.8	7.99	8.48	8.71	7.22	10.04	10.6	7.31	8.98	12.44	7.92
Tb927.1.2330	beta tubulin	Cytoskeleton	1328	60751	71382	64555	46547	110326	96891	5913	35525	30159	47342	35034	22094	47841	31453	26216	76346	150728	1755.44	1871.64	1772.3	1793.14	1678.39	1417.06	1020.57	1816.83	1522.75	1953.94	1664.69	1473.87	1588.99	1651.32	1583.03	1539.75	1824.59	20.65	22.28	21.1	21.35	19.75	17.07	12.3	22.16	18.57	23.83	20.3	17.55
Tb927.6.3140	Ubiquitin-like protein	Ubiquitin.proteasome	287	500	526	544	326	1573	1389	133	228	353	249	327	253	402	232	267	1214	1175	66.85	63.82	69.11	58.11	110.73	94	106.22	53.96	82.47	47.55	71.9	78.09	61.78	56.36	74.6	113.29	65.81	0.79	0.76	0.82	0.69	1.3	1.13	1.28	0.66	1.01	0.58	0.88	0.93
Tb927.10.2170	hypothetical protein	ZUnknown	191	394	376	427	243	1066	1060	102	170	354	177	201	177	300	181	159	525	862	79.16	68.55	81.51	65.09	112.75	107.79	122.4	60.45	124.27	50.79	66.41	82.1	69.28	66.07	66.76	73.62	72.55	0.93	0.82	0.97	0.77	1.33	1.3	1.47	0.74	1.52	0.62	0.81	0.98
Tb927.6.4580	Mitochondrial SSU ribosomal protein, putative	Mito.translation	284	568	546	561	389	1509	1457	145	244	313	237	385	241	376	275	230	664	1158	76.75	66.94	72.02	70.07	107.35	99.64	117.03	58.35	73.9	45.74	85.54	75.18	58.4	67.51	64.94	62.62	65.55	0.9	0.8	0.86	0.83	1.26	1.2	1.41	0.71	0.9	0.56	1.04	0.9
Tb927.6.2100	40S ribosomal protein S30	Ribosome	200	796	783	811	497	1754	1774	121	331	501	351	504	289	649	390	331	1991	1684	152.73	136.32	147.84	127.13	177.18	172.28	138.67	112.4	167.96	96.19	159.02	128.01	143.13	135.96	132.71	266.63	135.36	1.8	1.62	1.76	1.51	2.08	2.08	1.67	1.37	2.05	1.17	1.94	1.52
Tb927.3.650	hypothetical protein, conserved	ZUnknown	188	368	460	341	261	1050	958	131	191	257	238	220	180	290	189	174	1178	953	75.11	85.2	66.13	71.02	112.83	98.97	159.71	69	91.66	69.39	73.84	84.82	68.04	70.09	74.22	167.82	81.49	0.88	1.01	0.79	0.85	1.33	1.19	1.92	0.84	1.12	0.85	0.9	1.01
Tb927.4.5440	hypothetical protein	ZUnknown	743	471	591	522	372	3773	3772	148	1148	575	645	679	503	1164	666	613	2226	6006	24.33	27.7	25.61	25.61	102.59	98.6	45.66	104.94	51.89	47.58	57.67	59.97	69.1	62.5	66.16	80.24	129.95	0.29	0.33	0.3	0.3	1.21	1.19	0.55	1.28	0.63	0.58	0.7	0.71
Tb927.11.15080	Transmembrane proteins 14C, putative	ZUnknown	314	632	625	685	438	1678	1425	122	359	347	329	294	270	468	291	275	764	1370	77.24	69.31	79.54	71.36	107.96	88.14	89.06	77.65	74.1	57.43	59.08	76.18	65.74	64.61	70.23	65.17	70.14	0.91	0.83	0.95	0.85	1.27	1.06	1.07	0.95	0.9	0.7	0.72	0.91
Tb927.9.13070	predicted heat shock factor binding protein	ZUnknown	248	362	424	351	280	1216	1143	119	218	319	182	185	208	321	183	192	1130	930	56.01	59.53	51.6	57.76	99.06	89.52	109.98	59.7	86.25	40.22	47.07	74.3	57.09	51.45	62.08	122.04	60.28	0.66	0.71	0.61	0.69	1.17	1.08	1.33	0.73	1.05	0.49	0.57	0.88
Tb927.10.13690	hypothetical protein, conserved	ZUnknown	2054	7842	8092	8347	5506	17940	17665	1685	3813	4182	4162	3921	3295	6243	4023	3539	9573	16612	146.51	137.18	148.16	137.14	176.45	167.04	188.03	126.08	136.52	111.06	120.46	142.11	134.06	136.56	138.17	124.83	130.01	1.72	1.63	1.76	1.63	2.08	2.01	2.27	1.54	1.66	1.35	1.47	1.69
Tb927.11.14010	hypothetical protein, conserved	ZUnknown	758	1832	2006	1839	1280	4668	3178	263	1016	985	1294	1012	708	1544	963	796	2386	4138	92.74	92.15	88.45	86.39	124.42	81.43	79.53	91.03	87.13	93.57	84.25	82.75	89.85	88.58	84.21	84.31	87.76	1.09	1.1	1.05	1.03	1.46	0.98	0.96	1.11	1.06	1.14	1.03	0.99
Tb927.3.630	hypothetical protein, conserved	ZUnknown	224	398	458	435	298	1205	986	112	180	278	201	228	188	350	228	192	1162	935	68.18	71.2	70.8	68.06	108.68	85.49	114.6	54.58	83.22	49.18	64.23	74.35	68.92	70.97	68.73	138.94	67.1	0.8	0.85	0.84	0.81	1.28	1.03	1.38	0.67	1.01	0.6	0.78	0.89
Tb927.3.960	protein transport protein Sec61 gamma subunit, putative	Vesicular.transport	209	478	469	468	284	1181	1077	118	216	281	233	204	189	352	216	210	711	968	87.76	78.14	81.64	69.52	114.16	100.09	129.41	70.19	90.15	61.1	61.59	80.11	74.29	72.06	80.57	91.11	74.46	1.03	0.93	0.97	0.83	1.34	1.21	1.56	0.86	1.1	0.75	0.75	0.95
Tb927.4.390	hypothetical protein, conserved	ZUnknown	350	460	442	467	289	1603	1502	182	210	346	194	239	220	437	260	263	1125	1139	50.43	43.97	48.65	42.24	92.53	83.35	119.19	40.75	66.29	30.38	43.09	55.69	55.07	51.79	60.26	86.09	52.31	0.59	0.52	0.58	0.5	1.09	1	1.44	0.5	0.81	0.37	0.53	0.66
Tb927.8.930	hypothetical protein, conserved, predicted GPI anchor	Membrane.protein	1412	6761	7564	6806	5247	19832	12101	1163	4083	5216	5954	5073	4050	7777	4850	4266	10900	14256	183.74	186.53	175.74	190.11	283.76	166.45	188.79	196.39	247.69	231.12	226.71	254.1	242.94	239.48	242.27	206.75	162.3	2.16	2.22	2.09	2.26	3.34	2.01	2.27	2.4	3.02	2.82	2.76	3.03
Tb927.10.4740	nucleolar RNA-binding protein, putative	rRNA.tRNA.process	191	245	199	228	137	847	801	123	96	201	101	72	126	230	140	116	630	641	49.22	36.28	43.52	36.7	89.59	81.45	147.61	34.14	70.56	28.98	23.79	58.44	53.11	51.1	48.7	88.34	53.95	0.58	0.43	0.52	0.44	1.05	0.98	1.78	0.42	0.86	0.35	0.29	0.7
Tb927.7.6710	hypothetical protein	ZUnknown	482	520	493	455	284	2045	1971	267	212	482	186	216	262	547	329	316	1923	1431	41.4	35.61	34.42	30.14	85.72	79.42	126.97	29.87	67.05	21.15	28.28	48.15	50.06	47.59	52.57	106.86	47.73	0.49	0.42	0.41	0.36	1.01	0.96	1.53	0.36	0.82	0.26	0.34	0.57
Tb927.7.6150	Protein of unknown function (DUF3522), putative	ZUnknown	656	1440	1695	1495	1110	4264	3770	341	871	936	968	930	739	1425	863	757	3898	3992	84.23	89.97	83.09	86.56	131.32	111.62	119.15	90.18	95.67	80.88	89.46	99.8	95.81	91.72	92.54	159.15	97.83	0.99	1.07	0.99	1.03	1.54	1.34	1.44	1.1	1.17	0.99	1.09	1.19
Tb927.3.610	N-acetyltransferase complex ARD1 subunit, putative	Enzyme	560	903	988	936	622	2614	2331	272	459	508	459	490	369	738	463	437	2579	2180	61.88	61.43	60.94	56.82	94.3	80.85	111.33	55.67	60.83	44.92	55.21	58.37	58.13	57.64	62.58	123.35	62.58	0.73	0.73	0.73	0.68	1.11	0.97	1.34	0.68	0.74	0.55	0.67	0.69
Tb927.11.1930	ubiquitin carboxyl-terminal hydrolase, Clan CA cysteine peptidase, family C12, putative	Ubiquitin.proteasome	1664	3600	3436	3751	2478	9448	9080	810	1734	1988	1871	1828	1596	2915	1767	1672	4713	7664	83.02	71.9	82.19	76.18	114.71	105.98	111.57	70.77	80.11	61.63	69.32	84.97	77.27	74.04	80.58	75.86	74.04	0.98	0.86	0.98	0.91	1.35	1.28	1.34	0.86	0.98	0.75	0.85	1.01
Tb927.11.15720	hypothetical protein	ZUnknown	521	912	970	954	630	2586	2280	225	432	562	477	483	360	764	463	471	2246	2074	67.17	64.83	66.76	61.86	100.28	85	98.99	56.32	72.33	50.18	58.5	61.21	64.68	61.96	72.49	115.46	63.99	0.79	0.77	0.79	0.74	1.18	1.02	1.19	0.69	0.88	0.61	0.71	0.73
Tb927.2.2320	hypothetical protein	ZUnknown	467	195	183	226	135	1516	1401	248	98	183	41	95	165	309	220	186	2258	976	16.02	13.64	17.64	14.79	65.58	58.27	121.72	14.25	26.28	4.81	12.84	31.3	29.19	32.85	31.94	129.5	33.6	0.19	0.16	0.21	0.18	0.77	0.7	1.47	0.17	0.32	0.06	0.16	0.37
Tb927.7.4470	translocon-associated protein gamma 4 transmembrane domains	Vesicular.transport	581	984	907	951	594	2745	2494	252	435	548	420	465	411	789	495	434	2047	2058	64.99	54.36	59.68	52.3	95.45	83.37	99.42	50.85	63.24	39.62	50.5	62.67	59.9	59.4	59.9	94.36	56.94	0.76	0.65	0.71	0.62	1.12	1	1.2	0.62	0.77	0.48	0.62	0.75
Tb927.9.10250	small nuclear ribonucleoprotein Sm-F	RNA.processing	227	357	391	363	237	1086	1065	137	181	306	183	213	172	310	195	173	2015	897	60.35	59.98	58.3	53.41	96.65	91.12	138.33	54.15	90.39	44.19	59.21	67.13	60.24	59.89	61.11	237.75	63.52	0.71	0.71	0.69	0.64	1.14	1.1	1.67	0.66	1.1	0.54	0.72	0.8
Tb927.8.6890	hypothetical protein, conserved	ZUnknown	266	579	532	619	337	1392	1427	142	282	354	286	268	218	383	277	247	675	1235	83.53	69.64	84.84	64.81	105.72	104.19	122.36	72	89.23	58.93	63.58	72.6	63.51	72.6	74.46	67.97	74.64	0.98	0.83	1.01	0.77	1.24	1.26	1.47	0.88	1.09	0.72	0.78	0.86
Tb927.7.2200	Tim9	Mito.biogenesis	236	378	428	411	274	1254	1081	126	214	226	205	190	178	414	228	232	764	1049	61.46	63.15	63.49	59.4	107.35	88.96	122.37	61.59	64.21	47.61	50.8	66.82	77.38	67.36	78.83	86.71	71.45	0.72	0.75	0.76	0.71	1.26	1.07	1.47	0.75	0.78	0.58	0.62	0.8
Tb927.6.3840	reticulon domain protein	Cytoskeleton	560	836	941	865	599	2778	2416	237	498	546	489	739	444	837	490	467	1257	2275	57.29	58.51	56.32	54.72	100.22	83.79	97	60.4	65.38	47.86	83.27	70.24	65.93	61.01	66.87	60.12	65.31	0.67	0.7	0.67	0.65	1.18	1.01	1.17	0.74	0.8	0.58	1.02	0.84
Tb927.10.5950	NEK17 protein kinase	Protein.kinase	1484	11486	12922	12218	8852	24331	23526	2039	6486	6031	7668	6682	5041	9614	6209	5498	16728	26441	297.01	303.2	300.17	305.16	331.24	307.9	314.93	296.84	272.5	283.21	284.13	300.93	285.75	291.71	297.09	301.91	286.43	3.49	3.61	3.57	3.63	3.9	3.71	3.79	3.62	3.32	3.45	3.47	3.58
Tb927.7.6330	hypothetical protein	ZUnknown	515	250	240	244	163	1767	1548	297	103	224	80	110	232	404	251	240	1661	1129	18.63	16.23	17.27	16.19	69.32	58.38	132.18	13.58	29.16	8.51	13.48	39.91	34.6	33.98	37.37	86.38	35.24	0.22	0.19	0.21	0.19	0.82	0.7	1.59	0.17	0.36	0.1	0.16	0.48
Tb927.2.5120	vesicle-associated membrane protein, in Tc vacuolar proteome	Vesicular.transport	665	1212	1142	1215	806	3164	3101	292	526	630	587	590	478	980	557	505	1724	2505	69.94	59.8	66.61	62.01	96.12	90.57	100.65	53.72	63.52	48.38	55.99	63.68	65	58.4	60.9	69.44	60.56	0.82	0.71	0.79	0.74	1.13	1.09	1.21	0.66	0.77	0.59	0.68	0.76
Tb927.10.13410	hypothetical protein	ZUnknown	386	561	548	612	352	1784	1807	193	245	372	208	261	256	513	333	288	871	1301	55.77	49.43	57.81	46.65	93.37	90.92	114.6	43.11	64.62	29.54	42.67	58.75	58.62	60.15	59.83	60.44	54.18	0.66	0.59	0.69	0.56	1.1	1.1	1.38	0.53	0.79	0.36	0.52	0.7
Tb927.6.4280	glyceraldehyde 3-phosphate dehydrogenase, glycosomal (GAPDH)	Glucose.glycerol	1079	9002	10452	10017	7050	19180	13961	1154	5303	4217	7795	8380	3704	7955	5288	4234	9992	22473	320.15	337.3	338.47	334.26	359.12	251.3	245.14	333.79	262.06	395.97	490.08	304.11	325.19	341.69	314.67	248.02	334.82	3.77	4.02	4.03	3.98	4.22	3.03	2.95	4.07	3.2	4.83	5.98	3.62
Tb927.6.3080	hypothetical protein	ZUnknown	551	955	959	987	649	2567	2286	246	443	475	436	667	396	803	436	433	2018	2157	66.51	60.6	65.31	60.26	94.12	80.58	102.33	54.6	57.8	43.37	76.39	63.67	64.28	55.17	63.02	98.09	62.93	0.78	0.72	0.78	0.72	1.11	0.97	1.23	0.67	0.7	0.53	0.93	0.76
Tb927.9.9100	hypothetical protein, conserved	ZUnknown	254	446	546	508	391	1371	1244	94	268	326	333	312	236	423	279	223	943	1185	67.38	74.85	72.92	78.75	109.05	95.12	84.83	71.66	86.06	71.86	77.51	82.31	73.46	76.58	70.4	99.44	75	0.79	0.89	0.87	0.94	1.28	1.15	1.02	0.87	1.05	0.88	0.95	0.98
Tb927.3.700	hypothetical protein, conserved, no clear yeast or human matches	ZUnknown	257	127	132	126	97	918	809	183	56	229	50	62	124	229	130	135	1527	645	18.96	17.88	17.87	19.31	72.16	61.14	163.21	14.8	59.75	10.66	15.22	42.74	39.3	35.27	42.12	159.14	40.35	0.22	0.21	0.21	0.23	0.85	0.74	1.97	0.18	0.73	0.13	0.19	0.51
Tb927.3.1600	Tim10/DDP family zinc finger	Mito.biogenesis	308	469	522	435	333	1536	1402	132	226	398	247	260	240	486	307	239	1360	1257	58.43	59.01	51.49	55.31	100.75	88.41	98.23	49.84	86.64	43.96	53.27	69.03	69.6	69.5	62.23	118.26	65.61	0.69	0.7	0.61	0.66	1.19	1.07	1.18	0.61	1.06	0.54	0.65	0.82
Tb927.9.6570	hypothetical protein, conserved, probably a 3'-UTR	ZUnknown	449	248	289	255	155	1595	1573	206	110	325	74	95	212	401	227	219	1467	1147	21.2	22.41	20.71	17.66	71.77	68.04	105.16	16.64	48.53	9.03	13.35	41.83	39.39	35.25	39.11	87.51	41.07	0.25	0.27	0.25	0.21	0.84	0.82	1.27	0.2	0.59	0.11	0.16	0.5
Tb927.11.3310	ubiquitin-conjugating enzyme, putative,	Ubiquitin.proteasome	416	668	709	734	495	1851	1974	225	311	454	353	374	284	548	312	299	1777	1630	61.62	59.35	64.33	60.87	89.89	92.16	123.97	50.77	73.18	46.51	56.73	60.48	58.1	52.29	57.64	114.41	62.99	0.72	0.71	0.77	0.72	1.06	1.11	1.49	0.62	0.89	0.57	0.69	0.72
Tb927.7.4240	hypothetical protein, conserved	ZUnknown	338	1246	1454	1244	1051	3298	3271	254	705	884	780	765	644	1193	780	695	6160	3144	141.46	149.79	134.19	159.08	197.13	187.96	172.25	141.66	175.37	126.49	142.82	168.79	155.68	160.9	164.89	488.12	149.53	1.66	1.78	1.6	1.89	2.32	2.26	2.08	1.73	2.14	1.54	1.74	2.01
Tb927.7.5760	MTR2	Nuclear.transport	407	402	455	390	280	1637	1144	150	242	297	212	189	253	436	286	233	1136	1228	37.9	38.93	34.94	35.2	81.26	54.59	84.48	40.38	48.93	28.55	29.3	55.07	47.25	48.99	45.91	74.76	48.5	0.45	0.46	0.42	0.42	0.96	0.66	1.02	0.49	0.6	0.35	0.36	0.66
Tb927.1.2150	calpain-like protein fragment, putative,calpain-like cysteine peptidase, Clan CA, family C2	Protease	422	457	588	451	346	1859	1598	221	276	390	277	296	284	565	365	264	4058	1554	41.56	48.52	38.96	41.95	89	73.55	120.04	44.42	61.97	35.98	44.26	59.62	59.05	60.3	50.17	257.55	59.2	0.49	0.58	0.46	0.5	1.05	0.89	1.45	0.54	0.76	0.44	0.54	0.71
Tb927.7.5790	protein disulfide isomerase, ERp44-like	Chaperone	407	365	422	366	247	1833	1528	185	218	355	221	229	263	542	344	299	1536	1400	34.41	36.1	32.79	31.05	90.99	72.92	104.19	36.38	58.48	29.76	35.5	57.25	58.74	58.93	58.91	101.08	55.3	0.4	0.43	0.39	0.37	1.07	0.88	1.26	0.44	0.71	0.36	0.43	0.68
Tb927.6.4020	hypothetical protein, conserved	ZUnknown	320	326	300	273	195	1251	1118	173	152	218	142	241	187	384	203	155	1058	956	39.09	32.64	31.1	31.17	78.98	67.86	123.92	32.26	45.68	24.32	47.52	51.77	52.93	44.23	38.84	88.55	48.03	0.46	0.39	0.37	0.37	0.93	0.82	1.49	0.39	0.56	0.3	0.58	0.62
Tb927.11.16180	hypothetical protein	ZUnknown	668	1121	1126	1137	787	3097	2935	320	484	674	479	520	499	911	538	526	2538	2498	64.4	58.69	62.06	60.27	93.66	85.34	109.8	49.21	67.65	39.3	49.12	66.18	60.15	56.15	63.14	101.76	60.12	0.76	0.7	0.74	0.72	1.1	1.03	1.32	0.6	0.83	0.48	0.6	0.79
Tb927.6.4400	hypothetical protein, conserved	ZUnknown	1811	7864	7927	8314	5389	16485	15946	1457	3796	3968	4369	6013	3138	6076	3938	3343	8093	16167	166.63	152.41	167.38	152.23	183.9	171.02	184.41	142.36	146.91	132.23	209.51	153.5	147.99	151.61	148.03	119.69	143.51	1.96	1.81	1.99	1.81	2.16	2.06	2.22	1.74	1.79	1.61	2.56	1.83
Tb927.11.13750	Ras-related protein Rab4	Vesicular.transport	596	1077	1017	1142	697	2808	2791	273	496	561	496	444	437	861	526	451	1800	2301	69.34	59.42	69.86	59.83	95.18	90.95	104.99	56.52	63.11	45.61	47.01	64.96	63.72	61.53	60.68	80.89	62.06	0.82	0.71	0.83	0.71	1.12	1.1	1.26	0.69	0.77	0.56	0.57	0.77
Tb927.5.3210	small ubiquitin-related modifier, putative (SUMO)	Ubiquitin.proteasome	344	525	539	534	397	1586	2236	143	228	437	275	254	268	433	303	261	1203	1963	58.56	54.56	56.6	59.04	93.14	126.25	95.28	45.01	85.18	43.82	46.59	69.02	55.52	61.41	60.84	93.66	91.73	0.69	0.65	0.67	0.7	1.1	1.52	1.15	0.55	1.04	0.53	0.57	0.82
Tb927.8.5400	Plectin-like protein, TOEFAZ interaction	Cytoskeleton	2825	7002	7519	7233	5238	16882	11749	949	3815	3333	4808	3867	2718	5823	3704	3126	5802	15686	95.11	92.68	93.35	94.86	120.73	80.78	77	91.72	79.11	93.28	86.38	85.23	90.92	91.42	88.73	55.01	89.26	1.12	1.1	1.11	1.13	1.42	0.97	0.93	1.12	0.96	1.14	1.05	1.01
Tb927.6.3290	intraflagellar transport protein IFT20	Cytoskeleton	392	805	876	823	654	2213	1861	159	434	406	442	605	394	653	455	410	917	2005	78.8	77.81	76.55	85.35	114.05	92.21	92.97	75.19	69.45	61.8	97.39	89.04	73.48	80.93	83.87	62.65	82.22	0.93	0.93	0.91	1.02	1.34	1.11	1.12	0.92	0.85	0.75	1.19	1.06
Tb927.6.3850	chaperone DNAj, putative, J9	Chaperone	869	1293	1409	1322	893	4207	3669	377	767	799	735	1144	646	1268	764	797	2101	3498	57.1	56.46	55.46	52.57	97.81	82	99.44	59.95	61.65	46.36	83.07	65.86	64.36	61.3	73.55	64.75	64.71	0.67	0.67	0.66	0.63	1.15	0.99	1.2	0.73	0.75	0.57	1.01	0.78
Tb927.9.7500	hypothetical protein	ZUnknown	470	182	213	192	129	1389	1138	235	77	276	51	71	149	305	178	186	1318	859	14.86	15.78	14.89	14.04	59.71	47.03	114.6	11.13	39.38	5.95	9.53	28.08	28.62	26.41	31.73	75.11	29.38	0.17	0.19	0.18	0.17	0.7	0.57	1.38	0.14	0.48	0.07	0.12	0.33
Tb927.6.2700	small nuclear ribonucleoprotein Sm-E	RNA.processing	260	597	576	565	361	1416	1231	155	252	313	303	386	262	412	268	263	1126	1200	88.11	77.14	79.23	71.03	110.03	91.96	136.64	65.83	80.72	63.88	93.68	89.27	69.89	71.87	81.12	115.99	74.2	1.04	0.92	0.94	0.85	1.29	1.11	1.65	0.8	0.98	0.78	1.14	1.06
Tb927.9.10510	hypothetical protein, conserved	ZUnknown	404	783	886	822	650	2213	1956	188	432	464	519	417	382	683	446	403	2175	1883	74.37	76.36	74.18	82.31	110.67	94.04	106.66	72.62	77.01	70.41	65.13	83.77	74.57	76.97	79.99	144.19	74.93	0.87	0.91	0.88	0.98	1.3	1.13	1.29	0.89	0.94	0.86	0.79	1
Tb927.11.12130	hypothetical protein	ZUnknown	509	175	176	168	102	1569	1348	265	66	226	55	62	188	371	207	203	1992	1038	13.19	12.04	12.03	10.25	62.28	51.44	119.33	8.81	29.77	5.92	7.69	32.72	32.15	28.35	31.98	104.82	32.78	0.16	0.14	0.14	0.12	0.73	0.62	1.44	0.11	0.36	0.07	0.09	0.39
Tb927.6.4140	paraflagellar rod protein PFC4	Cytoskeleton	347	478	435	471	332	1516	1308	157	219	313	260	359	249	435	264	243	1287	1158	52.86	43.65	49.49	48.95	88.26	73.21	103.71	42.86	60.48	41.07	65.28	63.57	55.29	53.04	56.16	99.34	53.65	0.62	0.52	0.59	0.58	1.04	0.88	1.25	0.52	0.74	0.5	0.8	0.76
Tb927.10.3410	hypothetical protein	ZUnknown	323	237	302	274	175	1094	1125	145	112	214	73	102	132	278	166	165	1311	960	28.16	32.56	30.93	27.72	68.43	67.65	102.9	23.55	44.42	12.39	19.93	36.2	37.96	35.83	40.96	108.71	47.78	0.33	0.39	0.37	0.33	0.81	0.82	1.24	0.29	0.54	0.15	0.24	0.43
Tb927.4.780	Phosphatidylinositol N-acetylglucosaminyltransferase subunit Y, putative	ZUnknown	257	414	375	450	329	1266	1189	147	215	363	207	221	219	392	231	210	1558	1099	61.82	50.81	63.84	65.49	99.52	89.86	131.1	56.82	94.71	44.15	54.26	75.49	67.28	62.67	65.53	162.37	68.74	0.73	0.6	0.76	0.78	1.17	1.08	1.58	0.69	1.16	0.54	0.66	0.9
Tb927.7.2980	Nitroreductase family, putative	ZUnknown	572	2354	2541	2649	1782	5459	5313	491	1272	1429	1469	1310	1111	2055	1227	1150	2559	5572	157.92	154.68	168.85	159.38	192.81	180.4	196.75	151.03	167.51	140.76	144.52	172.07	158.47	149.56	161.22	119.82	156.6	1.86	1.84	2.01	1.9	2.27	2.17	2.37	1.84	2.04	1.72	1.76	2.05
Tb927.1.710	phosphoglycerate kinase (PGKB)	Glucose.glycerol	1262	5539	6035	5870	4132	12981	12700	1045	2953	3114	3496	3079	2574	5030	3033	2714	7739	13456	168.42	166.51	169.58	167.5	207.81	195.45	189.8	158.92	165.45	151.84	153.95	180.69	175.8	167.56	172.45	164.24	171.41	1.98	1.98	2.02	1.99	2.44	2.35	2.29	1.94	2.02	1.85	1.88	2.15
Tb927.3.2450	hypothetical protein, conserved	ZUnknown	497	486	464	479	325	1987	1745	287	231	435	173	223	272	519	353	324	2080	1402	37.52	32.51	35.14	33.45	80.77	68.19	132.36	31.57	58.69	19.08	28.31	48.48	46.06	49.52	52.28	112.09	45.35	0.44	0.39	0.42	0.4	0.95	0.82	1.59	0.39	0.72	0.23	0.35	0.58
Tb927.7.5860	hypothetical protein	ZUnknown	578	558	591	560	397	2269	2040	284	295	590	240	297	334	628	343	369	2203	1631	37.05	35.6	35.32	35.14	79.31	68.55	112.62	34.66	68.44	22.76	32.42	51.19	47.92	41.37	51.19	102.08	45.36	0.44	0.42	0.42	0.42	0.93	0.83	1.36	0.42	0.83	0.28	0.4	0.61
Tb927.6.4180	POMP32	Mito.membrane	449	776	783	882	566	2131	2047	193	379	536	404	593	337	658	393	374	1535	1764	66.32	60.72	71.62	64.49	95.88	88.55	98.52	57.33	80.04	49.32	83.34	66.49	64.64	61.03	66.8	91.56	63.16	0.78	0.72	0.85	0.77	1.13	1.07	1.19	0.7	0.98	0.6	1.02	0.79
Tb927.9.4960	hypothetical protein, conserved	Translation	146	394	397	383	242	839	859	85	157	287	195	186	160	272	167	144	427	790	103.56	94.68	95.64	84.8	116.1	114.27	133.44	73.03	131.81	73.21	80.39	97.08	82.17	79.75	79.09	78.33	86.98	1.22	1.13	1.14	1.01	1.37	1.38	1.61	0.89	1.61	0.89	0.98	1.16
Tb927.11.17010	Rab5-interacting protein (Rab5ip), putative	ZUnknown	323	589	572	625	365	1565	1524	152	274	424	295	266	235	498	296	277	848	1273	69.98	61.66	70.55	57.81	97.89	91.64	107.86	57.61	88.02	50.06	51.97	64.45	68.01	63.89	68.77	70.32	63.36	0.82	0.73	0.84	0.69	1.15	1.1	1.3	0.7	1.07	0.61	0.63	0.77
Tb927.10.4400	hypothetical protein, conserved, no domains, kinetoplastid specific	ZUnknown	491	554	630	575	431	2148	2062	199	307	359	279	275	338	611	377	370	1325	1613	43.3	44.68	42.7	44.91	88.38	81.57	92.9	42.47	49.03	31.14	35.34	60.98	54.89	53.53	60.43	72.28	52.81	0.51	0.53	0.51	0.53	1.04	0.98	1.12	0.52	0.6	0.38	0.43	0.73
Tb927.10.7300	hypothetical protein, conserved	ZUnknown	287	484	494	481	306	1277	1373	139	188	360	193	184	183	408	232	212	874	1052	64.71	59.93	61.1	54.55	89.89	92.92	111.01	44.49	84.11	36.86	40.46	56.49	62.7	56.36	59.23	81.56	58.93	0.76	0.71	0.73	0.65	1.06	1.12	1.34	0.54	1.03	0.45	0.49	0.67
Tb927.5.4510	hypothetical protein, conserved	ZUnknown	419	796	727	806	473	2031	2934	223	347	518	323	376	347	582	373	355	2239	2463	72.9	60.42	70.13	57.75	97.93	136	121.99	56.25	82.89	42.25	56.63	73.37	61.27	62.07	67.94	143.12	94.5	0.86	0.72	0.83	0.69	1.15	1.64	1.47	0.69	1.01	0.52	0.69	0.87
Tb927.5.4530	Elongase 4	Lipids	758	1257	1106	1227	791	3365	4868	346	500	721	486	554	554	967	587	569	3584	3703	63.64	50.81	59.02	53.39	89.69	124.73	104.63	44.8	63.78	35.14	46.12	64.75	56.27	53.99	60.2	126.64	78.53	0.75	0.6	0.7	0.64	1.06	1.5	1.26	0.55	0.78	0.43	0.56	0.77
Tb927.10.12080	hypothetical protein, conserved	ZUnknown	782	2268	2674	2419	1851	4622	3349	351	1043	1009	1257	1079	774	1550	990	862	2153	4256	111.29	119.07	112.78	121.09	119.41	83.18	102.88	90.59	86.52	88.1	87.07	87.68	87.43	88.27	88.39	73.74	87.49	1.31	1.42	1.34	1.44	1.4	1	1.24	1.1	1.06	1.07	1.06	1.04
Tb927.11.16350	hypothetical protein, conserved	ZUnknown	551	858	972	908	583	2628	2337	260	439	507	472	468	445	791	496	443	1724	2210	59.75	61.43	60.08	54.13	96.36	82.38	108.16	54.11	61.7	46.95	53.6	71.55	63.32	62.76	64.47	83.8	64.48	0.7	0.73	0.72	0.64	1.13	0.99	1.3	0.66	0.75	0.57	0.65	0.85
Tb927.6.5020	CYC7, CYC2-like cyclin	Cell.cycle	641	815	894	870	633	2888	2562	280	468	558	475	720	473	892	500	482	2251	2357	48.79	48.56	49.48	50.52	91.02	77.63	100.12	49.59	58.37	40.62	70.88	65.37	61.38	54.38	60.3	94.05	59.11	0.57	0.58	0.59	0.6	1.07	0.94	1.21	0.6	0.71	0.5	0.86	0.78
Tb927.6.3210	adenylate kinase in T. cruzi, nuclear	Nucleotides	533	1017	984	998	681	2600	2370	244	454	610	506	699	439	814	522	432	1841	2236	73.22	64.28	68.27	65.36	98.55	86.36	104.93	57.85	76.74	52.03	82.75	72.97	67.36	68.28	64.99	92.51	67.44	0.86	0.77	0.81	0.78	1.16	1.04	1.26	0.71	0.94	0.63	1.01	0.87
Tb927.9.12820	dynein light chain, putative,dynein Tctex2 family, putative	Cytoskeleton	374	683	832	736	529	1877	1748	195	343	414	414	357	327	593	303	368	1613	1660	70.08	77.46	71.75	72.36	101.39	90.78	119.51	62.29	74.22	60.67	60.23	77.46	69.94	56.49	78.9	115.51	71.35	0.82	0.92	0.85	0.86	1.19	1.09	1.44	0.76	0.91	0.74	0.73	0.92
Tb927.10.2340	hypothetical protein, conserved, t-SNARE like	Vesicular.transport	293	471	536	418	350	1410	1301	124	225	325	246	257	224	459	252	253	1526	1231	61.69	63.7	52.01	61.11	97.22	86.24	97	52.15	74.37	46.02	55.35	67.73	69.1	59.97	69.24	139.49	67.54	0.73	0.76	0.62	0.73	1.14	1.04	1.17	0.64	0.91	0.56	0.68	0.81
Tb927.1.1770	glutaredoxin GRX2	Redox	323	420	424	416	280	1425	1370	170	217	334	166	220	222	434	264	237	681	1206	49.9	45.71	46.96	44.35	89.13	82.38	120.64	45.63	69.34	28.17	42.98	60.89	59.27	56.99	58.84	56.47	60.02	0.59	0.54	0.56	0.53	1.05	0.99	1.45	0.56	0.85	0.34	0.52	0.72
Tb927.5.3790	Tetraspanin family, putative	ZUnknown	791	1066	1080	1066	736	3278	4353	373	532	580	516	570	514	941	555	509	3081	4019	51.71	47.54	49.13	47.6	83.72	106.88	108.08	45.68	49.17	35.75	45.47	57.57	52.47	48.92	51.6	104.32	81.68	0.61	0.57	0.58	0.57	0.98	1.29	1.3	0.56	0.6	0.44	0.55	0.69
Tb927.11.4450	ALBA2	RNA.binding	353	608	620	659	404	1660	1657	152	267	407	251	273	261	529	306	284	962	1395	66.09	61.16	68.06	58.55	95	91.17	98.7	51.37	77.31	38.97	48.8	65.5	66.1	60.44	64.52	72.99	63.53	0.78	0.73	0.81	0.7	1.12	1.1	1.19	0.63	0.94	0.48	0.6	0.78
Tb927.6.2180	Mitochondrial SSU-associated	Mito.pathway	518	927	907	984	608	2447	2325	222	420	329	470	695	417	695	469	415	5217	1903	68.67	60.97	69.26	60.05	95.44	87.18	98.23	55.07	42.59	49.73	84.66	71.32	59.18	63.13	64.24	269.75	59.06	0.81	0.73	0.82	0.71	1.12	1.05	1.18	0.67	0.52	0.61	1.03	0.85
Tb927.7.7310	hypothetical protein	ZUnknown	662	937	1004	1035	714	3001	3323	308	696	786	480	500	472	910	575	491	5784	2634	54.31	52.81	57	55.18	91.58	97.49	106.64	71.41	79.61	39.74	47.66	63.16	60.63	60.56	59.48	234.01	63.96	0.64	0.63	0.68	0.66	1.08	1.17	1.28	0.87	0.97	0.48	0.58	0.75
Tb927.6.2680	transmembrane protein, putative	ZUnknown	494	943	984	966	662	2492	2051	220	497	497	517	721	407	771	540	427	2227	2215	73.25	69.36	71.29	68.56	101.91	80.64	102.08	68.33	67.46	57.36	92.1	72.99	68.84	76.21	69.31	120.74	72.08	0.86	0.83	0.85	0.82	1.2	0.97	1.23	0.83	0.82	0.7	1.12	0.87
Tb927.8.6090	ubiquitin-conjugating enzyme e2, putative	Ubiquitin.proteasome	467	664	667	591	435	2026	1677	170	291	369	323	340	344	602	388	302	1430	1612	54.56	49.73	46.14	47.65	87.65	69.75	83.44	42.32	52.98	37.91	45.94	65.26	56.86	57.93	51.86	82.01	55.49	0.64	0.59	0.55	0.57	1.03	0.84	1.01	0.52	0.65	0.46	0.56	0.78
Tb927.6.4270	hypothetical protein, conserved, NADH dehydrogenase?	ZUnknown	710	1337	1290	1354	927	3376	3019	318	654	769	723	978	533	1096	651	579	2272	2917	72.26	63.26	69.53	66.79	96.06	82.59	102.66	62.56	72.62	55.81	86.92	66.5	68.09	63.93	65.39	85.71	66.05	0.85	0.75	0.83	0.8	1.13	1	1.24	0.76	0.89	0.68	1.06	0.79
Tb927.1.2160	calpain-like protein fragment, putative	Protease	392	255	292	236	156	1328	1105	190	129	219	107	162	173	335	218	199	3044	937	24.96	25.94	21.95	20.36	68.44	54.75	111.1	22.35	37.46	14.96	26.08	39.1	37.69	38.77	40.71	207.98	38.43	0.29	0.31	0.26	0.24	0.81	0.66	1.34	0.27	0.46	0.18	0.32	0.47
Tb927.8.640	Dpy-30 motif containing protein, putative	ZUnknown	341	713	754	688	578	1740	1569	167	368	450	420	364	296	560	357	296	1049	1544	80.24	76.99	73.56	86.71	103.09	89.37	112.25	73.29	88.48	67.51	67.36	76.9	72.44	72.99	69.61	82.39	72.79	0.94	0.92	0.88	1.03	1.21	1.08	1.35	0.89	1.08	0.82	0.82	0.92
Tb927.9.11660	hypothetical protein, conserved	ZUnknown	680	1299	1286	1304	879	3268	2997	264	638	835	691	654	568	988	622	555	1318	2848	73.3	65.85	69.92	66.13	97.09	85.6	88.99	63.72	82.34	55.7	60.69	74	64.09	63.77	65.45	51.91	67.33	0.86	0.78	0.83	0.79	1.14	1.03	1.07	0.78	1	0.68	0.74	0.88
Tb927.4.4020	amino acid transporter, putative	Amino.acid.transport	1415	4365	4977	4650	3356	9482	13521	1018	2514	2020	2460	2183	1712	3332	2088	1857	11899	14649	118.37	122.47	119.81	121.33	135.38	185.59	164.9	120.67	95.72	95.29	97.35	107.18	103.86	102.88	105.24	225.23	166.43	1.39	1.46	1.43	1.44	1.59	2.24	1.99	1.47	1.17	1.16	1.19	1.28
Tb927.10.14350	hypothetical protein, conserved	ZUnknown	293	442	430	462	331	1239	1088	140	176	265	163	173	196	373	232	192	738	970	57.89	51.1	57.49	57.79	85.43	72.12	109.52	40.8	60.64	30.49	37.26	59.26	56.15	55.21	52.55	67.46	53.22	0.68	0.61	0.68	0.69	1.01	0.87	1.32	0.5	0.74	0.37	0.45	0.71
Tb927.11.8130	ATP synthase subunit H, putative	ZUnknown	206	580	519	595	371	1137	1065	91	251	260	268	264	206	404	227	191	727	1015	108.04	87.73	105.31	92.14	111.51	100.41	101.25	82.75	84.63	71.31	80.87	88.59	86.5	76.83	74.35	94.52	79.21	1.27	1.04	1.25	1.1	1.31	1.21	1.22	1.01	1.03	0.87	0.99	1.05
Tb927.4.5190	hypothetical protein, conserved	ZUnknown	449	852	791	935	560	2119	2035	230	464	515	410	393	359	650	359	397	1274	1866	72.82	61.34	75.92	63.81	95.34	88.03	117.41	70.19	76.91	50.05	55.23	70.83	63.85	55.75	70.9	76	66.81	0.86	0.73	0.9	0.76	1.12	1.06	1.41	0.86	0.94	0.61	0.67	0.84
Tb927.11.15200	hypothetical protein, conserved	ZUnknown	206	200	187	203	143	863	854	94	109	205	104	127	144	255	150	137	512	747	37.26	31.61	35.93	35.51	84.64	80.52	104.59	35.94	66.73	27.67	38.9	61.93	54.6	50.77	53.33	66.57	58.29	0.44	0.38	0.43	0.42	1	0.97	1.26	0.44	0.81	0.34	0.47	0.74
Tb927.10.5100	hypothetical protein	ZUnknown	422	429	362	359	254	1651	1579	178	181	391	118	139	258	463	245	294	1413	1270	39.01	29.87	31.02	30.79	79.04	72.67	96.68	29.13	62.13	15.33	20.78	54.16	48.39	40.48	55.87	89.68	48.38	0.46	0.36	0.37	0.37	0.93	0.88	1.16	0.36	0.76	0.19	0.25	0.64
Tb927.8.1760	hypothetical protein	ZUnknown	560	442	442	413	312	2106	2050	254	196	526	172	219	282	568	361	350	1342	1481	30.29	27.48	26.89	28.5	75.98	71.1	103.96	23.77	62.98	16.83	24.68	44.61	44.74	44.95	50.12	64.18	42.51	0.36	0.33	0.32	0.34	0.89	0.86	1.25	0.29	0.77	0.21	0.3	0.53
Tb927.10.9340	hypothetical protein	ZUnknown	581	717	712	625	441	2375	2389	264	328	570	320	327	340	681	442	398	3107	1778	47.36	42.67	39.22	38.83	82.58	79.86	104.15	38.34	65.78	30.19	35.52	51.84	51.7	53.04	54.93	143.23	49.2	0.56	0.51	0.47	0.46	0.97	0.96	1.25	0.47	0.8	0.37	0.43	0.62
Tb927.11.4670	hypothetical protein, conserved	ZUnknown	329	597	547	564	353	1545	1632	163	267	399	268	270	246	472	293	283	1299	1298	69.63	57.89	62.5	54.89	94.87	96.34	113.56	55.12	81.32	44.65	51.79	66.24	63.28	62.09	68.98	105.75	63.42	0.82	0.69	0.74	0.65	1.12	1.16	1.37	0.67	0.99	0.54	0.63	0.79
Tb927.5.1740	hypothetical protein	ZUnknown	455	589	608	658	437	1918	2779	210	343	632	294	292	296	560	343	317	1691	2142	49.67	46.53	52.73	49.13	85.16	118.63	105.79	51.2	93.14	35.42	40.5	57.63	54.29	52.56	55.87	99.54	75.68	0.58	0.55	0.63	0.58	1	1.43	1.27	0.62	1.14	0.43	0.49	0.69
Tb927.11.1800	histone H1	Chromatin	242	1475	1659	1716	1100	2633	3215	269	720	910	905	931	540	1033	654	547	1279	3187	233.89	238.71	258.53	232.54	219.81	258.03	254.78	202.07	252.14	204.97	242.76	197.68	188.28	188.42	181.26	141.55	211.71	2.75	2.84	3.08	2.77	2.59	3.11	3.07	2.46	3.07	2.5	2.96	2.35
Tb927.5.286b	adenosine transporter 1 (AT1) P2 transporter	Nucleotides	1391	2754	3077	2784	1943	7910	8679	470	1718	2514	2123	2023	1398	2589	1687	1499	6571	11313	75.97	77.03	72.97	71.46	114.88	121.18	77.45	83.88	121.18	83.65	91.77	89.04	82.1	84.56	86.42	126.52	130.74	0.89	0.92	0.87	0.85	1.35	1.46	0.93	1.02	1.48	1.02	1.12	1.06
Tb927.6.2890	single strand-specific nuclease, putative	DNA	830	1367	1424	1359	943	3847	3102	327	760	788	789	1061	634	1234	711	687	1697	3421	63.2	59.74	59.7	58.12	93.64	72.59	90.3	62.19	63.66	52.1	80.66	67.67	65.58	59.73	66.37	54.76	66.26	0.74	0.71	0.71	0.69	1.1	0.87	1.09	0.76	0.78	0.64	0.98	0.81
Tb927.6.2600	Protein of unknown function (DUF1077), putative	ZUnknown	431	847	866	860	645	2100	1729	209	412	476	485	682	331	651	418	410	2878	1873	75.41	69.96	72.75	76.56	98.44	77.91	111.15	64.92	74.05	61.68	99.85	68.04	66.62	67.62	76.28	178.85	69.86	0.89	0.83	0.87	0.91	1.16	0.94	1.34	0.79	0.9	0.75	1.22	0.81
Tb927.6.2590	hypothetical protein, conserved	ZUnknown	392	667	718	678	487	1704	1512	153	353	365	318	445	295	506	309	272	2458	1577	65.29	63.78	63.06	63.56	87.82	74.91	89.46	61.16	62.43	44.46	71.63	66.67	56.94	54.96	55.64	167.94	64.67	0.77	0.76	0.75	0.76	1.03	0.9	1.08	0.75	0.76	0.54	0.87	0.79
Tb927.9.12870	BET5 homologue, particle for transport from ER to Golgi.	Vesicular.transport	422	917	993	1059	719	2316	2058	167	485	517	563	515	395	758	492	434	2482	2188	83.38	81.93	91.49	87.16	110.88	94.72	90.71	78.06	82.15	73.12	77.01	82.92	79.23	81.29	82.47	157.53	83.35	0.98	0.98	1.09	1.04	1.3	1.14	1.09	0.95	1	0.89	0.94	0.99
Tb927.1.2200	ZC3H4	RNA.binding	257	269	263	260	162	1062	968	159	157	304	104	145	159	312	180	193	1824	940	40.17	35.63	36.88	32.25	83.48	73.16	141.81	41.49	79.31	22.18	35.6	54.81	53.55	48.83	60.22	190.09	58.8	0.47	0.42	0.44	0.38	0.98	0.88	1.71	0.51	0.97	0.27	0.43	0.65
Tb927.6.3340	Domain of unknown function (DUF814), putative	ZUnknown	626	1134	1302	1001	887	2926	2634	252	579	709	600	821	452	974	576	513	1278	2473	69.51	72.42	58.3	72.49	94.43	81.72	92.27	62.82	75.94	52.53	82.76	63.97	68.63	64.15	65.71	54.68	63.51	0.82	0.86	0.69	0.86	1.11	0.98	1.11	0.77	0.93	0.64	1.01	0.76
Tb927.7.6420	hypothetical protein, conserved	ZUnknown	392	914	820	930	610	2035	1866	178	450	458	479	455	334	704	385	387	1028	1793	89.47	72.84	86.5	79.61	104.88	92.45	104.08	77.97	78.34	66.97	73.24	75.48	79.21	68.48	79.17	70.24	73.53	1.05	0.87	1.03	0.95	1.23	1.11	1.25	0.95	0.96	0.82	0.89	0.9
Tb927.1.1790	hypothetical PIN domain-containing protein, conserved	RNA.processing	683	889	935	845	647	2964	2646	295	448	608	471	518	506	816	570	490	1321	2369	49.95	47.67	45.11	48.46	87.67	75.24	99	44.55	59.69	37.8	47.86	65.63	52.7	58.19	57.53	51.8	55.76	0.59	0.57	0.54	0.58	1.03	0.91	1.19	0.54	0.73	0.46	0.58	0.78
Tb927.6.3270	hypothetical protein, conserved	ZUnknown	605	1049	992	930	657	2788	2481	251	465	643	443	673	474	904	524	462	1495	2241	66.54	57.09	56.04	55.56	93.1	79.65	95.09	52.2	71.26	40.13	70.19	69.41	65.91	60.39	61.24	66.18	59.55	0.78	0.68	0.67	0.66	1.1	0.96	1.15	0.64	0.87	0.49	0.86	0.83
Tb927.6.4410	S-adenosylmethionine decarboxylase (AdoMetDC)	Redox	1112	5133	5237	5326	3516	10577	10110	951	2542	2448	2986	4003	2093	3944	2567	2255	5246	10620	177.13	163.99	174.62	161.76	192.16	176.58	196.02	155.26	147.61	147.18	227.16	166.74	156.44	160.95	162.62	126.35	153.53	2.08	1.95	2.08	1.93	2.26	2.13	2.36	1.89	1.8	1.79	2.77	1.99
Tb927.6.3960	Triose-phosphate Transporter family, putative	ZUnknown	968	1454	1571	1467	1060	4356	4002	421	790	897	857	1238	720	1418	809	743	2975	3491	57.64	56.51	55.25	56.02	90.91	80.3	99.69	55.43	62.13	48.53	80.7	65.89	64.61	58.27	61.55	82.31	57.98	0.68	0.67	0.66	0.67	1.07	0.97	1.2	0.68	0.76	0.59	0.98	0.78
Tb927.9.8320	hypothetical protein	ZUnknown	896	677	645	655	421	3070	2861	413	324	627	195	207	425	825	469	458	2465	2181	28.99	25.07	26.65	24.04	69.22	62.02	105.65	24.56	46.92	11.93	14.58	42.02	40.61	36.49	40.99	73.68	39.13	0.34	0.3	0.32	0.29	0.81	0.75	1.27	0.3	0.57	0.15	0.18	0.5
Tb927.9.7830	mitochondrial tRNA import complex, putative	Mito.biogenesis	602	1127	1110	1132	814	2910	2715	276	560	584	514	538	498	900	588	497	1419	2419	71.84	64.2	68.56	69.17	97.66	87.59	105.09	63.18	65.05	46.8	56.39	73.29	65.94	68.1	66.2	63.13	64.6	0.85	0.76	0.82	0.82	1.15	1.06	1.27	0.77	0.79	0.57	0.69	0.87
Tb927.4.440	NADH-ubiquinone oxidoreductase complex I subunit, putative	Mito.e.transport	338	450	445	436	288	1479	1439	177	217	337	208	209	221	437	236	310	875	1258	51.09	45.84	47.03	43.59	88.4	82.69	120.03	43.6	66.85	33.73	39.02	57.92	57.03	48.68	73.55	69.34	59.83	0.6	0.55	0.56	0.52	1.04	1	1.45	0.53	0.82	0.41	0.48	0.69
Tb927.10.13030	calpain-like cysteine peptidase, putative,cysteine peptidase, Clan CA, family C2, putative	Protease	2240	3780	3743	3949	2665	9788	9445	920	1784	1932	1732	1808	1570	3028	1819	1719	6161	8033	64.76	58.18	64.28	60.87	88.28	81.89	94.14	54.09	57.83	42.38	50.93	62.09	59.62	56.62	61.54	73.67	57.65	0.76	0.69	0.77	0.72	1.04	0.99	1.13	0.66	0.71	0.52	0.62	0.74
Tb927.6.4730	hypothetical protein	ZUnknown	668	981	946	1014	576	2756	2631	310	411	672	430	692	430	819	450	500	1373	2103	56.35	49.31	55.34	44.11	83.35	76.5	106.37	41.79	67.45	35.28	65.37	57.03	54.08	46.97	60.02	55.05	50.61	0.66	0.59	0.66	0.53	0.98	0.92	1.28	0.51	0.82	0.43	0.8	0.68
Tb927.8.3730	COPI associated protein, putative	ZUnknown	386	504	461	547	346	1656	1597	237	236	377	215	235	273	495	290	294	1098	1267	50.1	41.59	51.67	45.86	86.67	80.36	140.73	41.52	65.49	30.53	38.42	62.66	56.56	52.38	61.08	76.19	52.77	0.59	0.5	0.62	0.55	1.02	0.97	1.7	0.51	0.8	0.37	0.47	0.75
Tb927.5.1480	hypothetical protein	ZUnknown	482	412	405	352	256	1743	2376	244	159	570	102	132	267	441	269	308	3000	1794	32.8	29.26	26.63	27.17	73.06	95.74	116.03	22.4	79.29	11.6	17.28	49.07	40.36	38.91	51.24	166.7	59.83	0.39	0.35	0.32	0.32	0.86	1.15	1.4	0.27	0.97	0.14	0.21	0.58
Tb927.3.3210	hypothetical protein	ZUnknown	539	663	625	642	368	2247	2361	319	298	551	311	377	340	647	398	408	3397	1568	47.2	40.38	43.43	34.93	84.22	85.08	135.65	37.55	68.54	31.63	44.14	55.88	52.95	51.48	60.7	168.8	46.77	0.56	0.48	0.52	0.42	0.99	1.03	1.63	0.46	0.84	0.39	0.54	0.67
Tb927.3.1690	Mitochondrial ATP synthase subunit, putative	Mito.pathway	437	684	703	635	470	1991	1656	173	337	469	345	326	326	618	361	375	2956	1723	60.06	56.02	52.98	55.02	92.05	73.6	90.74	52.38	71.96	43.27	47.07	66.09	62.38	57.6	68.81	181.17	63.38	0.71	0.67	0.63	0.66	1.08	0.89	1.09	0.64	0.88	0.53	0.57	0.79
Tb927.6.2870	hypothetical protein, conserved	ZUnknown	1397	1830	1891	1810	1255	5660	4836	509	927	1181	940	1403	918	1694	1007	915	3071	4598	50.27	47.13	47.24	45.96	81.85	67.23	83.51	45.07	56.68	36.88	63.37	58.21	53.49	50.26	52.52	58.88	52.91	0.59	0.56	0.56	0.55	0.96	0.81	1.01	0.55	0.69	0.45	0.77	0.69
Tb927.7.5780	thioredoxin, putative	ZUnknown	455	470	531	459	338	1855	1603	198	250	387	221	248	298	535	350	304	1478	1499	39.64	40.64	36.78	38	82.37	68.43	99.74	37.32	57.03	26.62	34.39	58.02	51.86	53.63	53.58	87	52.96	0.47	0.48	0.44	0.45	0.97	0.82	1.2	0.46	0.7	0.32	0.42	0.69
Tb927.7.5580	cell cycle associated protein MOB1-B	Cell.cycle	677	2546	2838	2718	1814	5738	5234	507	1292	1236	1555	1352	1103	2194	1317	1225	3117	5580	144.31	145.97	146.37	137.08	171.23	150.16	171.65	129.61	122.42	125.89	126.02	144.33	142.94	135.63	145.1	123.31	132.5	1.7	1.74	1.74	1.63	2.01	1.81	2.07	1.58	1.49	1.54	1.54	1.72
Tb927.6.2220	hypothetical protein, conserved	ZUnknown	389	965	852	974	631	1922	1817	171	434	240	425	667	325	635	388	343	3521	1745	95.19	76.26	91.29	82.99	99.82	90.72	100.76	75.77	41.37	59.88	108.2	74.01	72	69.54	70.71	242.43	72.11	1.12	0.91	1.09	0.99	1.17	1.09	1.21	0.92	0.5	0.73	1.32	0.88
Tb927.10.12420	predicted S. cerevisiae Got1 homologue, predicted to be involved in ER-Golgi transport	Vesicular.transport	428	948	982	931	715	2196	2008	194	517	566	545	545	395	721	446	385	2823	1943	85	79.89	79.31	85.46	103.66	91.12	103.89	82.04	88.67	69.79	80.35	81.76	74.3	72.65	72.13	176.66	72.98	1	0.95	0.94	1.02	1.22	1.1	1.25	1	1.08	0.85	0.98	0.97
Tb927.8.970	hypothetical protein	ZUnknown	1379	3368	3473	3315	2510	9489	7846	767	1805	2256	2276	2000	1792	3390	2157	1928	6726	7776	93.72	87.69	87.64	93.12	139.02	110.51	127.49	88.9	109.69	90.46	91.52	115.12	108.43	109.06	112.11	130.63	90.65	1.1	1.04	1.04	1.11	1.64	1.33	1.54	1.08	1.34	1.1	1.12	1.37
Tb927.9.12430	riboflavin kinase, putative	Enzyme	521	701	700	632	499	2353	2039	270	304	479	353	354	418	691	456	388	1960	1870	51.63	46.78	44.23	49	91.24	76.01	118.78	39.63	61.65	37.14	42.88	71.08	58.5	61.02	59.72	100.76	57.7	0.61	0.56	0.53	0.58	1.07	0.92	1.43	0.48	0.75	0.45	0.52	0.85
Tb927.10.4140	Protein of unknown function (DUF1242), putative	ZUnknown	221	621	593	612	405	1257	1120	115	282	293	350	291	207	453	278	230	788	1083	107.83	93.43	100.96	93.75	114.91	98.43	119.27	86.66	88.9	86.8	83.09	82.98	90.41	87.7	83.46	95.5	78.78	1.27	1.11	1.2	1.12	1.35	1.19	1.44	1.06	1.08	1.06	1.01	0.99
Tb927.10.2360	hypothetical protein, tryp specific	ZUnknown	569	550	638	529	398	2031	1952	230	279	453	249	269	300	588	340	303	2790	1622	37.09	39.04	33.9	35.78	72.11	66.63	92.65	33.3	53.38	23.99	29.83	46.71	45.58	41.66	42.7	131.33	45.83	0.44	0.46	0.4	0.43	0.85	0.8	1.12	0.41	0.65	0.29	0.36	0.56
Tb927.9.9860	GRP170, HSP70 and actin-like ATPase domains	Chaperone	2162	3547	3461	3670	2363	9265	8769	838	1725	1974	1719	1684	1524	2882	1762	1582	8109	7636	62.96	55.74	61.89	55.92	86.58	78.78	88.84	54.19	61.22	43.58	49.15	62.45	58.8	56.82	58.68	100.46	56.78	0.74	0.66	0.74	0.67	1.02	0.95	1.07	0.66	0.75	0.53	0.6	0.74
Tb927.11.14670	hypothetical protein, conserved	ZUnknown	488	786	845	787	603	2080	2004	195	363	555	374	372	333	660	388	337	1196	1743	61.81	60.29	58.8	63.21	86.11	79.76	91.59	50.52	76.26	42.01	48.1	60.45	59.65	55.43	55.38	65.64	57.42	0.73	0.72	0.7	0.75	1.01	0.96	1.1	0.62	0.93	0.51	0.59	0.72
Tb927.8.550	peptide methionine sulfoxide reductase, putative	Protease	533	947	973	910	619	2374	2288	197	476	538	472	421	421	718	444	411	1657	1999	68.18	63.56	62.25	59.41	89.98	83.37	84.72	60.65	67.68	48.54	49.84	69.97	59.42	58.08	61.84	83.26	60.29	0.8	0.76	0.74	0.71	1.06	1	1.02	0.74	0.83	0.59	0.61	0.83
Tb927.7.3720	hypothetical protein	ZUnknown	575	354	297	333	198	1896	1817	322	123	353	81	120	276	441	295	305	2093	1341	23.62	17.99	21.11	17.62	66.62	61.37	128.36	14.53	41.16	7.72	13.17	42.52	33.83	35.77	42.54	97.49	37.49	0.28	0.21	0.25	0.21	0.78	0.74	1.55	0.18	0.5	0.09	0.16	0.51
Tb927.3.4910	signal peptide peptidase, putative,aspartic peptidase, clan AD, family A22B, putative	Vesicular.transport	1058	1932	1764	2010	1251	4744	4734	518	834	1043	858	891	770	1477	925	860	2742	3943	70.07	58.06	69.27	60.49	90.59	86.91	112.22	53.54	66.1	44.45	53.14	64.47	61.58	60.96	65.18	69.41	59.91	0.82	0.69	0.82	0.72	1.07	1.05	1.35	0.65	0.81	0.54	0.65	0.77
Tb927.6.4570	hypothetical protein, conserved, no clear yeast or human matches	ZUnknown	425	854	753	857	514	1993	2066	194	417	423	394	541	335	660	387	329	959	1761	77.11	61.69	73.52	61.87	94.74	94.42	104.63	66.64	66.74	50.81	80.32	69.83	68.5	63.49	62.08	60.44	66.61	0.91	0.73	0.88	0.74	1.11	1.14	1.26	0.81	0.81	0.62	0.98	0.83
Tb927.11.13650	cytochrome b5, putative (CYB5)	Mito.e.transport	359	513	522	541	334	1572	1500	167	222	329	273	239	251	520	303	251	1470	1183	54.83	50.63	54.94	47.6	88.46	81.15	106.62	42	61.45	41.68	42.01	61.94	63.89	58.85	56.07	109.67	52.97	0.65	0.6	0.65	0.57	1.04	0.98	1.28	0.51	0.75	0.51	0.51	0.74
Tb927.2.5060	GTP binding protein, putative	Enzyme	1184	2257	2223	2436	1471	5503	5577	482	1126	1248	1132	1154	941	1729	1052	958	2815	4579	73.15	65.38	75.01	63.56	93.9	91.49	93.31	64.59	70.68	52.4	61.5	70.41	64.41	61.95	64.88	63.68	62.17	0.86	0.78	0.89	0.76	1.1	1.1	1.12	0.79	0.86	0.64	0.75	0.84
Tb927.10.6390	hypothetical protein, conserved	ZUnknown	896	3387	3369	3604	2429	7384	7650	730	1657	1984	1870	1854	1420	2856	1757	1484	6902	7422	145.06	130.93	146.65	138.69	166.49	165.83	186.74	125.6	148.47	114.39	130.57	140.4	140.59	136.72	132.81	206.31	133.16	1.71	1.56	1.75	1.65	1.96	2	2.25	1.53	1.81	1.4	1.59	1.67
Tb927.10.11300	paraflagellar rod protein PFC16	Cytoskeleton	380	904	870	893	597	1939	2001	173	382	408	373	391	329	617	397	373	773	1626	91.29	79.72	85.68	80.37	103.09	102.27	104.35	68.27	71.99	53.8	64.93	76.7	71.62	72.84	78.71	54.48	68.79	1.07	0.95	1.02	0.96	1.21	1.23	1.26	0.83	0.88	0.66	0.79	0.91
Tb927.7.7020	hypothetical protein	ZUnknown	554	565	522	563	339	2272	2320	294	356	505	197	268	364	698	375	391	1701	1610	39.14	32.81	37.05	31.3	82.85	81.34	121.64	43.64	61.12	19.49	30.53	58.21	55.57	47.19	56.6	82.24	46.72	0.46	0.39	0.44	0.37	0.97	0.98	1.47	0.53	0.75	0.24	0.37	0.69
[truncated: 6,839 more rows]
[truncated: 29 more columns]

## Sheet: 5. Copy number distributions
Copy number	Tbr24	Tbr32	Tbr41	Tbr31	MAK65	MAK98	TREU927	EATRO1125	Lister427_2T1	Lister427_1313	Lister427_PC2060	MAK65_cA	MAK65_cB	MAK65_cC	MAK65_cD	MAK98_cA_copy_no	MAK98_cB_copy_no
0.5	104	101	119	110	10	15	4	129	31	166	106	37	47	52	41	9	45
[truncated: 32 more rows]

## Sheet: 6. All reads 20x aligned
GeneID	GeneID	Type	CDS_size	Length less than 75	Database annotation	Annotation_7	Class	Tbr24	Tbr32	Tbr41	Tbr31	MAK65	MAK98	TREU927	EATRO1125	Lister427_2T1	Lister427_1313	Lister427_PC2060	MAK65_cA	MAK65_cB	MAK65_cC	MAK65_cD	MAK98_cA	MAC98_cB
[truncated: 17,727 more rows]
